# Supplementary material for: Relational Memory Is Evident in Eye Movement Behavior despite the Use of Subliminal Testing Methods
Source: PLoS One. 2015 Oct 29;10(10):e0141677. doi: 10.1371/journal.pone.0141677 (PMC4626025; doi:10.1371/journal.pone.0141677)
Supplement: S1 Data — (XLSX) [file pone.0141677.s001.xlsx]

## Sheet: Behavior
Subject	Group	Run	Trial	Critical Face Location	Implicit RSP	Implicit RT	Explicit RSP	Explicit RT					KEY
1	CTRL	1	1	2	3	2747	2	3969					Critical Face Location: 1 = left, 2 = right, 3 = bottom
1	CTRL	1	2	3	1	3331	3	2569					Implicit RSP = button press response following the subliminal scene cue
1	CTRL	1	3	3	1	4046	3	2565					Explicit RSP = button press response following the supraliminal scene cue
1	CTRL	1	4	3	2	3046	3	2628
1	CTRL	1	5	2	NR	NR	2	4982
1	CTRL	1	6	1	1	2274	2	4731
1	CTRL	1	7	2	2	3547	2	1754
1	CTRL	1	8	1	1	1840	1	3438
1	CTRL	1	9	2	3	3738	2	2351
1	CTRL	1	10	3	1	2367	NR	NR
1	CTRL	1	11	1	1	1690	1	2897
1	CTRL	1	12	1	2	1655	1	1127
1	CTRL	1	13	2	2	1333	2	3805
1	CTRL	1	14	1	NR	NR	1	2065
1	CTRL	2	1	1	1	1858	1	1690
1	CTRL	2	2	3	3	2640	1	2956
1	CTRL	2	3	2	1	3556	1	2951
1	CTRL	2	4	1	2	2575	1	1923
1	CTRL	2	5	2	2	1492	2	2371
1	CTRL	2	6	3	3	1725	3	3666
1	CTRL	2	7	3	2	3870	3	2061
1	CTRL	2	8	2	2	1382	NR	NR
1	CTRL	2	9	1	2	1032	1	2067
1	CTRL	2	10	3	2	1742	2	2714
1	CTRL	2	11	1	3	2724	1	790
1	CTRL	2	12	1	2	1036	3	2852
1	CTRL	2	13	2	1	1332	2	992
1	CTRL	2	14	3	1	1117	3	574
1	CTRL	3	1	2	1	3029	2	2282
1	CTRL	3	2	2	1	1295	2	2799
1	CTRL	3	3	3	2	3007	3	1776
1	CTRL	3	4	3	2	2139	3	830
1	CTRL	3	5	2	2	1761	2	3030
1	CTRL	3	6	2	1	909	2	2085
1	CTRL	3	7	3	3	1557	2	2560
1	CTRL	3	8	1	NR	NR	NR	NR
1	CTRL	3	9	1	2	955	1	2911
1	CTRL	3	10	1	2	4148	1	2464
1	CTRL	3	11	3	2	1470	3	1192
1	CTRL	3	12	3	2	1427	2	4727
1	CTRL	3	13	2	2	962	3	2356
1	CTRL	3	14	1	NR	NR	NR	NR
2	CTRL	1	1	1	1	2416	1	3373
2	CTRL	1	2	2	2	3671	2	2080
2	CTRL	1	3	3	3	2869	3	1607
2	CTRL	1	4	1	3	3624	1	3674
2	CTRL	1	5	3	3	3808	3	2671
2	CTRL	1	6	2	2	3301	2	1008
2	CTRL	1	7	1	1	2497	1	1110
2	CTRL	1	8	3	2	2392	3	2865
2	CTRL	1	9	1	1	3473	NR	NR
2	CTRL	1	10	2	1	4062	2	2050
2	CTRL	1	11	1	1	3323	1	1623
2	CTRL	1	12	3	2	3711	3	3808
2	CTRL	1	13	2	1	3748	2	2126
2	CTRL	1	14	2	3	3156	2	3332
2	CTRL	2	1	2	2	3178	2	1525
2	CTRL	2	2	2	3	2869	2	1700
2	CTRL	2	3	1	2	3080	1	1599
2	CTRL	2	4	1	2	3125	1	2675
2	CTRL	2	5	2	3	3414	2	2464
2	CTRL	2	6	2	3	2406	2	2847
2	CTRL	2	7	1	2	2590	1	953
2	CTRL	2	8	3	3	3857	3	1611
2	CTRL	2	9	2	2	2393	2	771
2	CTRL	2	10	3	1	2923	3	3162
2	CTRL	2	11	3	2	3254	3	2445
2	CTRL	2	12	1	1	3079	1	1754
2	CTRL	2	13	3	NR	NR	3	2103
2	CTRL	2	14	1	1	2408	1	1458
2	CTRL	3	1	2	3	3134	2	3309
2	CTRL	3	2	1	2	2865	1	3635
2	CTRL	3	3	1	1	3457	1	445
2	CTRL	3	4	3	3	3259	3	1841
2	CTRL	3	5	2	1	1615	2	2384
2	CTRL	3	6	3	2	2937	3	2518
2	CTRL	3	7	2	1	3669	3	3001
2	CTRL	3	8	1	3	3840	1	1453
2	CTRL	3	9	1	3	3225	1	4526
2	CTRL	3	10	3	2	2773	3	3245
2	CTRL	3	11	2	1	3625	2	1394
2	CTRL	3	12	1	1	2634	1	497
2	CTRL	3	13	3	1	3086	3	1902
2	CTRL	3	14	2	2	4152	3	2062
3	CTRL	1	1	1	1	1813	1	2536
3	CTRL	1	2	1	3	2365	2	4290
3	CTRL	1	3	2	1	2497	2	2078
3	CTRL	1	4	1	1	2623	1	1908
3	CTRL	1	5	3	3	2729	3	951
3	CTRL	1	6	1	1	2467	1	737
3	CTRL	1	7	3	3	2977	3	2824
3	CTRL	1	8	2	3	2365	2	3697
3	CTRL	1	9	2	1	1901	2	1576
3	CTRL	1	10	3	1	2682	1	2873
3	CTRL	1	11	1	3	3575	2	3438
3	CTRL	1	12	2	2	2416	2	1466
3	CTRL	1	13	3	3	1882	3	2010
3	CTRL	1	14	2	1	2301	2	3601
3	CTRL	2	1	1	3	3065	1	4787
3	CTRL	2	2	3	3	2245	3	1076
3	CTRL	2	3	3	2	1800	1	4116
3	CTRL	2	4	2	1	2368	2	3324
3	CTRL	2	5	1	3	1902	1	716
3	CTRL	2	6	1	3	2988	1	3148
3	CTRL	2	7	1	1	2255	1	446
3	CTRL	2	8	2	1	3593	2	1893
3	CTRL	2	9	2	3	2102	2	1173
3	CTRL	2	10	3	1	3053	3	3385
3	CTRL	2	11	3	3	4226	NR	NR
3	CTRL	2	12	3	2	2846	3	2447
3	CTRL	2	13	2	1	3620	2	2400
3	CTRL	2	14	1	3	2626	1	3661
3	CTRL	3	1	3	3	2459	3	2525
3	CTRL	3	2	3	2	3566	3	3898
3	CTRL	3	3	1	3	3225	1	3322
3	CTRL	3	4	2	2	3107	2	3345
3	CTRL	3	5	1	3	3787	1	4884
3	CTRL	3	6	1	2	3090	1	4609
3	CTRL	3	7	3	3	2979	3	2154
3	CTRL	3	8	2	2	3424	2	3365
3	CTRL	3	9	3	3	3526	3	1686
3	CTRL	3	10	2	3	2617	2	1215
3	CTRL	3	11	2	2	2713	2	1779
3	CTRL	3	12	2	1	3555	2	2137
3	CTRL	3	13	1	1	1877	1	1224
3	CTRL	3	14	3	2	3323	3	1952
4	CTRL	1	1	1	2	3801	1	1383
4	CTRL	1	2	1	2	2043	1	3827
4	CTRL	1	3	3	2	1426	3	2398
4	CTRL	1	4	3	1	2558	3	4249
4	CTRL	1	5	1	1	1155	1	2283
4	CTRL	1	6	1	NR	NR	1	1761
4	CTRL	1	7	2	1	1219	NR	NR
4	CTRL	1	8	2	1	2566	2	710
4	CTRL	1	9	2	2	2790	2	2887
4	CTRL	1	10	3	1	2473	3	2144
4	CTRL	1	11	3	NR	NR	3	2688
4	CTRL	1	12	2	3	2301	3	3211
4	CTRL	1	13	2	1	1127	2	481
4	CTRL	1	14	1	1	1071	1	810
4	CTRL	2	1	1	2	1620	1	1593
4	CTRL	2	2	1	1	977	1	3183
4	CTRL	2	3	2	2	1691	2	4024
4	CTRL	2	4	3	1	1367	3	2464
4	CTRL	2	5	2	2	2368	2	3059
4	CTRL	2	6	3	2	1663	3	2791
4	CTRL	2	7	2	1	1099	2	947
4	CTRL	2	8	3	2	1458	3	1750
4	CTRL	2	9	3	1	2482	3	1891
4	CTRL	2	10	1	2	2145	1	3039
4	CTRL	2	11	2	1	1143	2	459
4	CTRL	2	12	1	3	2623	1	2128
4	CTRL	2	13	3	1	2664	3	2980
4	CTRL	2	14	1	1	1129	1	1601
4	CTRL	3	1	2	NR	NR	2	2732
4	CTRL	3	2	2	1	1063	2	2689
4	CTRL	3	3	3	2	1702	3	3601
4	CTRL	3	4	2	2	2007	2	3480
4	CTRL	3	5	2	1	1112	2	662
4	CTRL	3	6	3	2	1287	3	3744
4	CTRL	3	7	2	1	1899	2	1028
4	CTRL	3	8	3	3	1324	3	1359
4	CTRL	3	9	1	2	2035	1	945
4	CTRL	3	10	3	1	1115	3	2337
4	CTRL	3	11	1	1	886	1	2749
4	CTRL	3	12	1	1	1414	1	1058
4	CTRL	3	13	1	1	908	1	474
4	CTRL	3	14	3	1	1372	3	985
5	CTRL	1	1	3	3	5267	3	2161
5	CTRL	1	2	2	NR	NR	2	4254
5	CTRL	1	3	1	2	2498	1	4345
5	CTRL	1	4	1	2	3228	1	3778
5	CTRL	1	5	1	3	3144	3	3710
5	CTRL	1	6	2	3	2424	2	4553
5	CTRL	1	7	2	2	3005	2	1993
5	CTRL	1	8	1	3	1988	3	3367
5	CTRL	1	9	2	3	2869	2	4716
5	CTRL	1	10	2	3	2709	1	4025
5	CTRL	1	11	3	2	2584	2	4400
5	CTRL	1	12	1	3	2176	2	3116
5	CTRL	1	13	3	3	2866	1	3308
5	CTRL	1	14	3	2	3960	3	3573
5	CTRL	2	1	1	2	2744	2	4107
5	CTRL	2	2	3	3	3414	3	2715
5	CTRL	2	3	1	2	4308	1	3405
5	CTRL	2	4	2	3	2490	1	5525
5	CTRL	2	5	3	3	2342	3	1720
5	CTRL	2	6	3	2	2606	1	3938
5	CTRL	2	7	3	3	3206	3	3506
5	CTRL	2	8	1	2	2330	1	4506
5	CTRL	2	9	2	1	2423	2	3301
5	CTRL	2	10	3	3	1813	2	3191
5	CTRL	2	11	1	3	2922	1	2175
5	CTRL	2	12	2	1	2727	2	4606
5	CTRL	2	13	2	2	3653	1	4657
5	CTRL	2	14	2	NR	NR	NR	NR
5	CTRL	3	1	3	2	2664	1	3042
5	CTRL	3	2	3	3	3789	3	3761
5	CTRL	3	3	2	1	2891	2	1521
5	CTRL	3	4	3	1	3431	3	2372
5	CTRL	3	5	1	1	4636	1	1795
5	CTRL	3	6	2	3	3355	2	3858
5	CTRL	3	7	3	3	3833	3	2868
5	CTRL	3	8	1	2	3929	1	2323
5	CTRL	3	9	1	3	3696	1	3668
5	CTRL	3	10	2	1	3419	2	2033
5	CTRL	3	11	3	2	3424	3	1662
5	CTRL	3	12	1	2	3761	2	3468
5	CTRL	3	13	2	3	2408	2	2880
5	CTRL	3	14	1	1	3624	1	2909
6	CTRL	1	1	2	3	2758	2	2431
6	CTRL	1	2	2	2	3088	2	717
6	CTRL	1	3	1	1	2553	1	1682
6	CTRL	1	4	3	3	4050	3	616
6	CTRL	1	5	3	1	2005	3	2102
6	CTRL	1	6	1	1	2010	1	4451
6	CTRL	1	7	3	3	2903	3	4985
6	CTRL	1	8	2	2	2633	2	2262
6	CTRL	1	9	1	3	2883	1	777
6	CTRL	1	10	2	3	4287	NR	NR
6	CTRL	1	11	3	1	2756	2	4822
6	CTRL	1	12	1	3	3330	1	3396
6	CTRL	1	13	1	1	2704	3	1482
6	CTRL	1	14	2	1	2018	2	563
6	CTRL	2	1	3	2	2209	1	1337
6	CTRL	2	2	2	3	3250	2	1379
6	CTRL	2	3	3	3	3669	3	2173
6	CTRL	2	4	3	1	2650	3	2279
6	CTRL	2	5	1	1	2665	1	1371
6	CTRL	2	6	1	2	2187	1	4440
6	CTRL	2	7	2	2	4150	2	1497
6	CTRL	2	8	2	1	2819	2	2791
6	CTRL	2	9	2	3	4329	1	3724
6	CTRL	2	10	1	1	3961	1	3480
6	CTRL	2	11	3	3	4415	3	4888
6	CTRL	2	12	1	3	2300	1	1507
6	CTRL	2	13	2	3	3287	2	650
6	CTRL	2	14	3	3	3702	3	706
6	CTRL	3	1	3	3	3970	3	599
6	CTRL	3	2	2	1	2697	2	935
6	CTRL	3	3	3	2	3421	3	549
6	CTRL	3	4	2	1	2730	2	1452
6	CTRL	3	5	2	2	3958	2	1586
6	CTRL	3	6	2	2	2593	NR	NR
6	CTRL	3	7	1	3	3615	1	2103
6	CTRL	3	8	1	1	1566	1	538
6	CTRL	3	9	1	2	3723	1	899
6	CTRL	3	10	3	1	3148	3	2151
6	CTRL	3	11	1	3	4215	1	3093
6	CTRL	3	12	1	1	2290	1	575
6	CTRL	3	13	3	3	2930	3	683
6	CTRL	3	14	3	3	2605	3	1374
7	CTRL	1	1	1	1	1758	1	4105
7	CTRL	1	2	3	3	2024	3	3372
7	CTRL	1	3	3	1	2343	3	863
7	CTRL	1	4	1	3	1943	1	3243
7	CTRL	1	5	2	1	1178	2	2072
7	CTRL	1	6	3	2	2134	3	2481
7	CTRL	1	7	1	1	2053	1	1682
7	CTRL	1	8	1	3	2872	1	829
7	CTRL	1	9	2	3	2251	3	4005
7	CTRL	1	10	2	1	2274	2	2153
7	CTRL	1	11	2	2	2636	3	4484
7	CTRL	1	12	1	3	3043	NR	NR
7	CTRL	1	13	2	1	1777	2	1624
7	CTRL	1	14	3	3	2862	3	2724
7	CTRL	2	1	3	3	1803	3	1698
7	CTRL	2	2	1	1	2688	1	1926
7	CTRL	2	3	2	1	2331	2	2272
7	CTRL	2	4	2	3	2653	2	1219
7	CTRL	2	5	3	3	2646	3	1415
7	CTRL	2	6	1	2	2330	1	2693
7	CTRL	2	7	2	1	2777	3	3264
7	CTRL	2	8	1	3	2805	2	3106
7	CTRL	2	9	3	3	2331	3	1491
7	CTRL	2	10	2	1	2040	2	2872
7	CTRL	2	11	3	2	1883	1	3684
7	CTRL	2	12	2	1	2615	2	3446
7	CTRL	2	13	1	2	2329	3	3254
7	CTRL	2	14	3	1	2647	3	2104
7	CTRL	3	1	3	2	2154	3	2752
7	CTRL	3	2	1	3	2279	1	2002
7	CTRL	3	3	1	3	2556	2	2825
7	CTRL	3	4	3	1	1747	2	2767
7	CTRL	3	5	1	1	1917	3	1920
7	CTRL	3	6	1	1	3472	2	2117
7	CTRL	3	7	2	3	2632	3	2588
7	CTRL	3	8	1	3	2332	1	3679
7	CTRL	3	9	3	3	1716	3	3094
7	CTRL	3	10	3	2	3874	1	2784
7	CTRL	3	11	3	3	2100	1	3291
7	CTRL	3	12	2	1	2166	2	3060
7	CTRL	3	13	2	1	2364	2	2523
7	CTRL	3	14	2	1	4181	3	2216
8	CTRL	1	1	3	3	2821	3	794
8	CTRL	1	2	1	2	2555	1	2465
8	CTRL	1	3	2	1	3985	2	4207
8	CTRL	1	4	3	3	2831	3	788
8	CTRL	1	5	2	2	4454	2	2661
8	CTRL	1	6	1	3	3380	1	2946
8	CTRL	1	7	1	2	3878	3	3647
8	CTRL	1	8	1	1	3556	2	3779
8	CTRL	1	9	2	2	4969	2	2160
8	CTRL	1	10	2	2	3579	3	1379
8	CTRL	1	11	3	1	2089	3	3717
8	CTRL	1	12	1	3	3796	1	1768
8	CTRL	1	13	3	2	2698	3	1156
8	CTRL	1	14	2	3	2781	2	1253
8	CTRL	2	1	1	1	3743	1	965
8	CTRL	2	2	3	1	3425	2	3007
8	CTRL	2	3	2	3	5046	3	3237
8	CTRL	2	4	2	1	4193	3	2150
8	CTRL	2	5	3	2	4913	1	3494
8	CTRL	2	6	2	1	3227	2	840
8	CTRL	2	7	1	1	2413	1	901
8	CTRL	2	8	3	3	4179	2	1808
8	CTRL	2	9	3	2	2451	3	1392
8	CTRL	2	10	1	1	3773	2	2917
8	CTRL	2	11	2	3	3342	2	3439
8	CTRL	2	12	1	2	3180	1	1340
8	CTRL	2	13	3	2	3786	3	1727
8	CTRL	2	14	2	1	1715	2	3281
8	CTRL	3	1	3	2	3805	2	3480
8	CTRL	3	2	1	1	3165	1	1168
8	CTRL	3	3	3	1	3747	2	2688
8	CTRL	3	4	2	1	3303	3	1682
8	CTRL	3	5	2	1	2727	2	3731
8	CTRL	3	6	3	1	3672	2	1754
8	CTRL	3	7	1	NR	NR	1	3862
8	CTRL	3	8	3	3	2357	3	3001
8	CTRL	3	9	2	1	3110	2	3348
8	CTRL	3	10	1	3	1553	1	2619
8	CTRL	3	11	2	1	1712	2	3262
8	CTRL	3	12	1	1	3098	1	867
8	CTRL	3	13	3	2	4594	3	3019
8	CTRL	3	14	1	3	3946	1	856
9	CTRL	1	1	1	2	3803	2	2775
9	CTRL	1	2	2	3	3836	2	3419
9	CTRL	1	3	2	2	3492	1	2558
9	CTRL	1	4	3	1	4347	3	2523
9	CTRL	1	5	3	3	3454	3	1770
9	CTRL	1	6	1	1	4712	3	2685
9	CTRL	1	7	3	NR	NR	1	2169
9	CTRL	1	8	2	1	3078	2	1378
9	CTRL	1	9	1	3	2769	2	2085
9	CTRL	1	10	3	3	2734	3	1097
9	CTRL	1	11	1	2	3346	1	1975
9	CTRL	1	12	1	3	3467	1	2236
9	CTRL	1	13	2	1	3820	3	2433
9	CTRL	1	14	3	3	2681	1	2388
9	CTRL	2	1	3	2	3524	3	2605
9	CTRL	2	2	3	3	3253	3	4148
9	CTRL	2	3	2	1	3211	2	4715
9	CTRL	2	4	2	2	3326	2	2830
9	CTRL	2	5	3	3	3448	3	1155
9	CTRL	2	6	2	2	3646	2	2212
9	CTRL	2	7	2	1	3485	2	2536
9	CTRL	2	8	1	1	3833	2	3338
9	CTRL	2	9	3	1	4958	3	4993
9	CTRL	2	10	1	3	4420	1	2017
9	CTRL	2	11	2	2	3600	2	2963
9	CTRL	2	12	1	1	3809	3	2954
9	CTRL	2	13	1	3	1781	1	894
9	CTRL	2	14	3	2	5570	3	4839
9	CTRL	3	1	2	3	3074	2	1859
9	CTRL	3	2	2	1	2860	3	3708
9	CTRL	3	3	1	3	2789	1	2043
9	CTRL	3	4	3	1	4073	3	702
9	CTRL	3	5	1	1	3058	1	343
9	CTRL	3	6	2	3	2462	2	1012
9	CTRL	3	7	1	1	1891	2	2675
9	CTRL	3	8	1	1	2908	2	2896
9	CTRL	3	9	2	3	2915	2	981
9	CTRL	3	10	3	2	2560	1	4892
9	CTRL	3	11	3	1	2126	3	2051
9	CTRL	3	12	1	3	3729	1	1623
9	CTRL	3	13	3	1	2189	3	1240
9	CTRL	3	14	2	2	2468	2	1768
10	CTRL	1	1	2	1	3490	1	3478
10	CTRL	1	2	2	3	4152	1	4608
10	CTRL	1	3	1	2	2976	1	1932
10	CTRL	1	4	3	3	4175	NR	NR
10	CTRL	1	5	3	1	2015	3	3784
10	CTRL	1	6	1	3	3963	1	1950
10	CTRL	1	7	3	2	3761	2	4092
10	CTRL	1	8	1	1	3730	1	4265
10	CTRL	1	9	1	2	3835	1	3791
10	CTRL	1	10	1	2	2753	1	3679
10	CTRL	1	11	2	2	3734	2	1878
10	CTRL	1	12	3	1	3408	3	2880
10	CTRL	1	13	3	NR	NR	3	2215
10	CTRL	1	14	2	3	2678	2	3760
10	CTRL	2	1	2	2	3357	2	2486
10	CTRL	2	2	3	3	3297	3	2613
10	CTRL	2	3	2	2	4452	2	3581
10	CTRL	2	4	1	1	3472	1	2069
10	CTRL	2	5	1	1	5279	1	688
10	CTRL	2	6	1	2	3649	1	1871
10	CTRL	2	7	2	1	2853	1	2825
10	CTRL	2	8	2	3	2834	2	3181
10	CTRL	2	9	2	3	3253	2	975
10	CTRL	2	10	3	3	3581	3	2054
10	CTRL	2	11	1	3	3558	1	1765
10	CTRL	2	12	3	3	4510	3	1685
10	CTRL	2	13	3	2	4238	2	3944
10	CTRL	2	14	3	1	4583	3	1774
10	CTRL	3	1	1	3	3527	1	1983
10	CTRL	3	2	3	3	4412	NR	NR
10	CTRL	3	3	1	1	2371	1	1437
10	CTRL	3	4	3	1	3416	3	2482
10	CTRL	3	5	1	2	3662	2	4853
10	CTRL	3	6	2	3	3535	2	1148
10	CTRL	3	7	2	3	3510	2	3061
10	CTRL	3	8	2	3	4407	2	583
10	CTRL	3	9	2	3	3631	1	4665
10	CTRL	3	10	1	1	4890	1	1410
10	CTRL	3	11	1	3	4318	1	4790
10	CTRL	3	12	3	3	3940	NR	NR
10	CTRL	3	13	3	1	3899	3	3668
10	CTRL	3	14	2	3	4153	2	1558
11	CTRL	1	1	2	3	2359	2	2284
11	CTRL	1	2	3	1	3374	3	3127
11	CTRL	1	3	1	1	4717	NR	NR
11	CTRL	1	4	2	2	2211	2	871
11	CTRL	1	5	3	2	3340	2	1156
11	CTRL	1	6	2	1	1919	2	2188
11	CTRL	1	7	2	2	4171	2	706
11	CTRL	1	8	1	2	3083	1	1134
11	CTRL	1	9	3	3	2254	3	1070
11	CTRL	1	10	3	3	2933	3	2077
11	CTRL	1	11	1	1	5105	1	3014
11	CTRL	1	12	3	3	3200	3	1953
11	CTRL	1	13	1	1	2432	1	420
11	CTRL	1	14	1	2	2100	1	1900
11	CTRL	2	1	3	3	3387	3	1594
11	CTRL	2	2	2	1	1752	2	1943
11	CTRL	2	3	3	3	3347	3	601
11	CTRL	2	4	2	3	2467	2	1502
11	CTRL	2	5	2	1	2935	2	2829
11	CTRL	2	6	3	1	2821	NR	NR
11	CTRL	2	7	1	1	1884	1	684
11	CTRL	2	8	3	2	2478	3	1122
11	CTRL	2	9	1	2	4083	1	4086
11	CTRL	2	10	1	1	4167	1	2842
11	CTRL	2	11	1	1	2514	1	1096
11	CTRL	2	12	2	1	4091	NR	NR
11	CTRL	2	13	3	3	2399	3	1231
11	CTRL	2	14	2	1	2665	2	3121
11	CTRL	3	1	1	3	4420	1	2158
11	CTRL	3	2	3	1	1935	3	2266
11	CTRL	3	3	2	2	4193	2	431
11	CTRL	3	4	1	3	4702	1	1283
11	CTRL	3	5	3	2	5028	NR	NR
11	CTRL	3	6	1	3	2710	1	1323
11	CTRL	3	7	2	2	1899	2	528
11	CTRL	3	8	3	2	4348	3	2632
11	CTRL	3	9	3	2	4136	3	2468
11	CTRL	3	10	1	3	1705	1	3130
11	CTRL	3	11	2	1	4043	NR	NR
11	CTRL	3	12	2	3	3570	NR	NR
11	CTRL	3	13	2	3	1670	2	2361
11	CTRL	3	14	1	3	2869	3	4341
12	CTRL	1	1	1	3	3334	3	2588
12	CTRL	1	2	3	2	3450	3	1954
12	CTRL	1	3	2	2	3825	2	2719
12	CTRL	1	4	2	3	3636	2	2702
12	CTRL	1	5	1	2	4291	1	1889
12	CTRL	1	6	1	2	2804	1	1651
12	CTRL	1	7	3	3	2747	3	4954
12	CTRL	1	8	3	3	2350	NR	NR
12	CTRL	1	9	1	1	2639	2	4455
12	CTRL	1	10	2	3	3567	2	2883
12	CTRL	1	11	3	2	1781	3	2190
12	CTRL	1	12	3	2	2993	3	1699
12	CTRL	1	13	1	2	2086	1	1761
12	CTRL	1	14	2	2	2175	2	2085
12	CTRL	2	1	3	2	2378	2	2788
12	CTRL	2	2	1	1	2364	2	2649
12	CTRL	2	3	1	2	1502	1	1629
12	CTRL	2	4	1	2	1456	2	1866
12	CTRL	2	5	2	2	1102	2	2714
12	CTRL	2	6	3	2	1456	3	1850
12	CTRL	2	7	2	2	1711	2	2058
12	CTRL	2	8	2	2	1964	2	1702
12	CTRL	2	9	1	2	1252	1	2771
12	CTRL	2	10	2	2	1965	2	1531
12	CTRL	2	11	3	2	1680	3	2887
12	CTRL	2	12	3	2	1444	2	2541
12	CTRL	2	13	2	2	1503	2	3866
12	CTRL	2	14	3	2	1951	3	3174
12	CTRL	3	1	3	2	2344	2	4051
12	CTRL	3	2	3	2	3266	2	1582
12	CTRL	3	3	2	2	1104	3	1529
12	CTRL	3	4	2	3	1975	2	3759
12	CTRL	3	5	1	2	1255	1	1102
12	CTRL	3	6	1	2	1433	1	3686
12	CTRL	3	7	1	2	2025	1	1263
12	CTRL	3	8	3	2	1279	3	1142
12	CTRL	3	9	2	2	1080	2	3740
12	CTRL	3	10	3	2	907	3	1364
12	CTRL	3	11	1	2	923	1	1099
12	CTRL	3	12	1	2	876	1	1442
12	CTRL	3	13	2	2	851	3	2839
12	CTRL	3	14	2	2	1411	NR	NR
13	CTRL	1	1	2	1	2705	2	1350
13	CTRL	1	2	2	1	2005	2	2618
13	CTRL	1	3	1	3	2081	1	991
13	CTRL	1	4	3	1	2216	3	1733
13	CTRL	1	5	3	3	2881	3	1916
13	CTRL	1	6	1	3	2430	1	2324
13	CTRL	1	7	2	1	1876	2	2504
13	CTRL	1	8	3	1	3184	3	2641
13	CTRL	1	9	1	2	3430	1	3106
13	CTRL	1	10	1	2	2210	1	4385
13	CTRL	1	11	1	2	2198	1	1811
13	CTRL	1	12	3	1	2469	3	1785
13	CTRL	1	13	3	2	2246	3	3016
13	CTRL	1	14	2	1	3072	2	2888
13	CTRL	2	1	1	1	2627	1	3193
13	CTRL	2	2	3	2	2105	3	1093
13	CTRL	2	3	3	1	3645	3	867
13	CTRL	2	4	1	2	3069	1	885
13	CTRL	2	5	3	2	2174	3	2380
13	CTRL	2	6	1	2	3114	1	1883
13	CTRL	2	7	2	3	3034	2	1995
13	CTRL	2	8	3	3	2597	3	929
13	CTRL	2	9	1	2	3573	1	1998
13	CTRL	2	10	2	1	2345	2	2364
13	CTRL	2	11	2	1	2830	2	3255
13	CTRL	2	12	1	1	2217	1	611
13	CTRL	2	13	2	1	4062	2	2003
13	CTRL	2	14	2	3	3420	2	845
13	CTRL	3	1	2	1	2316	2	1351
13	CTRL	3	2	2	3	2193	2	1474
13	CTRL	3	3	2	2	3121	2	796
13	CTRL	3	4	2	3	3074	2	2874
13	CTRL	3	5	1	2	2080	1	567
13	CTRL	3	6	1	3	2392	1	1911
13	CTRL	3	7	1	1	2971	1	1334
13	CTRL	3	8	3	1	2139	3	4611
13	CTRL	3	9	3	1	1245	3	1624
13	CTRL	3	10	3	3	2660	3	3508
13	CTRL	3	11	3	1	2806	3	2184
13	CTRL	3	12	3	1	2340	3	4687
13	CTRL	3	13	1	3	2487	1	1772
13	CTRL	3	14	2	2	3008	2	997
14	CTRL	1	1	1	1	4523	1	1011
14	CTRL	1	2	3	3	3202	3	940
14	CTRL	1	3	3	3	4572	3	2310
14	CTRL	1	4	2	3	2489	2	2025
14	CTRL	1	5	1	1	2173	1	2173
14	CTRL	1	6	2	1	1762	2	922
14	CTRL	1	7	1	3	3940	2	3006
14	CTRL	1	8	2	1	4382	3	2026
14	CTRL	1	9	1	2	297	1	2379
14	CTRL	1	10	2	3	1926	2	680
14	CTRL	1	11	1	NR	NR	2	3385
14	CTRL	1	12	3	1	2207	3	1274
14	CTRL	1	13	3	1	1326	3	1986
14	CTRL	1	14	3	2	2757	1	2042
14	CTRL	2	1	3	2	3937	3	832
14	CTRL	2	2	2	3	1630	2	1290
14	CTRL	2	3	3	2	4825	1	1797
14	CTRL	2	4	3	3	2836	3	746
14	CTRL	2	5	1	1	3043	1	516
14	CTRL	2	6	2	2	1707	2	554
14	CTRL	2	7	2	3	1422	2	1270
14	CTRL	2	8	1	3	3408	1	2084
14	CTRL	2	9	2	2	1976	2	652
14	CTRL	2	10	3	2	2217	3	1923
14	CTRL	2	11	1	3	1503	1	1491
14	CTRL	2	12	1	3	2623	1	1064
14	CTRL	2	13	2	2	2702	2	893
14	CTRL	2	14	1	1	2140	1	1299
14	CTRL	3	1	2	3	2947	2	1030
14	CTRL	3	2	2	1	1687	3	3394
14	CTRL	3	3	3	3	4725	3	2135
14	CTRL	3	4	1	1	3479	1	858
14	CTRL	3	5	1	1	1899	1	544
14	CTRL	3	6	2	1	4228	2	2450
14	CTRL	3	7	3	2	2428	3	1666
14	CTRL	3	8	3	3	2817	3	1758
14	CTRL	3	9	3	3	2234	3	628
14	CTRL	3	10	3	3	2656	3	1862
14	CTRL	3	11	1	2	1785	1	523
14	CTRL	3	12	2	3	1700	1	1703
14	CTRL	3	13	1	2	2539	1	3214
14	CTRL	3	14	2	1	3530	2	2190
15	CTRL	1	1	1	3	3330	1	2833
15	CTRL	1	2	2	1	3433	2	1842
15	CTRL	1	3	2	2	3517	2	2927
15	CTRL	1	4	3	2	4562	3	1784
15	CTRL	1	5	1	2	2310	1	2938
15	CTRL	1	6	2	3	2311	2	1330
15	CTRL	1	7	3	3	3290	3	997
15	CTRL	1	8	1	1	3523	1	730
15	CTRL	1	9	3	3	3893	3	2365
15	CTRL	1	10	2	2	4206	3	3959
15	CTRL	1	11	3	2	2681	3	1528
15	CTRL	1	12	3	NR	NR	3	1100
15	CTRL	1	13	1	2	2849	1	1603
15	CTRL	1	14	1	1	2263	1	1189
15	CTRL	2	1	3	2	2754	2	3616
15	CTRL	2	2	1	3	3797	1	2707
15	CTRL	2	3	3	3	2124	3	846
15	CTRL	2	4	1	3	3133	1	777
15	CTRL	2	5	2	2	2967	2	1674
15	CTRL	2	6	2	3	2806	NR	NR
15	CTRL	2	7	1	NR	NR	1	1661
15	CTRL	2	8	3	1	2645	3	2977
15	CTRL	2	9	2	3	2639	2	3845
15	CTRL	2	10	2	2	3064	2	3099
15	CTRL	2	11	2	3	2922	2	1894
15	CTRL	2	12	1	2	3046	1	1565
15	CTRL	2	13	3	NR	NR	3	3730
15	CTRL	2	14	1	1	1376	1	973
15	CTRL	3	1	1	3	4132	1	2448
15	CTRL	3	2	2	3	4088	2	4638
15	CTRL	3	3	3	2	2683	3	2390
15	CTRL	3	4	3	1	2557	3	2795
15	CTRL	3	5	2	1	2994	2	3372
15	CTRL	3	6	2	3	2700	3	1016
15	CTRL	3	7	1	3	3100	1	1478
15	CTRL	3	8	1	1	1827	1	644
15	CTRL	3	9	3	NR	NR	3	2357
15	CTRL	3	10	1	1	1919	1	1876
15	CTRL	3	11	2	1	1623	2	2829
15	CTRL	3	12	2	3	3087	1	3903
15	CTRL	3	13	3	1	2017	3	2849
15	CTRL	3	14	3	3	4291	3	1748
16	CTRL	1	1	1	2	1926	1	1790
16	CTRL	1	2	3	1	2003	3	1413
16	CTRL	1	3	1	3	1634	1	2044
16	CTRL	1	4	3	1	1602	3	2824
16	CTRL	1	5	1	3	2478	1	1591
16	CTRL	1	6	3	3	2176	3	2245
16	CTRL	1	7	3	1	1305	3	2293
16	CTRL	1	8	3	2	2958	3	2086
16	CTRL	1	9	2	1	1444	2	1088
16	CTRL	1	10	1	3	1436	3	2127
16	CTRL	1	11	2	3	3166	1	2607
16	CTRL	1	12	2	3	2343	2	1784
16	CTRL	1	13	2	1	1885	3	2310
16	CTRL	1	14	1	1	3651	1	1857
16	CTRL	2	1	3	2	1719	3	1473
16	CTRL	2	2	1	2	2102	1	996
16	CTRL	2	3	3	2	1167	3	1577
16	CTRL	2	4	3	1	1524	3	2278
16	CTRL	2	5	2	3	1561	2	2267
16	CTRL	2	6	3	2	1622	3	2079
16	CTRL	2	7	1	2	2146	2	2243
16	CTRL	2	8	1	2	2180	2	2246
16	CTRL	2	9	1	3	2221	1	2474
16	CTRL	2	10	2	1	2031	3	2675
16	CTRL	2	11	1	3	2341	3	3156
16	CTRL	2	12	2	3	1716	2	2704
16	CTRL	2	13	2	1	2106	1	4188
16	CTRL	2	14	2	1	2071	2	1783
16	CTRL	3	1	1	2	1518	2	2131
16	CTRL	3	2	2	2	2083	2	2086
16	CTRL	3	3	3	1	2433	3	4842
16	CTRL	3	4	3	1	1893	3	3959
16	CTRL	3	5	3	3	2868	3	716
16	CTRL	3	6	3	3	1790	3	1669
16	CTRL	3	7	2	3	2374	1	2362
16	CTRL	3	8	3	3	1755	3	3071
16	CTRL	3	9	1	NR	NR	1	1425
16	CTRL	3	10	2	1	2020	3	2633
16	CTRL	3	11	1	1	1182	1	623
16	CTRL	3	12	1	1	2006	1	1509
16	CTRL	3	13	2	3	2058	2	1905
16	CTRL	3	14	2	3	2324	2	1108
17	CTRL	1	1	1	2	4134	2	3856
17	CTRL	1	2	1	1	2801	1	2507
17	CTRL	1	3	3	3	2523	3	3902
17	CTRL	1	4	1	3	2537	1	2947
17	CTRL	1	5	2	3	2891	1	3457
17	CTRL	1	6	3	1	2312	2	3238
17	CTRL	1	7	2	2	3017	2	2224
17	CTRL	1	8	2	3	3292	2	3561
17	CTRL	1	9	1	1	3115	1	4244
17	CTRL	1	10	3	3	3165	3	4137
17	CTRL	1	11	2	1	2201	2	4126
17	CTRL	1	12	2	2	3674	2	2865
17	CTRL	1	13	3	3	4030	3	3721
17	CTRL	1	14	3	1	3404	3	2767
17	CTRL	2	1	3	2	3409	2	2975
17	CTRL	2	2	2	2	2832	2	3682
17	CTRL	2	3	3	1	2260	3	3279
17	CTRL	2	4	2	3	2392	2	3020
17	CTRL	2	5	1	1	2557	1	2530
17	CTRL	2	6	3	1	3235	3	4535
17	CTRL	2	7	1	2	2734	1	4690
17	CTRL	2	8	1	1	2354	1	2623
17	CTRL	2	9	1	3	3762	1	3703
17	CTRL	2	10	3	2	3220	3	4927
17	CTRL	2	11	2	2	3594	2	1816
17	CTRL	2	12	2	1	3168	2	3547
17	CTRL	2	13	1	1	3179	1	4995
17	CTRL	2	14	3	3	4856	3	3094
17	CTRL	3	1	2	3	3632	2	2729
17	CTRL	3	2	2	2	2889	2	2330
17	CTRL	3	3	3	2	2761	3	2937
17	CTRL	3	4	3	2	2288	3	2354
17	CTRL	3	5	3	3	3082	3	1664
17	CTRL	3	6	1	3	3883	1	1293
17	CTRL	3	7	3	3	3537	3	2900
17	CTRL	3	8	1	1	3735	1	4160
17	CTRL	3	9	1	1	3696	NR	NR
17	CTRL	3	10	1	1	2857	1	2455
17	CTRL	3	11	2	1	3412	3	4853
17	CTRL	3	12	1	2	2457	NR	NR
17	CTRL	3	13	2	1	3368	1	3199
17	CTRL	3	14	2	2	3672	2	3081
18	CTRL	1	1	3	NR	NR	3	3229
18	CTRL	1	2	2	3	3695	2	4246
18	CTRL	1	3	2	1	2868	2	1699
18	CTRL	1	4	2	NR	NR	2	4810
18	CTRL	1	5	3	NR	NR	3	2808
18	CTRL	1	6	1	2	1555	1	855
18	CTRL	1	7	3	1	3859	3	3659
18	CTRL	1	8	2	3	4478	1	4388
18	CTRL	1	9	1	3	2779	1	3766
18	CTRL	1	10	1	3	4202	1	4252
18	CTRL	1	11	3	1	2958	3	4039
18	CTRL	1	12	1	3	3954	1	2785
18	CTRL	1	13	3	3	3599	3	2322
18	CTRL	1	14	2	2	2468	2	972
18	CTRL	2	1	3	1	2104	NR	NR
18	CTRL	2	2	3	2	2341	3	1907
18	CTRL	2	3	1	3	2772	1	1651
18	CTRL	2	4	2	1	3091	2	4001
18	CTRL	2	5	2	3	2667	2	1952
18	CTRL	2	6	3	2	1954	NR	NR
18	CTRL	2	7	2	3	3355	2	3655
18	CTRL	2	8	2	2	2487	2	1709
18	CTRL	2	9	1	1	3851	1	558
18	CTRL	2	10	3	3	2254	3	1155
18	CTRL	2	11	1	2	3467	1	2252
18	CTRL	2	12	1	2	4000	1	2410
18	CTRL	2	13	3	3	2663	3	1854
18	CTRL	2	14	1	1	4148	3	2542
18	CTRL	3	1	1	3	4297	1	3144
18	CTRL	3	2	1	1	4249	1	3626
18	CTRL	3	3	3	2	3838	3	4388
18	CTRL	3	4	2	2	4198	1	3561
18	CTRL	3	5	1	3	3779	1	1611
18	CTRL	3	6	2	3	3907	2	1895
18	CTRL	3	7	1	1	3591	1	533
18	CTRL	3	8	1	2	2766	1	1894
18	CTRL	3	9	2	2	2645	2	2918
18	CTRL	3	10	2	2	3189	2	895
18	CTRL	3	11	3	1	1458	3	2229
18	CTRL	3	12	3	1	1815	2	3053
18	CTRL	3	13	3	3	3461	3	1011
18	CTRL	3	14	2	1	3619	2	4294
19	CTRL	1	1	3	1	3205	3	2287
19	CTRL	1	2	3	2	4173	3	1849
19	CTRL	1	3	3	2	2133	1	1169
19	CTRL	1	4	1	2	2916	1	2357
19	CTRL	1	5	3	3	3114	3	2181
19	CTRL	1	6	2	3	3324	1	2250
19	CTRL	1	7	2	2	2727	2	793
19	CTRL	1	8	1	1	2086	1	574
19	CTRL	1	9	2	2	3556	1	2559
19	CTRL	1	10	2	1	1774	3	2418
19	CTRL	1	11	3	1	2584	3	2540
19	CTRL	1	12	1	1	2867	1	1198
19	CTRL	1	13	1	1	2508	1	1199
19	CTRL	1	14	2	2	1759	2	403
19	CTRL	2	1	1	2	2383	1	3121
19	CTRL	2	2	3	1	2626	3	3301
19	CTRL	2	3	3	1	3352	2	3261
19	CTRL	2	4	1	1	2695	1	2652
19	CTRL	2	5	2	3	3279	1	3571
19	CTRL	2	6	3	2	2463	3	1935
19	CTRL	2	7	1	1	2620	1	2483
19	CTRL	2	8	2	3	4594	2	1457
19	CTRL	2	9	2	1	2771	2	2102
19	CTRL	2	10	3	2	2984	3	2003
19	CTRL	2	11	2	2	3600	2	3386
19	CTRL	2	12	1	1	2512	1	1218
19	CTRL	2	13	3	1	1681	3	3091
19	CTRL	2	14	1	1	3568	1	462
19	CTRL	3	1	2	1	2762	1	2656
19	CTRL	3	2	1	3	3079	2	879
19	CTRL	3	3	1	2	2516	1	2363
19	CTRL	3	4	1	1	2525	2	2450
19	CTRL	3	5	3	1	3988	3	2836
19	CTRL	3	6	3	1	1737	3	2006
19	CTRL	3	7	3	1	1834	3	1056
19	CTRL	3	8	2	3	2318	2	1759
19	CTRL	3	9	1	2	3881	1	2244
19	CTRL	3	10	2	3	2959	2	994
19	CTRL	3	11	3	1	2471	2	2678
19	CTRL	3	12	2	3	3750	2	2145
19	CTRL	3	13	2	1	2218	2	2518
19	CTRL	3	14	1	3	2746	1	2624
20	CTRL	1	1	3	2	2303	3	2323
20	CTRL	1	2	3	2	2569	3	2603
20	CTRL	1	3	2	1	2214	2	2234
20	CTRL	1	4	3	3	2380	3	3071
20	CTRL	1	5	3	1	2428	1	4150
20	CTRL	1	6	3	1	2744	3	2185
20	CTRL	1	7	2	2	3357	2	1611
20	CTRL	1	8	2	3	2897	2	3010
20	CTRL	1	9	2	3	3573	2	2389
20	CTRL	1	10	1	3	2966	1	2407
20	CTRL	1	11	1	1	2857	1	4158
20	CTRL	1	12	1	1	2567	1	946
20	CTRL	1	13	2	2	2635	2	2044
20	CTRL	1	14	1	2	3242	1	2089
20	CTRL	2	1	2	2	2315	1	1787
20	CTRL	2	2	3	1	2710	3	1042
20	CTRL	2	3	2	2	3316	2	2586
20	CTRL	2	4	1	1	2542	1	1546
20	CTRL	2	5	1	3	2649	1	2529
20	CTRL	2	6	3	1	2949	3	1812
20	CTRL	2	7	2	3	3527	2	1812
20	CTRL	2	8	2	3	2393	2	818
20	CTRL	2	9	1	3	2822	1	3294
20	CTRL	2	10	3	1	2932	3	3435
20	CTRL	2	11	1	1	2839	1	1765
20	CTRL	2	12	3	3	3077	3	1034
20	CTRL	2	13	1	2	2658	1	2146
20	CTRL	2	14	3	3	2621	3	922
20	CTRL	3	1	3	1	2432	3	3092
20	CTRL	3	2	1	2	2312	2	2549
20	CTRL	3	3	3	1	3110	3	1051
20	CTRL	3	4	2	3	3247	2	2427
20	CTRL	3	5	2	2	3663	2	1051
20	CTRL	3	6	1	1	2450	1	1772
20	CTRL	3	7	3	1	2568	3	1009
20	CTRL	3	8	2	3	2884	1	3950
20	CTRL	3	9	1	1	2622	1	1719
20	CTRL	3	10	1	1	2954	1	1363
20	CTRL	3	11	3	1	3401	3	1326
20	CTRL	3	12	2	3	3335	2	2354
20	CTRL	3	13	1	2	4066	3	3663
20	CTRL	3	14	2	2	2737	2	913
1	EXPT	1	1	3	1	4701	1	1142
1	EXPT	1	2	3	3	1669	3	923
1	EXPT	1	3	2	3	3406	3	1143
1	EXPT	1	4	1	2	2754	1	1148
1	EXPT	1	5	1	1	2064	1	677
1	EXPT	1	6	3	1	1471	1	1443
1	EXPT	1	7	1	1	1119	1	950
1	EXPT	1	8	1	2	1581	2	631
1	EXPT	1	9	3	3	2472	3	1163
1	EXPT	1	10	2	2	2444	2	541
1	EXPT	1	11	2	2	1483	2	1080
1	EXPT	1	12	2	1	1192	1	554
1	EXPT	1	13	1	2	2931	2	606
1	EXPT	1	14	2	1	1290	1	528
1	EXPT	2	1	3	1	1417	1	904
1	EXPT	2	2	1	2	1339	2	1047
1	EXPT	2	3	1	3	1806	3	794
1	EXPT	2	4	1	1	3040	1	341
1	EXPT	2	5	2	2	2103	2	1309
1	EXPT	2	6	2	1	1062	1	1268
1	EXPT	2	7	2	3	1426	3	508
1	EXPT	2	8	3	2	1998	2	908
1	EXPT	2	9	3	3	1927	3	493
1	EXPT	2	10	2	1	1048	1	1504
1	EXPT	2	11	1	1	1073	1	670
1	EXPT	2	12	3	2	776	2	592
1	EXPT	2	13	3	3	2037	3	541
1	EXPT	2	14	1	3	1716	3	719
1	EXPT	3	1	2	3	2372	3	829
1	EXPT	3	2	2	1	1579	1	1364
1	EXPT	3	3	2	2	1762	2	1437
1	EXPT	3	4	1	1	1508	1	833
1	EXPT	3	5	3	1	1802	1	775
1	EXPT	3	6	3	3	2652	3	1000
1	EXPT	3	7	1	1	1563	1	411
1	EXPT	3	8	1	1	1744	1	780
1	EXPT	3	9	1	2	2794	1	610
1	EXPT	3	10	3	1	2430	1	605
1	EXPT	3	11	3	3	2061	3	2502
1	EXPT	3	12	3	3	2655	3	988
1	EXPT	3	13	2	1	1231	1	1174
1	EXPT	3	14	2	3	1885	3	1920
2	EXPT	1	1	3	NR	NR	NR	NR
2	EXPT	1	2	1	1	2979	1	764
2	EXPT	1	3	1	2	3602	1	824
2	EXPT	1	4	2	3	3088	2	2633
2	EXPT	1	5	2	3	4126	2	2411
2	EXPT	1	6	2	2	4564	2	3521
2	EXPT	1	7	3	2	3832	3	1512
2	EXPT	1	8	2	3	4173	1	3082
2	EXPT	1	9	3	1	2575	1	2860
2	EXPT	1	10	1	1	2915	1	2669
2	EXPT	1	11	3	3	3888	3	3658
2	EXPT	1	12	1	2	3516	1	1192
2	EXPT	1	13	2	2	3050	1	2475
2	EXPT	1	14	1	1	2137	1	1078
2	EXPT	2	1	2	3	2521	3	4743
2	EXPT	2	2	1	3	2940	1	4412
2	EXPT	2	3	3	3	4233	3	1439
2	EXPT	2	4	3	1	2951	1	3267
2	EXPT	2	5	2	2	1949	2	750
2	EXPT	2	6	1	2	3207	1	2429
2	EXPT	2	7	2	2	2256	2	1416
2	EXPT	2	8	2	3	2558	2	1171
2	EXPT	2	9	2	1	2986	2	2864
2	EXPT	2	10	1	2	3054	1	1823
2	EXPT	2	11	3	1	3461	3	2840
2	EXPT	2	12	3	2	3376	3	521
2	EXPT	2	13	1	2	3886	2	1421
2	EXPT	2	14	1	3	2872	1	548
2	EXPT	3	1	2	3	2821	2	3043
2	EXPT	3	2	3	3	2272	3	619
2	EXPT	3	3	3	2	2531	3	1862
2	EXPT	3	4	3	3	3254	3	555
2	EXPT	3	5	1	2	2885	1	2873
2	EXPT	3	6	1	2	2690	1	1646
2	EXPT	3	7	2	1	3760	1	1091
2	EXPT	3	8	3	3	2656	3	550
2	EXPT	3	9	1	2	2813	1	2442
2	EXPT	3	10	1	3	3426	3	2774
2	EXPT	3	11	2	3	2963	NR	NR
2	EXPT	3	12	1	1	2287	1	618
2	EXPT	3	13	2	3	3235	2	2300
2	EXPT	3	14	2	3	2659	2	1850
3	EXPT	1	1	2	1	231	3	2609
3	EXPT	1	2	1	1	140	3	3643
3	EXPT	1	3	3	NR	NR	2	4893
3	EXPT	1	4	2	1	262	3	2953
3	EXPT	1	5	3	NR	NR	3	2153
3	EXPT	1	6	2	NR	NR	2	2509
3	EXPT	1	7	1	NR	NR	1	2137
3	EXPT	1	8	1	NR	NR	NR	NR
3	EXPT	1	9	2	NR	NR	3	3224
3	EXPT	1	10	3	NR	NR	3	1043
3	EXPT	1	11	1	NR	NR	1	2194
3	EXPT	1	12	3	NR	NR	3	1775
3	EXPT	1	13	1	NR	NR	1	3154
3	EXPT	1	14	2	NR	NR	2	4787
3	EXPT	2	1	3	2	722	3	1741
3	EXPT	2	2	2	1	451	3	3783
3	EXPT	2	3	2	2	1410	3	3382
3	EXPT	2	4	3	1	347	1	992
3	EXPT	2	5	2	2	1398	2	4011
3	EXPT	2	6	2	1	478	1	3012
3	EXPT	2	7	1	NR	NR	1	4258
3	EXPT	2	8	1	2	1691	1	1319
3	EXPT	2	9	3	1	1938	3	4754
3	EXPT	2	10	1	1	1081	1	2553
3	EXPT	2	11	3	1	352	3	1262
3	EXPT	2	12	1	1	756	NR	NR
3	EXPT	2	13	1	1	972	2	1633
3	EXPT	2	14	3	2	1479	3	826
3	EXPT	3	1	3	1	1206	3	4741
3	EXPT	3	2	2	1	4765	NR	NR
3	EXPT	3	3	2	1	339	1	4811
3	EXPT	3	4	3	2	728	3	1450
3	EXPT	3	5	1	2	1143	3	3975
3	EXPT	3	6	2	2	453	3	2785
3	EXPT	3	7	3	NR	NR	3	1899
3	EXPT	3	8	1	NR	NR	2	3988
3	EXPT	3	9	3	1	476	3	2354
3	EXPT	3	10	1	1	322	1	1325
3	EXPT	3	11	1	1	1199	1	2640
3	EXPT	3	12	2	1	322	NR	NR
3	EXPT	3	13	2	3	2285	3	695
3	EXPT	3	14	3	1	2683	3	1246
4	EXPT	1	1	1	2	5511	2	1296
4	EXPT	1	2	2	2	2273	2	479
4	EXPT	1	3	1	3	3246	1	1234
4	EXPT	1	4	3	1	1512	3	1797
4	EXPT	1	5	2	2	2053	2	431
4	EXPT	1	6	3	1	2267	2	2052
4	EXPT	1	7	2	2	1913	1	2073
4	EXPT	1	8	1	1	1899	1	4965
4	EXPT	1	9	1	1	1585	1	463
4	EXPT	1	10	2	2	2571	2	934
4	EXPT	1	11	3	2	2853	1	2310
4	EXPT	1	12	2	3	3149	2	1887
4	EXPT	1	13	1	1	1318	1	806
4	EXPT	1	14	3	3	2280	3	2705
4	EXPT	2	1	2	3	2826	2	1908
4	EXPT	2	2	3	1	2386	3	3624
4	EXPT	2	3	2	2	2940	2	1194
4	EXPT	2	4	1	2	3237	1	2006
4	EXPT	2	5	2	1	87	2	2404
4	EXPT	2	6	1	1	2102	1	2730
4	EXPT	2	7	3	2	1883	3	1073
4	EXPT	2	8	1	3	3085	1	1213
4	EXPT	2	9	2	1	3151	2	1608
4	EXPT	2	10	3	2	4050	3	866
4	EXPT	2	11	3	3	4026	3	1388
4	EXPT	2	12	1	1	3509	1	2934
4	EXPT	2	13	3	1	2826	3	3048
4	EXPT	2	14	1	3	3360	1	2707
4	EXPT	3	1	2	3	2519	3	4975
4	EXPT	3	2	1	3	3652	1	1765
4	EXPT	3	3	1	2	2098	1	1554
4	EXPT	3	4	3	2	3750	3	2832
4	EXPT	3	5	1	2	1863	1	2571
4	EXPT	3	6	1	3	3069	1	2026
4	EXPT	3	7	3	3	1780	3	658
4	EXPT	3	8	2	2	1802	2	884
4	EXPT	3	9	3	3	2859	3	1315
4	EXPT	3	10	2	1	2833	2	1337
4	EXPT	3	11	2	1	2466	2	1751
4	EXPT	3	12	2	1	2976	2	1667
4	EXPT	3	13	3	1	2355	3	2188
4	EXPT	3	14	3	2	2021	3	3134
5	EXPT	1	1	1	NR	NR	3	1545
5	EXPT	1	2	2	1	1836	2	1246
5	EXPT	1	3	1	3	2508	1	965
5	EXPT	1	4	2	3	1745	2	2748
5	EXPT	1	5	1	1	1161	1	977
5	EXPT	1	6	3	2	2275	2	3013
5	EXPT	1	7	1	2	2035	1	1195
5	EXPT	1	8	2	1	1734	2	1128
5	EXPT	1	9	3	3	2701	3	1657
5	EXPT	1	10	1	2	2278	1	735
5	EXPT	1	11	3	1	3617	3	2262
5	EXPT	1	12	2	1	2321	2	2605
5	EXPT	1	13	2	2	2041	2	1014
5	EXPT	1	14	3	1	1732	3	4345
5	EXPT	2	1	1	2	1998	1	1846
5	EXPT	2	2	3	2	1845	3	942
5	EXPT	2	3	1	2	2754	1	1929
5	EXPT	2	4	2	1	1885	2	1779
5	EXPT	2	5	3	1	1484	3	1425
5	EXPT	2	6	3	1	1911	3	914
5	EXPT	2	7	2	2	2795	2	1408
5	EXPT	2	8	2	1	2285	1	2851
5	EXPT	2	9	3	2	1985	3	4738
5	EXPT	2	10	3	3	2800	3	1366
5	EXPT	2	11	1	1	2949	3	3359
5	EXPT	2	12	2	3	2646	2	1619
5	EXPT	2	13	1	2	2558	1	2077
5	EXPT	2	14	2	1	2514	2	2174
5	EXPT	3	1	2	2	2108	2	1705
5	EXPT	3	2	2	1	1519	2	1007
5	EXPT	3	3	3	3	1927	3	1212
5	EXPT	3	4	1	1	2641	1	2050
5	EXPT	3	5	1	1	2721	1	3537
5	EXPT	3	6	3	3	2563	3	1426
5	EXPT	3	7	2	2	2417	2	1624
5	EXPT	3	8	3	2	2883	3	1090
5	EXPT	3	9	1	3	2850	1	2634
5	EXPT	3	10	3	2	1951	3	1267
5	EXPT	3	11	1	1	2633	1	1137
5	EXPT	3	12	1	3	1931	1	2341
5	EXPT	3	13	2	3	2512	2	2063
5	EXPT	3	14	3	3	2569	3	2510
6	EXPT	1	1	2	1	3366	2	3776
6	EXPT	1	2	2	2	3350	1	3791
6	EXPT	1	3	1	2	4090	3	4390
6	EXPT	1	4	1	3	4461	2	3231
6	EXPT	1	5	1	1	4930	1	1653
6	EXPT	1	6	3	1	3184	3	3172
6	EXPT	1	7	2	2	3758	2	2324
6	EXPT	1	8	3	3	4565	NR	NR
6	EXPT	1	9	1	2	2432	1	2873
6	EXPT	1	10	3	2	3110	3	2832
6	EXPT	1	11	3	3	3681	3	2075
6	EXPT	1	12	2	2	3435	2	1610
6	EXPT	1	13	1	3	4219	2	4161
6	EXPT	1	14	2	1	4319	2	2963
6	EXPT	2	1	3	2	3678	3	2822
6	EXPT	2	2	1	3	3346	2	3787
6	EXPT	2	3	2	1	3424	2	3600
6	EXPT	2	4	1	3	3711	1	1824
6	EXPT	2	5	2	3	3113	2	2647
6	EXPT	2	6	3	2	2773	3	1948
6	EXPT	2	7	2	3	3266	2	1724
6	EXPT	2	8	2	1	3031	2	2503
6	EXPT	2	9	3	2	2795	3	2672
6	EXPT	2	10	3	2	2402	3	1796
6	EXPT	2	11	1	2	3595	1	2020
6	EXPT	2	12	3	3	3109	3	2613
6	EXPT	2	13	1	1	3725	1	2776
6	EXPT	2	14	2	2	4099	3	3227
6	EXPT	3	1	3	2	3922	3	2770
6	EXPT	3	2	3	3	2919	3	4969
6	EXPT	3	3	3	3	2793	3	656
6	EXPT	3	4	1	2	3377	1	1896
6	EXPT	3	5	2	2	3007	2	1464
6	EXPT	3	6	2	3	5204	2	2958
6	EXPT	3	7	1	1	2243	1	731
6	EXPT	3	8	3	3	3827	3	1190
6	EXPT	3	9	2	1	3406	2	3315
6	EXPT	3	10	3	2	3168	3	4624
6	EXPT	3	11	1	3	4834	1	2197
6	EXPT	3	12	1	2	4323	1	2311
6	EXPT	3	13	2	2	3196	2	1668
6	EXPT	3	14	1	2	4446	1	2324
7	EXPT	1	1	2	1	3165	2	935
7	EXPT	1	2	3	3	3244	3	795
7	EXPT	1	3	1	1	2794	1	1281
7	EXPT	1	4	2	3	4374	2	2347
7	EXPT	1	5	1	3	3633	1	3059
7	EXPT	1	6	2	1	2476	2	3589
7	EXPT	1	7	2	1	5091	NR	NR
7	EXPT	1	8	3	3	3589	3	467
7	EXPT	1	9	1	2	3882	1	666
7	EXPT	1	10	1	3	3539	2	2636
7	EXPT	1	11	2	1	4225	2	1400
7	EXPT	1	12	3	2	1934	3	765
7	EXPT	1	13	1	3	2387	1	2062
7	EXPT	1	14	3	1	1600	3	697
7	EXPT	2	1	1	NR	NR	1	3530
7	EXPT	2	2	3	1	1324	3	2376
7	EXPT	2	3	2	2	1691	2	523
7	EXPT	2	4	1	1	1244	1	2497
7	EXPT	2	5	3	3	3552	3	492
7	EXPT	2	6	2	1	2543	2	656
7	EXPT	2	7	3	2	2955	3	442
7	EXPT	2	8	2	1	1942	2	1477
7	EXPT	2	9	1	NR	NR	1	3094
7	EXPT	2	10	3	2	4252	3	2287
7	EXPT	2	11	2	2	2664	2	3698
7	EXPT	2	12	2	1	4056	2	2732
7	EXPT	2	13	3	3	2609	3	1237
7	EXPT	2	14	1	2	2683	1	2483
7	EXPT	3	1	1	2	3372	1	1063
7	EXPT	3	2	2	1	1905	2	1534
7	EXPT	3	3	3	2	2630	3	1837
7	EXPT	3	4	1	1	1994	1	732
7	EXPT	3	5	1	3	3761	1	484
7	EXPT	3	6	2	2	1855	2	3891
7	EXPT	3	7	3	2	1225	3	1681
7	EXPT	3	8	3	2	2038	3	979
7	EXPT	3	9	1	2	1591	1	417
7	EXPT	3	10	1	1	2087	1	575
7	EXPT	3	11	3	1	1638	NR	NR
7	EXPT	3	12	3	1	1986	3	396
7	EXPT	3	13	2	1	1555	2	419
7	EXPT	3	14	2	3	1663	2	745
8	EXPT	1	1	2	1	1186	2	1752
8	EXPT	1	2	2	1	1402	2	1360
8	EXPT	1	3	2	1	1062	1	4174
8	EXPT	1	4	2	1	1024	2	1527
8	EXPT	1	5	3	1	1133	3	3871
8	EXPT	1	6	1	1	1030	NR	NR
8	EXPT	1	7	3	1	2098	3	1523
8	EXPT	1	8	1	1	1026	1	1263
8	EXPT	1	9	1	1	1063	1	3895
8	EXPT	1	10	1	1	1782	1	2042
8	EXPT	1	11	1	1	1711	1	3652
8	EXPT	1	12	2	1	1078	3	4035
8	EXPT	1	13	3	1	1116	3	4042
8	EXPT	1	14	3	1	1476	3	3042
8	EXPT	2	1	1	1	2890	1	2393
8	EXPT	2	2	3	1	1205	3	3380
8	EXPT	2	3	2	1	1059	1	3438
8	EXPT	2	4	1	1	1136	1	1593
8	EXPT	2	5	2	1	930	2	3262
8	EXPT	2	6	3	1	862	3	912
8	EXPT	2	7	3	1	855	3	2249
8	EXPT	2	8	2	1	805	2	2856
8	EXPT	2	9	3	1	977	3	4590
8	EXPT	2	10	3	1	910	3	2429
8	EXPT	2	11	1	1	1196	2	4277
8	EXPT	2	12	2	1	951	2	2345
8	EXPT	2	13	2	1	865	2	978
8	EXPT	2	14	1	1	969	1	2473
8	EXPT	3	1	3	1	1054	2	3933
8	EXPT	3	2	3	1	899	3	1230
8	EXPT	3	3	1	1	1007	3	4370
8	EXPT	3	4	3	1	1040	3	2950
8	EXPT	3	5	2	1	980	2	3530
8	EXPT	3	6	1	1	831	1	1037
8	EXPT	3	7	1	1	835	2	4901
8	EXPT	3	8	2	1	902	NR	NR
8	EXPT	3	9	1	1	806	1	1138
8	EXPT	3	10	2	1	822	2	2684
8	EXPT	3	11	2	1	929	1	3058
8	EXPT	3	12	3	1	1065	2	4240
8	EXPT	3	13	3	1	866	1	3385
8	EXPT	3	14	1	1	1046	1	1174
9	EXPT	1	1	1	1	3089	3	2671
9	EXPT	1	2	2	2	2593	2	3331
9	EXPT	1	3	3	3	2734	3	1832
9	EXPT	1	4	1	1	4235	3	3691
9	EXPT	1	5	3	2	3573	1	2968
9	EXPT	1	6	1	3	3397	3	3260
9	EXPT	1	7	1	1	2620	1	2577
9	EXPT	1	8	3	3	2738	3	2866
9	EXPT	1	9	3	3	2837	3	2997
9	EXPT	1	10	3	1	2794	2	2625
9	EXPT	1	11	2	1	3078	2	3628
9	EXPT	1	12	1	3	3586	2	2465
9	EXPT	1	13	2	3	4421	3	2628
9	EXPT	1	14	2	1	2242	1	2051
9	EXPT	2	1	2	3	2720	3	3724
9	EXPT	2	2	3	1	2376	3	2918
9	EXPT	2	3	1	3	3305	3	2152
9	EXPT	2	4	3	1	2748	2	3127
9	EXPT	2	5	2	1	2153	2	1829
9	EXPT	2	6	3	2	2497	3	2346
9	EXPT	2	7	1	3	3627	1	2615
9	EXPT	2	8	2	3	2558	1	2687
9	EXPT	2	9	3	2	1649	2	3653
9	EXPT	2	10	1	3	2281	1	3613
9	EXPT	2	11	2	1	3183	1	3217
9	EXPT	2	12	2	2	3092	2	2393
9	EXPT	2	13	1	3	2465	3	3016
9	EXPT	2	14	3	1	3941	3	2085
9	EXPT	3	1	1	3	3995	1	2234
9	EXPT	3	2	2	2	3124	2	1097
9	EXPT	3	3	1	1	3614	3	2461
9	EXPT	3	4	3	1	3104	1	3232
9	EXPT	3	5	3	2	2414	2	1496
9	EXPT	3	6	2	2	3570	1	2075
9	EXPT	3	7	2	3	2178	2	3181
9	EXPT	3	8	1	1	2118	1	1824
9	EXPT	3	9	2	1	3483	2	2517
9	EXPT	3	10	3	3	2937	1	2550
9	EXPT	3	11	1	3	2586	2	1655
9	EXPT	3	12	1	1	2189	1	2442
9	EXPT	3	13	2	1	1792	3	3827
9	EXPT	3	14	3	3	2004	3	4008
10	EXPT	1	1	2	2	2632	2	3808
10	EXPT	1	2	2	3	3882	2	1464
10	EXPT	1	3	1	2	3550	1	1585
10	EXPT	1	4	1	3	2229	1	2764
10	EXPT	1	5	3	3	2170	3	3174
10	EXPT	1	6	3	3	3229	3	2795
10	EXPT	1	7	3	1	3043	3	1031
10	EXPT	1	8	3	2	2415	2	3044
10	EXPT	1	9	2	2	2295	2	892
10	EXPT	1	10	1	1	2749	1	1299
10	EXPT	1	11	3	3	2307	1	3576
10	EXPT	1	12	1	3	1999	1	1065
10	EXPT	1	13	1	2	2342	1	1252
10	EXPT	1	14	2	2	2085	2	1089
10	EXPT	2	1	2	3	3523	2	2526
10	EXPT	2	2	2	2	3850	2	1260
10	EXPT	2	3	1	3	2457	1	929
10	EXPT	2	4	3	3	2825	3	1641
10	EXPT	2	5	1	3	2275	1	638
10	EXPT	2	6	1	1	3616	1	1948
10	EXPT	2	7	3	3	3880	3	1336
10	EXPT	2	8	2	2	2730	2	1390
10	EXPT	2	9	3	1	3747	3	1312
10	EXPT	2	10	3	3	3752	3	3334
10	EXPT	2	11	3	2	3318	3	1696
10	EXPT	2	12	2	1	2915	2	4684
10	EXPT	2	13	2	1	2216	2	1985
10	EXPT	2	14	1	2	3809	1	3047
10	EXPT	3	1	3	2	2566	3	4163
10	EXPT	3	2	2	2	3131	2	2197
10	EXPT	3	3	1	1	3977	1	1622
10	EXPT	3	4	3	3	3581	3	1600
10	EXPT	3	5	3	3	2677	3	1947
10	EXPT	3	6	1	2	4312	1	3316
10	EXPT	3	7	2	2	3410	2	1335
10	EXPT	3	8	2	2	3189	2	2520
10	EXPT	3	9	2	2	1886	2	625
10	EXPT	3	10	1	1	4033	1	490
10	EXPT	3	11	1	1	3550	1	3210
10	EXPT	3	12	3	2	3946	NR	NR
10	EXPT	3	13	1	3	1783	1	1458
10	EXPT	3	14	2	3	2539	2	965
11	EXPT	1	1	3	1	3614	2	2493
11	EXPT	1	2	3	1	1770	3	2727
11	EXPT	1	3	2	1	1226	2	2651
11	EXPT	1	4	1	1	1219	1	800
11	EXPT	1	5	1	1	1017	2	3130
11	EXPT	1	6	1	2	1142	1	1036
11	EXPT	1	7	1	2	1219	1	3081
11	EXPT	1	8	3	1	997	3	2453
11	EXPT	1	9	3	1	746	3	1468
11	EXPT	1	10	3	1	1520	2	3571
11	EXPT	1	11	2	2	1086	2	2809
11	EXPT	1	12	2	2	1041	2	1872
11	EXPT	1	13	1	NR	NR	3	3608
11	EXPT	1	14	2	3	2421	3	2565
11	EXPT	2	1	2	2	995	2	2780
11	EXPT	2	2	2	2	3855	2	2452
11	EXPT	2	3	2	1	1026	2	2123
11	EXPT	2	4	2	1	1009	2	3184
11	EXPT	2	5	3	3	1477	3	1887
11	EXPT	2	6	2	1	978	1	2263
11	EXPT	2	7	3	1	2369	3	2279
11	EXPT	2	8	1	1	1381	1	1806
11	EXPT	2	9	3	2	857	2	2376
11	EXPT	2	10	1	1	3372	1	438
11	EXPT	2	11	3	2	912	3	1087
11	EXPT	2	12	3	2	3353	3	2950
11	EXPT	2	13	1	1	4178	1	2322
11	EXPT	2	14	1	1	1089	1	608
11	EXPT	3	1	3	1	693	3	1649
11	EXPT	3	2	2	NR	NR	1	2061
11	EXPT	3	3	1	2	1319	1	3635
11	EXPT	3	4	3	2	1368	3	3059
11	EXPT	3	5	2	1	1170	1	3111
11	EXPT	3	6	2	2	1168	2	3626
11	EXPT	3	7	1	1	1105	3	1936
11	EXPT	3	8	1	2	1448	2	2577
11	EXPT	3	9	1	1	3522	1	2525
11	EXPT	3	10	3	NR	NR	2	2906
11	EXPT	3	11	1	1	1011	1	1467
11	EXPT	3	12	2	1	953	2	3613
11	EXPT	3	13	2	2	2304	1	3073
11	EXPT	3	14	3	2	2169	3	1189
12	EXPT	1	1	1	1	2789	NR	NR
12	EXPT	1	2	2	2	1969	2	3878
12	EXPT	1	3	3	3	2988	3	1804
12	EXPT	1	4	1	2	1972	1	3350
12	EXPT	1	5	2	3	2859	1	3457
12	EXPT	1	6	2	2	3246	1	3156
12	EXPT	1	7	3	1	4586	3	2933
12	EXPT	1	8	3	1	1482	3	1766
12	EXPT	1	9	3	1	2204	3	2676
12	EXPT	1	10	1	1	3314	1	3552
12	EXPT	1	11	2	2	1251	1	2770
12	EXPT	1	12	1	3	2048	1	2723
12	EXPT	1	13	3	2	1372	2	4109
12	EXPT	1	14	1	2	1923	2	2661
12	EXPT	2	1	3	2	1887	3	1047
12	EXPT	2	2	2	1	2589	2	2936
12	EXPT	2	3	1	2	3175	1	2413
12	EXPT	2	4	1	2	3465	1	1704
12	EXPT	2	5	3	1	3499	3	2800
12	EXPT	2	6	2	2	2339	2	3561
12	EXPT	2	7	2	3	1844	3	1941
12	EXPT	2	8	2	1	4270	2	2321
12	EXPT	2	9	1	1	2865	2	2587
12	EXPT	2	10	3	2	1911	1	2438
12	EXPT	2	11	2	2	2441	2	2268
12	EXPT	2	12	3	3	2234	3	3004
12	EXPT	2	13	1	3	2456	2	2209
12	EXPT	2	14	3	1	2308	1	2593
12	EXPT	3	1	2	2	2003	2	2538
12	EXPT	3	2	3	2	2048	3	3005
12	EXPT	3	3	1	1	2137	1	672
12	EXPT	3	4	2	1	1659	3	3319
12	EXPT	3	5	2	2	3513	2	2813
12	EXPT	3	6	3	2	1537	3	1196
12	EXPT	3	7	3	1	2013	1	3236
12	EXPT	3	8	1	3	1868	1	3106
12	EXPT	3	9	2	2	1213	2	3263
12	EXPT	3	10	2	1	3840	2	1906
12	EXPT	3	11	1	1	1631	3	3666
12	EXPT	3	12	3	1	2455	2	2100
12	EXPT	3	13	1	2	2050	3	4101
12	EXPT	3	14	1	3	993	1	2513
13	EXPT	1	1	1	2	1503	2	866
13	EXPT	1	2	2	1	2193	NR	NR
13	EXPT	1	3	1	2	2144	NR	NR
13	EXPT	1	4	3	1	1661	NR	NR
13	EXPT	1	5	2	2	2405	NR	NR
13	EXPT	1	6	3	3	2488	NR	NR
13	EXPT	1	7	3	3	1833	NR	NR
13	EXPT	1	8	2	3	2337	NR	NR
13	EXPT	1	9	1	2	3449	NR	NR
13	EXPT	1	10	1	NR	NR	3	2593
13	EXPT	1	11	3	1	2701	NR	NR
13	EXPT	1	12	2	1	4082	NR	NR
13	EXPT	1	13	3	3	2518	NR	NR
13	EXPT	1	14	1	1	2405	NR	NR
13	EXPT	2	1	2	1	2176	NR	NR
13	EXPT	2	2	3	2	2319	NR	NR
13	EXPT	2	3	1	1	1018	NR	NR
13	EXPT	2	4	1	3	4625	3	1941
13	EXPT	2	5	2	2	4680	3	1683
13	EXPT	2	6	1	2	4728	3	3388
13	EXPT	2	7	2	2	4102	2	2247
13	EXPT	2	8	2	1	4358	2	3705
13	EXPT	2	9	3	2	4215	3	3906
13	EXPT	2	10	1	3	2660	3	4819
13	EXPT	2	11	2	2	4900	1	3700
13	EXPT	2	12	1	1	4002	1	3349
13	EXPT	2	13	3	3	3673	1	3755
13	EXPT	2	14	3	3	2782	1	3520
13	EXPT	3	1	2	1	1492	1	1933
13	EXPT	3	2	1	3	2442	2	2117
13	EXPT	3	3	3	1	925	2	2303
13	EXPT	3	4	1	3	2711	1	1887
13	EXPT	3	5	3	1	1393	3	3693
13	EXPT	3	6	2	1	1014	2	1845
13	EXPT	3	7	1	3	1659	1	1990
13	EXPT	3	8	2	2	1864	2	2789
13	EXPT	3	9	1	1	950	1	1563
13	EXPT	3	10	3	2	1550	3	3038
13	EXPT	3	11	2	2	1971	2	2866
13	EXPT	3	12	2	1	3618	2	3653
13	EXPT	3	13	3	1	3942	1	3290
13	EXPT	3	14	3	2	1777	3	2077
14	EXPT	1	1	2	1	1171	2	1018
14	EXPT	1	2	3	2	1842	3	1658
14	EXPT	1	3	3	2	1861	3	1755
14	EXPT	1	4	2	1	1128	NR	NR
14	EXPT	1	5	1	1	1952	1	1034
14	EXPT	1	6	1	2	1091	1	923
14	EXPT	1	7	1	1	1632	1	1245
14	EXPT	1	8	1	2	1841	1	1501
14	EXPT	1	9	2	2	1674	2	1412
14	EXPT	1	10	3	1	1444	3	2323
14	EXPT	1	11	3	2	2903	1	2391
14	EXPT	1	12	3	2	1916	3	1763
14	EXPT	1	13	2	2	1749	2	737
14	EXPT	1	14	1	3	2490	1	1149
14	EXPT	2	1	1	3	2460	2	1666
14	EXPT	2	2	1	2	2087	1	810
14	EXPT	2	3	3	1	3120	3	889
14	EXPT	2	4	2	1	2602	1	1856
14	EXPT	2	5	2	2	2835	2	698
14	EXPT	2	6	2	1	2441	2	1101
14	EXPT	2	7	2	3	2215	2	2141
14	EXPT	2	8	3	1	1755	3	899
14	EXPT	2	9	3	1	2034	3	772
14	EXPT	2	10	2	2	1576	2	2330
14	EXPT	2	11	3	3	2179	3	714
14	EXPT	2	12	1	3	2305	1	2075
14	EXPT	2	13	1	3	2309	2	1048
14	EXPT	2	14	1	1	3117	1	1559
14	EXPT	3	1	2	2	1292	2	1014
14	EXPT	3	2	3	3	2357	3	517
14	EXPT	3	3	3	2	2192	3	2383
14	EXPT	3	4	3	3	3336	1	4574
14	EXPT	3	5	2	1	2503	2	929
14	EXPT	3	6	1	1	2825	1	1657
14	EXPT	3	7	1	1	3847	1	476
14	EXPT	3	8	2	2	2368	2	662
14	EXPT	3	9	3	3	2605	3	1233
14	EXPT	3	10	2	1	2585	2	2260
14	EXPT	3	11	1	2	3064	1	4349
14	EXPT	3	12	2	1	3602	2	684
14	EXPT	3	13	1	2	2449	1	718
14	EXPT	3	14	3	2	2256	3	978
15	EXPT	1	1	2	1	1123	3	3658
15	EXPT	1	2	2	2	1833	NR	NR
15	EXPT	1	3	1	2	2261	1	1514
15	EXPT	1	4	3	2	2599	3	3024
15	EXPT	1	5	1	2	926	3	4742
15	EXPT	1	6	3	1	1133	3	3933
15	EXPT	1	7	2	1	1253	2	3569
15	EXPT	1	8	1	1	1069	1	2463
15	EXPT	1	9	1	2	1157	1	4255
15	EXPT	1	10	3	2	1180	3	2668
15	EXPT	1	11	3	3	2183	3	1671
15	EXPT	1	12	1	2	4452	3	3393
15	EXPT	1	13	3	1	1311	3	2768
15	EXPT	1	14	2	1	1102	1	3856
15	EXPT	2	1	1	1	1093	1	1800
15	EXPT	2	2	3	2	1675	3	2475
15	EXPT	2	3	3	1	740	3	2446
15	EXPT	2	4	1	1	1272	1	2697
15	EXPT	2	5	3	2	522	3	3216
15	EXPT	2	6	2	1	794	2	4344
15	EXPT	2	7	2	3	1328	2	3878
15	EXPT	2	8	2	1	1134	2	4372
15	EXPT	2	9	1	1	1080	1	1240
15	EXPT	2	10	1	2	923	NR	NR
15	EXPT	2	11	2	1	1435	2	4064
15	EXPT	2	12	3	3	1339	3	1827
15	EXPT	2	13	1	1	1020	1	2258
15	EXPT	2	14	2	1	1904	2	1173
15	EXPT	3	1	3	1	427	3	2649
15	EXPT	3	2	3	2	1141	1	1317
15	EXPT	3	3	1	1	976	1	1089
15	EXPT	3	4	1	3	1489	3	3430
15	EXPT	3	5	3	1	1587	1	2138
15	EXPT	3	6	2	3	1372	2	1625
15	EXPT	3	7	2	3	1525	1	3161
15	EXPT	3	8	3	1	2314	3	880
15	EXPT	3	9	2	1	1181	2	2200
15	EXPT	3	10	2	1	465	2	2031
15	EXPT	3	11	1	2	1402	2	1952
15	EXPT	3	12	1	1	830	1	803
15	EXPT	3	13	2	1	1434	2	2422
15	EXPT	3	14	3	3	3179	3	776
17	EXPT	1	1	2	1	3919	3	3266
17	EXPT	1	2	1	2	3105	1	1186
17	EXPT	1	3	2	3	3104	2	2546
17	EXPT	1	4	3	2	5124	3	4033
17	EXPT	1	5	2	1	5057	2	3060
17	EXPT	1	6	3	1	3924	3	3287
17	EXPT	1	7	2	1	3333	2	1665
17	EXPT	1	8	3	3	3370	3	1545
17	EXPT	1	9	1	3	3814	1	2708
17	EXPT	1	10	1	3	3395	1	1961
17	EXPT	1	11	3	2	4273	2	4152
17	EXPT	1	12	3	2	3447	3	1028
17	EXPT	1	13	2	3	4805	2	1855
17	EXPT	1	14	1	1	2902	1	3296
17	EXPT	2	1	3	3	2794	2	3907
17	EXPT	2	2	1	2	4737	3	4116
17	EXPT	2	3	2	1	4350	2	1666
17	EXPT	2	4	2	3	4259	2	3107
17	EXPT	2	5	2	1	3536	2	1665
17	EXPT	2	6	3	3	4351	3	3433
17	EXPT	2	7	1	NR	NR	2	4126
17	EXPT	2	8	1	3	3771	1	977
17	EXPT	2	9	3	2	4262	3	2141
17	EXPT	2	10	2	2	44	2	2907
17	EXPT	2	11	1	3	2618	1	1543
17	EXPT	2	12	3	1	4613	3	3460
17	EXPT	2	13	1	2	4178	1	853
17	EXPT	2	14	3	3	4606	3	1469
17	EXPT	3	1	1	1	3069	1	2917
17	EXPT	3	2	3	3	3403	3	2188
17	EXPT	3	3	1	1	4281	2	3957
17	EXPT	3	4	3	3	3231	3	1094
17	EXPT	3	5	2	3	3985	2	1269
17	EXPT	3	6	3	3	4277	3	2984
17	EXPT	3	7	1	3	3854	1	1904
17	EXPT	3	8	1	3	3862	1	1165
17	EXPT	3	9	2	3	4694	2	2214
17	EXPT	3	10	2	1	4169	2	4204
17	EXPT	3	11	3	3	3766	3	2363
17	EXPT	3	12	2	1	3336	2	1605
17	EXPT	3	13	2	3	3602	2	1199
17	EXPT	3	14	1	2	3866	1	1323
18	EXPT	1	1	3	2	5309	1	4372
18	EXPT	1	2	3	NR	NR	1	3269
18	EXPT	1	3	2	2	3343	2	4049
18	EXPT	1	4	1	1	3843	1	1942
18	EXPT	1	5	3	1	327	3	4377
18	EXPT	1	6	1	1	3432	1	1998
18	EXPT	1	7	3	NR	NR	2	3259
18	EXPT	1	8	2	2	3369	2	1982
18	EXPT	1	9	1	3	4980	NR	NR
18	EXPT	1	10	2	3	4731	NR	NR
18	EXPT	1	11	1	1	1520	1	821
18	EXPT	1	12	2	1	2935	2	3157
18	EXPT	1	13	2	1	4172	2	3816
18	EXPT	1	14	3	1	2173	2	4005
18	EXPT	2	1	2	1	2289	2	2652
18	EXPT	2	2	3	3	3940	NR	NR
18	EXPT	2	3	2	2	3310	2	1767
18	EXPT	2	4	3	1	2993	3	3091
18	EXPT	2	5	1	3	3249	1	1987
18	EXPT	2	6	1	2	2861	2	3630
18	EXPT	2	7	2	1	3247	2	4766
18	EXPT	2	8	1	2	2809	1	2000
18	EXPT	2	9	3	1	4743	3	4684
18	EXPT	2	10	3	2	1792	1	2405
18	EXPT	2	11	1	NR	NR	2	1744
18	EXPT	2	12	1	3	3628	3	4022
18	EXPT	2	13	3	2	3765	2	4003
18	EXPT	2	14	2	NR	NR	3	3820
18	EXPT	3	1	2	1	3661	2	2227
18	EXPT	3	2	1	2	2191	1	2163
18	EXPT	3	3	1	1	3677	NR	NR
18	EXPT	3	4	3	1	2543	3	2499
18	EXPT	3	5	2	1	4567	2	3742
18	EXPT	3	6	2	2	3385	2	764
18	EXPT	3	7	2	1	3371	1	1765
18	EXPT	3	8	1	2	3700	3	3953
18	EXPT	3	9	1	1	3120	1	2311
18	EXPT	3	10	2	1	1769	2	3491
18	EXPT	3	11	3	1	1186	3	3066
18	EXPT	3	12	3	1	2744	3	2404
18	EXPT	3	13	1	2	3525	1	2216
18	EXPT	3	14	3	3	4864	3	695
19	EXPT	1	1	2	2	3514	2	2602
19	EXPT	1	2	3	2	2548	3	2271
19	EXPT	1	3	2	2	1749	2	2909
19	EXPT	1	4	3	1	1899	3	1293
19	EXPT	1	5	3	3	2560	3	4767
19	EXPT	1	6	1	1	1837	1	919
19	EXPT	1	7	1	3	2127	1	1121
19	EXPT	1	8	2	1	2838	NR	NR
19	EXPT	1	9	2	2	3602	2	1184
19	EXPT	1	10	1	2	3350	1	1557
19	EXPT	1	11	3	3	3268	3	881
19	EXPT	1	12	2	2	1992	2	1714
19	EXPT	1	13	1	3	2978	1	3997
19	EXPT	1	14	3	2	1852	3	1918
19	EXPT	2	1	2	1	1914	2	2512
19	EXPT	2	2	3	1	1949	3	609
19	EXPT	2	3	1	1	1173	1	474
19	EXPT	2	4	2	2	3209	2	3665
19	EXPT	2	5	1	3	2465	1	468
19	EXPT	2	6	1	3	2503	1	1679
19	EXPT	2	7	1	3	3817	1	2805
19	EXPT	2	8	3	3	2928	3	2853
19	EXPT	2	9	3	2	2859	3	1097
19	EXPT	2	10	1	NR	NR	1	2378
19	EXPT	2	11	3	3	3879	3	2179
19	EXPT	2	12	2	NR	NR	2	3938
19	EXPT	2	13	2	2	2343	2	675
19	EXPT	2	14	3	1	2041	3	779
19	EXPT	3	1	3	1	1447	3	1091
19	EXPT	3	2	2	3	2340	2	4171
19	EXPT	3	3	2	1	1957	2	460
19	EXPT	3	4	1	2	3117	1	2714
19	EXPT	3	5	2	3	3383	3	4933
19	EXPT	3	6	1	3	2258	1	418
19	EXPT	3	7	1	3	2395	1	1086
19	EXPT	3	8	3	1	3596	3	2709
19	EXPT	3	9	2	3	1831	2	1507
19	EXPT	3	10	3	1	2430	3	1840
19	EXPT	3	11	1	1	3447	1	2998
19	EXPT	3	12	3	1	2078	3	894
19	EXPT	3	13	1	3	3067	1	2868
19	EXPT	3	14	2	2	2765	2	2097
20	EXPT	1	1	3	1	2303	2	2323
20	EXPT	1	2	2	3	2569	3	2603
20	EXPT	1	3	1	2	2214	1	2234
20	EXPT	1	4	2	1	2380	3	3071
20	EXPT	1	5	1	3	2428	1	4150
20	EXPT	1	6	3	1	2744	3	2185
20	EXPT	1	7	1	3	3357	1	1611
20	EXPT	1	8	2	3	2897	3	3010
20	EXPT	1	9	2	2	3573	2	2389
20	EXPT	1	10	1	3	2966	1	2407
20	EXPT	1	11	2	2	2857	2	4158
20	EXPT	1	12	3	3	2567	3	946
20	EXPT	1	13	3	3	2635	3	2044
20	EXPT	1	14	3	1	3242	3	2089
20	EXPT	2	1	1	1	2315	1	1787
20	EXPT	2	2	2	2	2710	2	1042
20	EXPT	2	3	3	1	3316	2	2586
20	EXPT	2	4	3	2	2542	3	1546
20	EXPT	2	5	2	2	2649	2	2529
20	EXPT	2	6	2	2	2949	2	1812
20	EXPT	2	7	1	3	3527	1	1812
20	EXPT	2	8	1	3	2393	2	818
20	EXPT	2	9	1	3	2822	3	3294
20	EXPT	2	10	2	1	2932	2	3435
20	EXPT	2	11	3	1	2839	3	1765
20	EXPT	2	12	3	2	3077	3	1034
20	EXPT	2	13	3	2	2658	3	2146
20	EXPT	2	14	1	3	2621	3	922
20	EXPT	3	1	1	2	2432	1	3092
20	EXPT	3	2	2	2	2312	2	2549
20	EXPT	3	3	1	1	3110	1	1051
20	EXPT	3	4	2	3	3247	2	2427
20	EXPT	3	5	3	1	3663	1	1051
20	EXPT	3	6	3	1	2450	3	1772
20	EXPT	3	7	1	2	2568	1	1009
20	EXPT	3	8	1	1	2884	1	3950
20	EXPT	3	9	1	1	2622	1	1719
20	EXPT	3	10	3	3	2954	3	1363
20	EXPT	3	11	2	3	3401	3	1326
20	EXPT	3	12	2	3	3335	2	2354
20	EXPT	3	13	2	1	4066	2	3663
20	EXPT	3	14	3	1	2737	1	913

## Sheet: Eye Track Implicit
Subject	Group	Run	Trial	ROI	0	250	500	750	1000	1250	1500	1750	2000	2250	2500	2750	3000	3250	3500	3750	4000	4250	4500	4750	ROI Time	Trial Time				KEY
1	CTRL	1	1	1	0	0	183	184	0	0	0	0	0	0	0	0	0	64	250	250	137	0	0	0	1068	4200				ROI: 1 = left face, 2 = right face, 3 = bottom face
1	CTRL	1	1	2	0	100	0	0	249	250	250	52	0	0	0	0	0	0	0	0	0	0	0	0	901	4200
1	CTRL	1	1	3	0	0	0	0	0	0	0	132	233	250	233	250	234	119	0	0	46	234	250	250	2231	4200
1	CTRL	1	2	1	0	83	234	0	99	235	0	0	48	250	250	250	234	233	250	20	146	250	233	250	3065	4034
1	CTRL	1	2	2	0	0	0	200	84	0	184	0	0	0	0	0	0	0	0	130	37	0	0	0	635	4034
1	CTRL	1	2	3	0	0	0	0	0	0	0	199	135	0	0	0	0	0	0	0	0	0	0	0	334	4034
1	CTRL	1	3	1	0	0	167	0	216	250	51	0	181	250	203	0	0	0	113	233	250	233	250	233	2630	3965
1	CTRL	1	3	2	0	100	0	133	0	0	132	250	2	0	0	0	0	47	70	0	0	0	0	0	734	3965
1	CTRL	1	3	3	0	0	0	0	0	0	0	0	0	0	0	214	250	137	0	0	0	0	0	0	601	3965
1	CTRL	1	4	1	0	0	133	250	17	0	0	0	0	0	0	0	0	0	0	0	0	46	250	221	917	4287
1	CTRL	1	4	2	0	150	50	0	0	0	0	165	250	250	250	250	250	250	250	233	234	137	0	0	2719	4287
1	CTRL	1	4	3	0	0	0	0	149	250	234	18	0	0	0	0	0	0	0	0	0	0	0	0	651	4287
1	CTRL	1	5	1	0	0	16	233	250	250	234	52	148	234	233	250	84	69	0	113	187	0	12	222	2587	3939
1	CTRL	1	5	2	0	0	167	0	0	0	0	132	35	0	0	0	0	114	250	53	0	0	0	0	751	3939
1	CTRL	1	5	3	0	184	0	0	0	0	0	0	0	0	0	0	0	0	0	0	0	246	171	0	601	3939
1	CTRL	1	6	1	0	0	233	250	101	0	0	248	250	250	250	250	250	250	250	250	250	250	234	222	3788	4255
1	CTRL	1	6	2	0	83	0	0	15	250	2	0	0	0	0	0	0	0	0	0	0	0	0	0	350	4255
1	CTRL	1	6	3	0	0	0	0	0	0	117	0	0	0	0	0	0	0	0	0	0	0	0	0	117	4255
1	CTRL	1	7	1	0	0	132	18	0	0	81	233	53	147	120	0	117	0	0	0	0	0	0	0	901	3470
1	CTRL	1	7	2	0	100	0	0	0	165	85	0	83	0	0	0	0	196	250	234	250	250	234	222	2069	3470
1	CTRL	1	7	3	0	0	0	0	132	68	0	0	0	0	14	233	53	0	0	0	0	0	0	0	500	3470
1	CTRL	1	8	1	0	83	117	0	49	250	250	250	250	250	250	83	103	63	233	250	250	250	234	234	3449	4067
1	CTRL	1	8	2	0	0	66	250	118	0	0	0	0	0	0	0	0	0	0	0	0	0	0	0	434	4067
1	CTRL	1	8	3	0	0	0	0	0	0	0	0	0	0	0	0	63	121	0	0	0	0	0	0	184	4067
1	CTRL	1	9	1	0	66	250	233	250	233	250	52	0	0	0	0	0	0	167	0	0	0	0	0	1501	4132
1	CTRL	1	9	2	0	0	0	0	0	0	0	131	250	220	0	0	0	0	0	0	0	0	0	0	601	4132
1	CTRL	1	9	3	0	0	0	0	0	0	0	0	0	0	130	233	250	250	4	196	250	234	233	250	2030	4132
1	CTRL	1	10	1	0	50	250	17	0	0	182	250	250	233	250	250	250	233	234	204	0	179	105	145	3082	3982
1	CTRL	1	10	2	0	0	0	83	250	233	1	0	0	0	0	0	0	0	0	0	200	0	0	0	767	3982
1	CTRL	1	10	3	0	0	0	0	0	0	0	0	0	0	0	0	0	0	0	0	0	0	79	54	133	3982
1	CTRL	1	11	1	0	0	233	250	84	0	182	250	250	250	250	250	3	180	250	250	250	250	250	250	3682	4349
1	CTRL	1	11	2	0	0	0	0	66	250	1	0	0	0	0	0	0	0	0	0	0	0	0	0	317	4349
1	CTRL	1	11	3	0	133	0	0	0	0	0	0	0	0	0	0	197	20	0	0	0	0	0	0	350	4349
1	CTRL	1	12	1	0	67	233	250	34	0	0	0	0	0	0	0	0	0	247	70	0	0	0	129	1030	4151
1	CTRL	1	12	2	0	0	0	0	149	250	250	250	250	250	234	234	250	170	0	0	0	113	250	54	2704	4151
1	CTRL	1	12	3	0	0	0	0	0	0	0	0	0	0	0	0	0	0	0	113	233	71	0	0	417	4151
1	CTRL	1	13	1	0	0	233	17	0	0	0	0	0	0	0	0	0	0	0	0	0	150	0	0	400	3982
1	CTRL	1	13	2	0	0	0	133	233	250	250	250	233	234	35	248	250	250	250	183	216	21	213	233	3482	3982
1	CTRL	1	13	3	0	100	0	0	0	0	0	0	0	0	0	0	0	0	0	0	0	0	0	0	100	3982
1	CTRL	1	14	1	0	117	250	250	250	201	0	182	250	233	233	250	136	0	0	13	171	29	250	55	2870	3855
1	CTRL	1	14	2	0	0	0	0	0	0	216	1	0	0	0	0	0	0	0	0	13	154	0	0	384	3855
1	CTRL	1	14	3	0	0	0	0	0	0	0	0	0	0	0	0	31	233	250	87	0	0	0	0	601	3855
1	CTRL	2	1	1	0	0	216	134	15	250	234	250	233	233	234	250	232	250	250	234	121	0	79	205	3420	4154
1	CTRL	2	1	2	0	117	0	49	151	0	0	0	0	0	0	0	0	0	0	0	0	0	0	0	317	4154
1	CTRL	2	1	3	0	0	0	0	0	0	0	0	0	0	0	0	0	0	0	0	62	250	105	0	417	4154
1	CTRL	2	2	1	0	0	217	0	0	0	0	0	0	148	250	153	0	0	0	0	0	29	250	138	1185	4005
1	CTRL	2	2	2	0	83	0	199	250	250	169	0	0	0	0	0	0	0	0	0	0	0	0	0	951	4005
1	CTRL	2	2	3	0	0	0	0	0	0	15	235	248	36	0	0	230	250	250	250	217	138	0	0	1869	4005
1	CTRL	2	3	1	0	16	250	201	0	0	199	233	118	0	0	0	47	234	250	250	250	250	233	238	2769	3920
1	CTRL	2	3	2	0	0	0	0	199	201	0	0	0	0	0	181	103	0	0	0	0	0	0	0	684	3920
1	CTRL	2	3	3	0	0	0	0	0	0	0	0	14	234	219	0	0	0	0	0	0	0	0	0	467	3920
1	CTRL	2	4	1	0	0	216	250	101	0	0	0	0	0	0	0	0	0	0	0	0	117	95	250	1029	4133
1	CTRL	2	4	2	0	133	0	0	0	0	0	0	215	233	250	234	250	233	234	250	221	29	88	0	2370	4133
1	CTRL	2	4	3	0	0	0	0	32	250	250	202	0	0	0	0	0	0	0	0	0	0	0	0	734	4133
1	CTRL	2	5	1	0	16	250	84	0	0	0	0	0	0	0	30	250	4	0	0	0	0	128	122	884	3935
1	CTRL	2	5	2	0	83	0	115	250	233	217	233	250	250	250	119	0	163	171	0	146	250	38	0	2768	3935
1	CTRL	2	5	3	0	0	0	0	0	0	0	0	0	0	0	0	0	0	13	232	38	0	0	0	283	3935
1	CTRL	2	6	1	0	0	232	152	0	0	0	0	0	0	0	0	0	0	0	0	0	0	0	0	384	4299
1	CTRL	2	6	2	0	83	0	32	250	35	0	0	0	0	0	0	0	0	0	0	0	0	0	0	400	4299
1	CTRL	2	6	3	0	0	0	0	0	148	233	250	250	250	233	233	250	250	234	233	234	233	250	234	3515	4299
1	CTRL	2	7	1	0	50	250	150	0	0	0	0	0	0	181	233	250	136	0	0	0	0	0	0	1250	4315
1	CTRL	2	7	2	0	0	0	16	250	250	234	250	250	68	0	0	0	30	250	250	250	234	233	250	2815	4315
1	CTRL	2	7	3	0	117	0	0	0	0	0	0	0	115	18	0	0	0	0	0	0	0	0	0	250	4315
1	CTRL	2	8	1	0	0	150	233	68	0	0	0	0	0	0	0	0	0	0	0	133	0	0	0	584	4015
1	CTRL	2	8	2	0	100	33	0	0	166	233	233	233	233	234	233	250	250	233	234	20	179	233	234	3331	4015
1	CTRL	2	8	3	0	0	0	0	100	0	0	0	0	0	0	0	0	0	0	0	0	0	0	0	100	4015
1	CTRL	2	9	1	0	117	16	0	0	0	0	0	0	0	0	0	0	0	0	0	184	0	0	79	396	4067
1	CTRL	2	9	2	0	0	167	233	250	234	250	233	235	167	0	181	250	250	250	187	0	196	234	104	3421	4067
1	CTRL	2	9	3	0	0	0	0	0	0	0	0	0	0	248	2	0	0	0	0	0	0	0	0	250	4067
1	CTRL	2	10	1	0	33	250	233	184	0	0	0	0	0	0	114	203	0	0	163	250	71	0	0	1501	4187
1	CTRL	2	10	2	100	83	0	0	15	250	234	167	250	250	233	36	0	213	250	21	0	95	250	239	2686	4187
1	CTRL	2	10	3	0	0	0	0	0	0	0	0	0	0	0	0	0	0	0	0	0	0	0	0	0	4187
1	CTRL	2	11	1	0	132	35	0	0	81	250	69	0	0	0	0	0	163	187	0	45	250	139	0	1351	3837
1	CTRL	2	11	2	0	0	0	0	249	101	0	81	250	203	0	0	0	0	0	0	0	0	0	0	884	3837
1	CTRL	2	11	3	0	0	149	185	0	0	0	0	0	0	214	234	250	20	0	200	133	0	45	172	1602	3837
1	CTRL	2	12	1	0	83	134	0	0	0	0	0	0	0	0	0	0	0	0	0	0	0	0	0	217	4466
1	CTRL	2	12	2	0	0	49	250	250	250	250	250	250	250	250	250	250	250	250	250	233	250	233	234	4249	4466
1	CTRL	2	12	3	0	0	0	0	0	0	0	0	0	0	0	0	0	0	0	0	0	0	0	0	0	4466
1	CTRL	2	13	1	0	50	250	250	234	250	250	250	233	250	234	69	0	197	234	250	250	250	250	250	4001	4351
1	CTRL	2	13	2	0	0	0	0	0	0	0	0	0	0	0	114	236	0	0	0	0	0	0	0	350	4351
1	CTRL	2	13	3	0	0	0	0	0	0	0	0	0	0	0	0	0	0	0	0	0	0	0	0	0	4351
1	CTRL	2	14	1	0	83	67	116	233	250	250	135	0	81	250	233	233	250	250	204	246	21	0	0	2902	4354
1	CTRL	2	14	2	0	0	100	67	0	0	0	48	250	19	0	0	0	0	0	0	0	0	0	0	484	4354
1	CTRL	2	14	3	234	133	0	0	0	0	0	0	0	0	0	0	0	0	0	0	0	179	234	188	968	4354
1	CTRL	3	1	1	0	0	99	250	1	0	0	114	186	0	197	233	250	250	250	234	250	233	234	172	2953	4272
1	CTRL	3	1	2	0	0	0	0	0	148	52	0	0	234	0	0	0	0	0	0	0	0	0	0	434	4272
1	CTRL	3	1	3	116	234	84	0	182	52	148	69	0	0	0	0	0	0	0	0	0	0	0	0	885	4272
1	CTRL	3	2	1	149	168	0	132	233	250	234	233	52	0	147	233	234	233	121	29	217	250	216	234	3365	4199
1	CTRL	3	2	2	0	0	216	34	0	0	0	0	0	0	0	0	0	0	63	171	0	0	0	0	484	4199
1	CTRL	3	2	3	0	0	0	0	0	0	0	0	81	250	19	0	0	0	0	0	0	0	0	0	350	4199
1	CTRL	3	3	1	0	100	250	250	250	250	18	148	119	0	0	0	0	0	0	0	0	0	0	0	1385	4287
1	CTRL	3	3	2	0	0	0	0	0	0	165	35	81	250	250	36	214	250	250	250	250	250	250	238	2769	4287
1	CTRL	3	3	3	0	0	0	0	0	0	0	0	0	0	0	133	0	0	0	0	0	0	0	0	133	4287
1	CTRL	3	4	1	0	50	234	249	233	102	0	0	0	0	0	0	0	0	0	0	0	0	0	0	868	4200
1	CTRL	3	4	2	0	0	0	0	0	82	233	250	250	250	234	233	250	250	187	180	250	221	128	234	3232	4200
1	CTRL	3	4	3	0	100	0	0	0	0	0	0	0	0	0	0	0	0	0	0	0	0	0	0	100	4200
1	CTRL	3	5	1	0	133	233	250	168	0	0	0	0	0	0	0	0	0	0	0	0	0	0	112	896	4016
1	CTRL	3	5	2	0	0	0	0	0	215	250	234	233	250	233	67	250	233	250	233	250	38	78	72	2886	4016
1	CTRL	3	5	3	0	0	0	0	0	0	0	0	0	0	0	0	0	0	0	0	0	129	105	0	234	4016
1	CTRL	3	6	1	0	183	201	66	250	233	234	199	250	103	0	0	0	0	0	63	250	137	0	0	2169	3970
1	CTRL	3	6	2	0	0	0	100	0	0	0	0	0	0	0	164	234	236	247	70	0	0	0	0	1051	3970
1	CTRL	3	6	3	0	0	0	0	0	0	0	0	0	81	250	19	0	0	0	0	0	12	250	138	750	3970
1	CTRL	3	7	1	0	49	51	0	0	0	0	0	0	0	0	0	0	0	0	0	0	0	0	0	100	4315
1	CTRL	3	7	2	0	0	99	233	250	235	0	0	0	0	0	0	0	0	0	0	0	0	0	0	817	4315
1	CTRL	3	7	3	0	0	0	0	0	0	198	250	250	234	250	250	250	250	250	250	233	250	233	250	3398	4315
1	CTRL	3	8	1	0	116	250	184	0	0	0	0	0	64	234	250	250	250	250	232	238	229	233	205	2985	4253
1	CTRL	3	8	2	0	0	0	0	232	250	250	2	0	0	0	0	0	0	0	0	0	0	0	0	734	4253
1	CTRL	3	8	3	0	0	0	0	0	0	0	181	250	103	0	0	0	0	0	0	0	0	0	0	534	4253
1	CTRL	3	9	1	0	0	0	0	0	0	0	0	0	0	0	0	0	0	29	250	250	22	0	0	551	3787
1	CTRL	3	9	2	0	0	149	250	250	250	250	102	0	114	3	0	46	250	138	0	0	145	233	239	2419	3787
1	CTRL	3	9	3	0	0	0	0	0	0	0	64	186	0	180	250	137	0	0	0	0	0	0	0	817	3787
1	CTRL	3	10	1	0	100	250	17	0	0	0	0	0	148	250	250	36	0	0	0	0	0	0	0	1051	4233
1	CTRL	3	10	2	0	0	0	166	250	250	218	0	0	0	0	0	130	233	250	233	234	250	233	234	2681	4233
1	CTRL	3	10	3	0	0	0	0	0	0	0	215	250	36	0	0	0	0	0	0	0	0	0	0	501	4233
1	CTRL	3	11	1	16	200	201	0	0	0	0	0	0	0	0	0	0	0	0	0	0	0	0	0	417	4183
1	CTRL	3	11	2	0	0	0	215	250	250	250	250	250	250	187	0	0	0	0	0	0	0	0	178	2080	4183
1	CTRL	3	11	3	0	0	0	0	0	0	0	0	0	0	0	197	250	233	121	162	250	234	234	5	1686	4183
1	CTRL	3	12	1	0	116	250	34	0	0	0	0	0	0	0	0	0	0	0	0	96	88	0	0	584	4150
1	CTRL	3	12	2	0	0	0	166	234	250	250	250	233	250	250	234	136	0	247	232	71	112	250	234	3399	4150
1	CTRL	3	12	3	0	0	0	0	0	0	0	0	0	0	0	0	0	167	0	0	0	0	0	0	167	4150
1	CTRL	3	13	1	0	133	250	17	0	0	0	0	0	0	0	0	0	97	70	113	250	171	0	0	1101	4286
1	CTRL	3	13	2	234	66	0	166	233	233	250	234	250	185	248	233	250	53	97	53	0	0	229	171	3185	4286
1	CTRL	3	13	3	0	0	0	0	0	0	0	0	0	0	0	0	0	0	0	0	0	0	0	0	0	4286
1	CTRL	3	14	1	0	50	250	250	34	0	0	0	0	0	0	0	0	164	250	250	87	0	0	0	1335	4221
1	CTRL	3	14	2	0	0	0	0	133	250	233	35	0	0	0	0	0	0	0	0	0	0	0	0	651	4221
1	CTRL	3	14	3	0	133	0	0	0	0	0	149	250	250	233	234	250	19	0	0	80	233	233	171	2235	4221
2	CTRL	1	1	1	0	49	233	218	0	0	0	14	250	250	250	234	233	104	0	96	233	250	172	0	2586	3865
2	CTRL	1	1	2	0	0	0	0	115	250	52	0	0	0	0	0	0	46	233	88	0	0	0	0	784	3865
2	CTRL	1	1	3	0	0	0	0	0	0	117	150	0	0	0	0	0	0	0	0	0	0	11	217	495	3865
2	CTRL	1	2	1	0	117	250	83	0	0	0	0	0	0	0	0	0	0	0	0	0	0	0	0	450	2135
2	CTRL	1	2	2	0	0	0	0	200	100	0	0	0	0	0	0	0	0	0	0	213	234	233	188	1168	2135
2	CTRL	1	2	3	0	0	0	0	0	0	0	0	0	0	0	0	0	47	250	220	0	0	0	0	517	2135
2	CTRL	1	3	1	0	150	167	0	0	0	117	0	0	0	0	0	0	0	0	0	0	0	0	196	630	3233
2	CTRL	1	3	2	0	0	0	216	51	0	0	0	0	0	0	0	0	0	0	0	0	0	0	0	267	3233
2	CTRL	1	3	3	0	0	0	0	133	201	65	219	0	0	0	14	233	250	250	250	250	250	221	0	2336	3233
2	CTRL	1	4	1	0	150	233	118	0	0	0	0	0	0	117	0	0	0	0	0	0	0	0	0	618	3667
2	CTRL	1	4	2	0	0	0	0	0	0	0	0	165	219	0	0	0	0	0	0	0	0	0	0	384	3667
2	CTRL	1	4	3	0	0	0	0	232	234	250	250	52	0	0	83	0	80	234	250	250	250	250	250	2665	3667
2	CTRL	1	5	1	0	166	151	0	0	0	0	82	250	152	0	0	0	0	0	0	0	0	0	0	801	3664
2	CTRL	1	5	2	0	0	16	233	17	0	0	0	0	31	250	186	0	0	0	0	0	0	0	0	733	3664
2	CTRL	1	5	3	0	0	0	0	182	250	234	84	0	0	0	0	217	0	0	167	246	250	250	250	2130	3664
2	CTRL	1	6	1	0	82	202	0	0	0	0	0	0	197	103	0	0	0	0	0	0	0	0	0	584	3799
2	CTRL	1	6	2	0	83	0	0	132	233	250	36	0	0	0	97	233	250	221	0	112	250	250	250	2397	3799
2	CTRL	1	6	3	0	0	0	232	102	0	0	0	0	0	130	87	0	0	0	196	71	0	0	0	818	3799
2	CTRL	1	7	1	0	0	66	250	250	185	0	0	31	250	3	0	97	187	180	250	204	0	112	250	2315	4067
2	CTRL	1	7	2	0	199	101	0	0	0	0	0	0	0	0	0	0	0	0	0	0	213	71	0	584	4067
2	CTRL	1	7	3	0	0	0	0	0	15	250	250	152	0	181	250	70	0	0	0	0	0	0	0	1168	4067
2	CTRL	1	8	1	0	149	218	0	0	0	0	0	0	0	0	0	0	0	0	0	0	0	0	0	367	3120
2	CTRL	1	8	2	0	0	0	150	0	165	19	0	0	0	0	213	234	233	234	233	250	38	0	0	1769	3120
2	CTRL	1	8	3	0	0	0	0	115	18	0	0	0	164	136	0	0	0	0	0	0	112	250	189	984	3120
2	CTRL	1	9	1	0	0	0	149	234	101	0	0	81	250	234	119	0	0	0	0	0	146	234	250	1798	3484
2	CTRL	1	9	2	0	0	0	0	0	82	234	233	102	0	0	0	0	0	0	0	0	0	0	0	651	3484
2	CTRL	1	9	3	0	100	184	0	0	0	0	0	0	0	0	64	233	250	204	0	0	0	0	0	1035	3484
2	CTRL	1	10	1	0	167	250	200	0	0	0	0	0	14	250	250	250	120	0	0	0	129	233	250	2113	3599
2	CTRL	1	10	2	0	0	0	0	232	52	0	0	0	0	0	0	0	63	234	221	0	0	0	0	802	3599
2	CTRL	1	10	3	0	0	0	0	0	115	250	69	0	0	0	0	0	0	0	0	179	71	0	0	684	3599
2	CTRL	1	11	1	0	216	168	0	0	0	0	0	14	250	250	233	203	133	0	0	0	0	0	195	1662	2380
2	CTRL	1	11	2	0	0	0	0	0	0	198	234	2	0	0	0	0	0	0	0	0	0	0	0	434	2380
2	CTRL	1	11	3	0	0	16	250	18	0	0	0	0	0	0	0	0	0	0	0	0	0	0	0	284	2380
2	CTRL	1	12	1	0	133	250	51	0	0	0	0	0	0	0	0	0	214	233	120	163	233	250	21	1668	3599
2	CTRL	1	12	2	0	0	0	0	0	0	82	250	233	69	0	81	203	0	0	63	54	0	0	112	1147	3599
2	CTRL	1	12	3	0	0	0	166	184	0	0	0	0	115	233	86	0	0	0	0	0	0	0	0	784	3599
2	CTRL	1	13	1	0	167	184	0	0	0	0	182	233	250	233	233	69	47	103	0	113	234	250	238	2536	4038
2	CTRL	1	13	2	0	0	0	233	84	0	0	0	0	0	0	0	0	0	80	234	70	0	0	0	701	4038
2	CTRL	1	13	3	0	0	0	0	66	234	250	18	0	0	0	0	131	102	0	0	0	0	0	0	801	4038
2	CTRL	1	14	1	0	99	250	35	0	0	0	0	0	0	0	0	0	0	0	0	0	0	0	0	384	2537
2	CTRL	1	14	2	0	0	0	116	201	0	0	0	0	0	0	0	0	0	197	250	121	0	0	0	885	2537
2	CTRL	1	14	3	0	0	0	0	0	199	250	250	250	219	0	0	0	80	20	0	0	0	0	0	1268	2537
2	CTRL	2	1	1	0	149	250	35	0	0	0	0	231	250	136	0	0	0	0	0	0	0	0	0	1051	3599
2	CTRL	2	1	2	0	0	0	0	0	0	0	0	0	0	47	233	250	234	154	179	250	233	234	250	2064	3599
2	CTRL	2	1	3	0	0	0	0	0	82	200	202	0	0	0	0	0	0	0	0	0	0	0	0	484	3599
2	CTRL	2	2	1	0	66	250	250	250	18	0	0	0	0	0	0	0	0	0	0	0	0	0	0	834	3214
2	CTRL	2	2	2	0	0	0	0	0	0	0	148	86	0	0	0	0	117	146	250	37	0	0	0	784	3214
2	CTRL	2	2	3	0	0	0	0	0	48	233	36	114	170	0	0	100	0	0	0	162	250	250	233	1596	3214
2	CTRL	2	3	1	0	149	134	0	0	0	0	0	198	202	0	0	0	0	0	0	0	0	0	0	683	3613
2	CTRL	2	3	2	0	0	0	0	0	249	250	235	0	0	181	69	0	0	100	229	233	250	250	250	2296	3613
2	CTRL	2	3	3	0	0	49	250	85	0	0	0	0	0	0	0	63	150	37	0	0	0	0	0	634	3613
2	CTRL	2	4	1	0	200	101	66	34	0	0	0	0	0	0	0	30	234	233	250	233	155	0	0	1536	3622
2	CTRL	2	4	2	0	0	83	151	166	250	168	0	0	0	150	0	0	0	0	0	0	12	250	205	1435	3622
2	CTRL	2	4	3	0	0	0	0	0	0	0	165	250	236	0	0	0	0	0	0	0	0	0	0	651	3622
2	CTRL	2	5	1	0	150	250	50	0	0	0	0	217	0	0	0	0	47	250	250	250	71	0	0	1535	3448
2	CTRL	2	5	2	0	0	0	133	167	0	0	0	0	0	0	0	0	0	0	0	0	62	250	250	862	3448
2	CTRL	2	5	3	0	0	0	0	0	216	250	201	0	150	0	0	117	117	0	0	0	0	0	0	1051	3448
2	CTRL	2	6	1	0	133	201	0	0	0	0	0	0	0	0	0	0	0	180	250	187	0	0	0	951	3436
2	CTRL	2	6	2	0	0	0	232	18	0	0	0	0	0	0	0	0	0	0	0	0	0	0	0	250	3436
2	CTRL	2	6	3	0	0	0	0	82	250	233	136	0	47	250	233	220	80	3	0	0	246	233	222	2235	3436
2	CTRL	2	7	1	0	166	118	0	0	0	0	0	0	0	0	130	233	250	250	104	0	79	238	0	1568	3966
2	CTRL	2	7	2	0	0	16	234	250	233	85	0	81	250	250	36	0	0	0	0	0	0	0	0	1435	3966
2	CTRL	2	7	3	0	0	0	0	0	0	32	250	152	0	0	0	0	0	0	63	233	38	0	195	963	3966
2	CTRL	2	8	1	0	116	234	34	0	0	0	32	250	102	148	119	0	0	0	0	0	0	0	0	1035	3382
2	CTRL	2	8	2	0	0	0	0	0	0	232	102	0	0	0	0	0	0	0	0	0	0	0	0	334	3382
2	CTRL	2	8	3	0	0	0	133	249	35	0	0	0	98	35	47	250	237	83	0	96	250	250	250	2013	3382
2	CTRL	2	9	1	0	149	101	0	0	0	0	0	0	0	164	250	233	87	83	0	95	233	250	222	1867	3084
2	CTRL	2	9	2	0	0	0	0	199	250	250	118	0	47	36	0	0	0	0	0	0	0	0	0	900	3084
2	CTRL	2	9	3	0	0	99	218	0	0	0	0	0	0	0	0	0	0	0	0	0	0	0	0	317	3084
2	CTRL	2	10	1	0	0	0	216	151	0	0	0	0	0	131	236	247	20	100	0	246	238	246	38	1869	2837
2	CTRL	2	10	2	0	0	0	0	33	233	118	0	0	0	0	0	0	0	0	0	0	0	0	0	384	2837
2	CTRL	2	10	3	0	67	233	0	0	0	0	0	0	0	0	0	0	0	97	187	0	0	0	0	584	2837
2	CTRL	2	11	1	0	0	0	0	184	0	0	0	0	114	234	69	0	0	0	0	0	0	0	0	601	4050
2	CTRL	2	11	2	0	150	250	34	0	0	0	115	250	119	0	0	147	250	250	233	250	234	250	250	2782	4050
2	CTRL	2	11	3	0	0	0	0	0	249	233	52	0	0	0	97	36	0	0	0	0	0	0	0	667	4050
2	CTRL	2	12	1	0	100	217	0	0	0	115	250	250	52	0	81	250	152	0	0	180	233	233	250	2363	3849
2	CTRL	2	12	2	0	0	0	0	49	167	118	0	0	0	0	0	0	13	218	237	0	0	0	0	802	3849
2	CTRL	2	12	3	0	0	0	199	135	0	0	0	0	81	250	19	0	0	0	0	0	0	0	0	684	3849
2	CTRL	2	13	1	0	100	167	0	199	250	101	0	0	0	0	200	247	233	250	250	234	233	233	233	2930	4081
2	CTRL	2	13	2	0	0	0	217	0	0	0	0	182	233	219	0	0	0	0	0	0	0	0	0	851	4081
2	CTRL	2	13	3	0	0	0	0	0	0	49	250	1	0	0	0	0	0	0	0	0	0	0	0	300	4081
2	CTRL	2	14	1	0	166	34	0	0	0	98	236	248	250	234	149	234	250	250	250	250	154	12	238	3053	4088
2	CTRL	2	14	2	0	0	0	0	149	250	35	0	0	0	0	0	0	0	0	0	0	12	188	0	634	4088
2	CTRL	2	14	3	0	0	166	234	1	0	0	0	0	0	0	0	0	0	0	0	0	0	0	0	401	4088
2	CTRL	3	1	1	0	133	217	0	0	0	0	0	0	0	0	0	0	0	0	0	0	0	0	0	350	3469
2	CTRL	3	1	2	0	0	0	0	0	0	198	52	0	0	0	0	47	250	137	0	0	0	0	0	684	3469
2	CTRL	3	1	3	0	0	0	216	233	235	0	131	233	36	0	114	102	0	63	233	250	222	245	122	2435	3469
2	CTRL	3	2	1	0	66	84	0	0	0	0	0	215	233	233	103	0	0	0	0	0	0	0	0	934	3950
2	CTRL	3	2	2	0	0	0	0	66	233	233	119	0	0	0	64	220	247	250	216	250	233	234	250	2615	3950
2	CTRL	3	2	3	0	0	99	234	68	0	0	0	0	0	0	0	0	0	0	0	0	0	0	0	401	3950
2	CTRL	3	3	1	0	149	35	0	0	0	0	0	0	0	181	250	250	237	0	0	0	0	0	0	1102	3331
2	CTRL	3	3	2	0	0	0	0	199	250	185	148	233	203	0	0	0	0	0	0	0	0	0	0	1218	3331
2	CTRL	3	3	3	0	0	133	200	0	0	0	0	0	0	0	0	0	0	0	0	0	178	250	250	1011	3331
2	CTRL	3	4	1	0	0	0	0	0	0	0	182	250	35	0	0	0	0	0	0	0	0	0	0	467	3204
2	CTRL	3	4	2	0	183	117	0	0	0	32	51	0	148	250	36	0	0	0	0	0	0	0	0	817	3204
2	CTRL	3	4	3	0	0	49	233	250	234	185	0	0	0	0	131	233	204	0	0	0	217	12	172	1920	3204
2	CTRL	3	5	1	0	183	250	233	202	0	0	0	81	233	250	250	250	250	250	250	250	250	250	222	3654	4305
2	CTRL	3	5	2	0	0	0	0	0	148	52	0	0	0	0	0	0	0	0	0	0	0	0	0	200	4305
2	CTRL	3	5	3	0	0	0	0	0	0	117	231	103	0	0	0	0	0	0	0	0	0	0	0	451	4305
2	CTRL	3	6	1	0	133	101	0	0	0	0	0	0	0	0	47	250	153	0	0	0	0	0	0	684	3602
2	CTRL	3	6	2	0	0	0	0	0	198	250	233	250	203	0	0	0	0	100	229	250	233	250	189	2385	3602
2	CTRL	3	6	3	0	0	82	233	218	0	0	0	0	0	0	0	0	0	0	0	0	0	0	0	533	3602
2	CTRL	3	7	1	0	200	50	0	0	0	132	250	250	236	248	217	36	0	0	0	246	250	250	204	2569	4187
2	CTRL	3	7	2	0	0	0	0	149	250	35	0	0	0	0	0	0	0	0	0	0	0	0	0	434	4187
2	CTRL	3	7	3	0	0	133	250	34	0	0	0	0	0	0	0	146	250	250	121	0	0	0	0	1184	4187
2	CTRL	3	8	1	0	166	1	0	0	0	165	250	234	250	250	250	250	70	0	0	0	0	0	0	1886	3865
2	CTRL	3	8	2	0	0	0	0	82	250	18	0	0	0	0	0	0	0	0	0	0	0	0	0	350	3865
2	CTRL	3	8	3	0	0	200	233	101	0	0	0	0	0	0	0	0	113	250	204	0	46	232	250	1629	3865
2	CTRL	3	9	1	0	166	18	0	0	0	15	250	250	250	69	0	0	0	0	0	0	0	0	0	1018	4232
2	CTRL	3	9	2	0	0	0	0	0	248	152	0	0	0	0	0	0	0	0	0	0	0	0	0	400	4232
2	CTRL	3	9	3	0	0	183	250	184	0	0	0	0	0	114	250	250	250	154	179	250	250	250	250	2814	4232
2	CTRL	3	10	1	0	167	0	0	0	0	0	98	169	0	0	0	0	0	0	0	0	0	0	0	434	3181
2	CTRL	3	10	2	0	0	0	32	218	115	200	69	0	133	0	0	0	0	29	250	250	250	234	250	2030	3181
2	CTRL	3	10	3	0	0	216	134	0	0	0	0	0	0	0	0	96	234	37	0	0	0	0	0	717	3181
2	CTRL	3	11	1	0	0	0	216	233	152	0	0	98	202	0	0	0	0	0	196	83	250	233	250	1913	3582
2	CTRL	3	11	2	0	0	0	0	0	0	0	198	36	0	198	250	233	70	0	0	0	0	0	0	985	3582
2	CTRL	3	11	3	0	116	234	0	0	0	0	0	0	0	0	0	0	113	221	0	0	0	0	0	684	3582
2	CTRL	3	12	1	0	0	0	0	0	132	233	250	136	0	197	187	130	250	233	234	233	250	250	250	2965	4066
2	CTRL	3	12	2	16	234	67	49	250	35	0	0	0	0	0	0	0	0	0	0	0	0	0	0	651	4066
2	CTRL	3	12	3	0	0	100	133	0	0	0	0	64	153	0	0	0	0	0	0	0	0	0	0	450	4066
2	CTRL	3	13	1	0	0	0	0	0	82	233	234	233	250	250	250	237	83	246	250	250	250	233	234	3315	4166
2	CTRL	3	13	2	0	133	0	0	232	35	0	0	0	0	0	0	0	0	0	0	0	0	0	0	400	4166
2	CTRL	3	13	3	0	16	234	201	0	0	0	0	0	0	0	0	0	0	0	0	0	0	0	0	451	4166
2	CTRL	3	14	1	0	0	0	0	0	215	235	0	0	0	0	0	0	0	0	0	0	0	0	0	450	3569
2	CTRL	3	14	2	0	0	0	0	0	0	0	198	233	250	187	0	0	0	0	229	250	250	105	0	1702	3569
2	CTRL	3	14	3	0	0	115	233	168	0	0	0	0	0	0	230	234	250	187	0	0	0	0	0	1417	3569
3	CTRL	1	1	1	0	0	183	233	250	101	32	250	118	0	0	180	250	54	0	46	250	238	217	0	2402	3448
3	CTRL	1	1	2	0	0	0	0	0	0	133	0	0	0	0	0	0	130	234	87	0	0	0	0	584	3448
3	CTRL	1	1	3	0	0	0	0	0	0	0	0	48	152	147	20	0	0	0	0	0	0	0	95	462	3448
3	CTRL	1	2	1	0	0	249	18	0	0	0	0	0	0	0	0	0	0	0	0	0	0	0	133	400	2685
3	CTRL	1	2	2	0	0	0	49	84	0	0	0	0	0	0	0	0	80	204	0	0	0	0	0	417	2685
3	CTRL	1	2	3	0	200	0	0	98	236	0	0	0	214	250	250	220	100	0	100	45	72	83	0	1868	2685
3	CTRL	1	3	1	0	0	150	0	0	0	31	250	234	233	250	170	0	0	0	0	246	21	0	0	1585	3019
3	CTRL	1	3	2	0	0	16	250	51	0	0	0	0	0	0	0	0	63	20	0	0	162	238	0	800	3019
3	CTRL	1	3	3	0	0	0	0	132	102	150	0	0	0	0	0	0	0	163	87	0	0	0	0	634	3019
3	CTRL	1	4	1	0	133	17	0	0	49	250	250	185	131	234	233	19	0	0	0	0	0	0	179	1680	3632
3	CTRL	1	4	2	0	0	166	34	0	0	0	0	0	0	0	0	147	250	137	0	0	0	0	0	734	3632
3	CTRL	1	4	3	0	0	0	150	117	117	0	0	0	0	0	0	0	0	47	233	53	246	250	5	1218	3632
3	CTRL	1	5	1	0	17	100	0	0	0	0	0	0	0	0	0	0	0	0	0	0	246	250	121	734	3170
3	CTRL	1	5	2	0	0	0	0	0	0	0	165	202	0	0	0	0	0	0	0	0	0	0	0	367	3170
3	CTRL	1	5	3	0	0	83	250	84	0	0	0	0	231	250	234	86	164	250	234	203	0	0	0	2069	3170
3	CTRL	1	6	1	0	50	117	0	0	0	249	233	233	169	131	233	234	20	0	180	250	137	0	0	2236	3587
3	CTRL	1	6	2	0	0	66	184	0	0	0	0	0	0	0	0	0	130	170	0	0	29	234	104	917	3587
3	CTRL	1	6	3	0	0	0	0	249	185	0	0	0	0	0	0	0	0	0	0	0	0	0	0	434	3587
3	CTRL	1	7	1	0	116	250	151	0	0	0	0	0	0	0	0	217	0	0	0	0	0	0	150	884	2969
3	CTRL	1	7	2	0	0	0	33	250	250	250	1	0	0	0	0	0	0	0	0	29	250	121	0	1184	2969
3	CTRL	1	7	3	0	0	0	0	0	0	0	182	233	250	52	184	0	0	0	0	0	0	0	0	901	2969
3	CTRL	1	8	1	0	0	0	0	0	0	98	102	0	0	0	0	0	0	0	0	0	0	0	0	200	3154
3	CTRL	1	8	2	0	0	0	115	52	0	0	0	0	0	0	0	0	0	0	0	0	0	0	0	167	3154
3	CTRL	1	8	3	0	0	0	0	132	250	68	81	50	250	250	70	197	233	234	250	250	250	222	0	2787	3154
3	CTRL	1	9	1	0	0	182	135	182	250	250	250	233	103	0	0	0	0	0	0	0	0	0	0	1585	4115
3	CTRL	1	9	2	0	0	0	0	0	0	0	0	0	64	233	220	0	0	0	0	0	0	0	0	517	4115
3	CTRL	1	9	3	0	133	0	0	0	0	0	0	0	0	0	0	213	234	233	250	233	234	238	245	2013	4115
3	CTRL	1	10	1	0	167	0	0	0	0	0	115	234	118	214	250	234	86	197	250	250	37	150	0	2302	3649
3	CTRL	1	10	2	0	0	117	0	0	249	250	68	0	0	0	0	0	0	0	0	0	0	29	250	963	3649
3	CTRL	1	10	3	0	0	0	249	135	0	0	0	0	0	0	0	0	0	0	0	0	0	0	0	384	3649
3	CTRL	1	11	1	0	99	51	0	0	0	0	181	250	234	86	0	0	0	0	0	0	0	0	0	901	3454
3	CTRL	1	11	2	0	0	0	0	0	182	250	2	0	0	80	250	250	234	87	0	0	0	0	0	1335	3454
3	CTRL	1	11	3	0	0	149	233	85	0	0	0	0	0	0	0	0	0	96	250	188	95	122	0	1218	3454
3	CTRL	1	12	1	0	0	217	33	0	0	0	0	0	0	0	0	97	53	47	250	53	113	250	71	1184	3666
3	CTRL	1	12	2	0	0	0	166	234	250	184	149	250	218	64	250	70	0	0	0	46	71	0	96	2048	3666
3	CTRL	1	12	3	0	150	0	0	0	0	0	0	0	0	0	0	0	147	137	0	0	0	0	0	434	3666
3	CTRL	1	13	1	0	149	35	0	0	0	0	14	170	0	0	0	0	0	0	0	229	250	250	250	1347	3950
3	CTRL	1	13	2	0	0	0	0	0	48	250	119	0	231	53	0	0	0	0	0	0	0	0	0	701	3950
3	CTRL	1	13	3	0	0	149	250	250	152	0	0	0	0	147	220	30	250	250	204	0	0	0	0	1902	3950
3	CTRL	1	14	1	0	0	49	235	115	235	0	0	248	136	164	250	203	46	250	234	250	121	145	89	2770	3271
3	CTRL	1	14	2	0	0	0	0	0	0	148	169	0	0	0	0	0	0	0	0	0	0	0	0	317	3271
3	CTRL	1	14	3	0	83	101	0	0	0	0	0	0	0	0	0	0	0	0	0	0	0	0	0	184	3271
3	CTRL	2	1	1	0	0	0	0	0	0	232	250	69	0	0	0	0	0	0	0	0	0	45	250	846	3248
3	CTRL	2	1	2	0	0	0	0	132	185	0	0	0	0	0	0	0	0	0	0	79	250	138	0	784	3248
3	CTRL	2	1	3	0	116	250	168	0	0	0	0	114	70	0	83	163	233	171	96	154	0	0	0	1618	3248
3	CTRL	2	2	1	0	0	0	167	0	0	0	0	0	0	0	0	0	0	0	0	0	0	0	0	167	3148
3	CTRL	2	2	2	0	0	0	0	0	0	0	0	0	14	119	0	0	0	0	0	0	0	0	0	133	3148
3	CTRL	2	2	3	0	0	117	0	232	250	135	0	0	0	0	181	250	236	246	238	217	246	250	250	2848	3148
3	CTRL	2	3	1	0	149	233	68	0	0	0	0	0	0	0	0	0	0	0	0	0	0	0	0	450	3448
3	CTRL	2	3	2	0	0	0	82	85	215	102	215	185	0	0	164	203	63	250	238	0	0	195	250	2247	3448
3	CTRL	2	3	3	0	0	0	0	0	0	0	0	0	114	250	20	0	0	0	0	195	172	0	0	751	3448
3	CTRL	2	4	1	0	0	0	0	0	0	148	233	234	233	250	233	233	121	0	0	0	0	0	0	1685	4030
3	CTRL	2	4	2	0	0	66	250	250	151	0	0	0	0	0	0	0	63	204	0	0	178	233	72	1467	4030
3	CTRL	2	4	3	0	183	117	0	0	0	0	0	0	0	0	0	0	0	0	212	217	38	0	111	878	4030
3	CTRL	2	5	1	0	150	250	250	185	0	0	0	0	0	0	0	0	0	0	0	0	0	0	0	835	3355
3	CTRL	2	5	2	0	0	0	0	0	232	152	0	0	0	0	0	0	0	0	0	0	0	0	0	384	3355
3	CTRL	2	5	3	0	0	0	0	0	0	49	250	250	49	233	250	234	234	103	180	233	71	0	0	2136	3355
3	CTRL	2	6	1	0	32	118	0	0	0	0	0	0	0	0	0	0	0	0	0	0	0	0	0	150	3096
3	CTRL	2	6	2	0	0	49	151	0	0	0	31	52	0	0	0	0	0	0	0	45	250	172	0	750	3096
3	CTRL	2	6	3	0	0	0	49	233	85	181	186	114	103	0	0	197	215	250	233	72	0	28	250	2196	3096
3	CTRL	2	7	1	0	183	250	34	182	135	198	233	234	236	248	250	233	237	184	0	0	0	0	179	3016	3983
3	CTRL	2	7	2	0	0	0	133	0	0	0	0	0	0	0	0	0	0	0	0	0	96	250	4	483	3983
3	CTRL	2	7	3	0	0	0	0	0	0	0	0	0	0	0	0	0	0	0	146	250	88	0	0	484	3983
3	CTRL	2	8	1	0	100	17	0	0	0	249	250	233	33	236	200	0	0	0	0	0	0	0	78	1396	2981
3	CTRL	2	8	2	0	0	133	184	0	0	0	0	0	0	0	0	230	233	250	21	0	0	0	100	1151	2981
3	CTRL	2	8	3	0	0	0	16	250	168	0	0	0	0	0	0	0	0	0	0	0	0	0	0	434	2981
3	CTRL	2	9	1	0	0	0	0	0	0	0	0	0	0	0	167	83	0	164	233	250	250	204	0	1351	3381
3	CTRL	2	9	2	0	0	200	0	0	0	0	0	0	0	0	0	0	0	0	0	0	0	0	212	412	3381
3	CTRL	2	9	3	100	184	0	183	250	101	0	0	198	250	19	0	97	233	3	0	0	0	0	0	1618	3381
3	CTRL	2	10	1	0	100	217	0	116	233	201	0	0	0	0	0	0	150	146	233	233	234	234	138	2235	3636
3	CTRL	2	10	2	0	0	0	199	101	0	0	0	0	48	250	233	153	0	0	0	0	0	0	0	984	3636
3	CTRL	2	10	3	0	0	0	0	0	0	0	31	250	136	0	0	0	0	0	0	0	0	0	0	417	3636
3	CTRL	2	11	1	0	0	0	0	0	249	250	2	0	0	0	0	0	0	0	0	0	0	0	0	501	3353
3	CTRL	2	11	2	0	0	32	250	152	0	0	0	0	0	147	234	250	233	137	0	0	0	0	0	1435	3353
3	CTRL	2	11	3	0	66	101	0	0	0	0	181	250	250	36	0	0	0	0	133	0	79	233	88	1417	3353
3	CTRL	2	12	1	200	17	0	0	0	149	135	0	0	0	0	0	0	0	0	0	12	155	0	0	668	3766
3	CTRL	2	12	2	0	133	233	250	216	19	0	0	0	0	0	64	232	250	188	113	171	29	250	250	2398	3766
3	CTRL	2	12	3	0	0	0	0	0	0	65	233	233	169	0	0	0	0	0	0	0	0	0	0	700	3766
3	CTRL	2	13	1	0	0	0	0	0	249	151	165	234	185	0	0	0	0	0	0	0	0	0	0	984	4034
3	CTRL	2	13	2	0	0	0	166	184	0	0	0	0	0	248	250	250	234	53	0	0	0	0	0	1385	4034
3	CTRL	2	13	3	0	83	234	17	0	0	0	0	0	0	0	0	0	0	130	234	233	234	250	250	1665	4034
3	CTRL	2	14	1	0	0	0	0	0	232	233	2	0	0	0	0	0	0	0	0	0	0	0	0	467	2820
3	CTRL	2	14	2	0	0	0	115	169	0	0	0	0	0	0	0	0	0	0	0	0	195	39	0	518	2820
3	CTRL	2	14	3	0	183	234	0	0	0	0	164	3	0	0	163	250	121	0	212	138	0	145	222	1835	2820
3	CTRL	3	1	1	0	0	233	34	0	0	0	0	0	14	167	2	0	0	96	234	250	4	0	0	1034	3102
3	CTRL	3	1	2	0	0	0	132	233	52	0	0	0	0	0	0	0	0	0	0	0	45	234	188	884	3102
3	CTRL	3	1	3	0	167	0	0	0	132	234	199	2	0	0	0	230	200	20	0	0	0	0	0	1184	3102
3	CTRL	3	2	1	0	0	0	0	132	18	0	0	0	0	0	0	0	0	179	250	21	0	0	0	600	3421
3	CTRL	3	2	2	0	0	166	250	85	165	250	233	250	204	0	0	0	0	0	0	0	0	0	0	1603	3421
3	CTRL	3	2	3	0	183	17	0	0	0	0	0	0	0	0	0	80	150	37	0	212	155	162	222	1218	3421
3	CTRL	3	3	1	0	0	0	0	0	0	0	198	186	0	0	0	0	0	0	0	0	0	0	0	384	2737
3	CTRL	3	3	2	0	0	0	0	0	0	0	0	0	248	169	0	0	0	0	0	0	0	0	0	417	2737
3	CTRL	3	3	3	33	200	234	217	216	250	185	0	0	0	0	0	0	130	167	87	0	100	12	105	1936	2737
3	CTRL	3	4	1	0	0	0	0	0	115	234	169	0	0	0	0	0	0	0	0	0	0	0	0	518	3022
3	CTRL	3	4	2	0	0	182	234	201	51	0	0	0	0	0	0	0	0	129	234	250	234	221	0	1736	3022
3	CTRL	3	4	3	0	149	18	0	0	0	0	14	234	186	0	0	0	0	0	0	0	0	0	167	768	3022
3	CTRL	3	5	1	0	0	0	0	232	186	0	0	0	0	0	0	0	0	0	0	0	0	0	0	418	2748
3	CTRL	3	5	2	0	0	116	118	0	0	0	0	0	0	0	114	233	20	0	0	0	0	0	95	696	2748
3	CTRL	3	5	3	116	217	1	0	0	0	232	250	216	217	233	69	0	0	0	46	37	0	0	0	1634	2748
3	CTRL	3	6	1	0	0	0	0	0	0	248	233	250	20	0	0	0	0	0	0	0	0	0	0	751	3965
3	CTRL	3	6	2	0	0	249	234	233	118	0	0	0	0	0	97	250	233	216	184	250	55	245	233	2597	3965
3	CTRL	3	6	3	100	150	0	0	0	0	0	0	0	164	203	0	0	0	0	0	0	0	0	0	617	3965
3	CTRL	3	7	1	0	0	0	0	0	0	0	0	131	233	20	0	0	0	0	0	0	0	0	0	384	2746
3	CTRL	3	7	2	0	0	0	15	185	0	0	0	0	0	0	0	0	0	46	154	0	0	0	0	400	2746
3	CTRL	3	7	3	0	166	250	151	0	82	250	200	52	0	0	0	0	0	0	0	200	162	233	216	1962	2746
3	CTRL	3	8	1	0	133	101	0	0	0	0	0	0	14	250	250	203	0	196	171	0	0	0	0	1318	3771
3	CTRL	3	8	2	0	0	66	250	134	48	250	234	19	0	0	0	0	80	37	0	229	250	233	172	2002	3771
3	CTRL	3	8	3	0	0	0	0	48	69	0	0	164	170	0	0	0	0	0	0	0	0	0	0	451	3771
3	CTRL	3	9	1	0	0	166	234	17	0	0	0	0	0	0	0	0	0	0	0	0	0	0	0	417	3431
3	CTRL	3	9	2	0	0	0	0	166	250	250	250	35	0	0	0	0	0	0	0	0	0	0	0	951	3431
3	CTRL	3	9	3	0	150	17	0	0	0	0	0	14	234	250	250	69	0	130	3	196	250	250	250	2063	3431
3	CTRL	3	10	1	0	0	0	0	0	232	118	0	0	0	0	0	0	0	0	0	100	245	105	0	800	3431
3	CTRL	3	10	2	0	0	0	0	0	0	48	85	0	0	0	0	0	0	0	0	0	0	45	250	428	3431
3	CTRL	3	10	3	0	149	234	250	185	0	0	98	52	0	0	247	234	233	250	233	38	0	0	0	2203	3431
3	CTRL	3	11	1	0	116	34	0	0	0	0	0	0	0	0	0	0	0	0	167	0	12	172	0	501	3037
3	CTRL	3	11	2	0	0	149	168	0	0	165	250	169	0	0	0	163	250	104	0	146	188	12	238	2002	3037
3	CTRL	3	11	3	0	0	0	32	233	250	19	0	0	0	0	0	0	0	0	0	0	0	0	0	534	3037
3	CTRL	3	12	1	0	16	134	0	0	0	0	0	114	234	250	250	120	30	250	233	88	0	0	0	1719	3587
3	CTRL	3	12	2	0	0	32	250	168	0	0	0	0	0	0	0	0	0	0	0	79	250	21	0	800	3587
3	CTRL	3	12	3	0	0	0	0	0	182	250	217	102	0	0	0	0	0	0	0	0	0	162	155	1068	3587
3	CTRL	3	13	1	0	0	149	250	250	234	235	133	100	0	0	0	0	0	0	46	250	250	55	128	2080	3815
3	CTRL	3	13	2	0	0	0	0	0	0	0	0	0	197	87	0	63	233	234	121	0	0	0	0	935	3815
3	CTRL	3	13	3	0	133	0	0	0	0	0	0	0	0	97	250	120	0	0	0	0	0	128	72	800	3815
3	CTRL	3	14	1	0	0	0	0	0	0	215	250	169	0	0	0	0	0	0	0	0	0	0	0	634	3119
3	CTRL	3	14	2	0	0	0	249	250	185	0	0	0	0	133	0	0	0	196	250	250	250	21	0	1784	3119
3	CTRL	3	14	3	0	150	184	0	0	0	0	0	0	167	81	119	0	0	0	0	0	0	0	0	701	3119
4	CTRL	1	1	1	0	0	0	0	216	101	0	0	0	0	0	0	0	64	153	0	146	38	0	0	718	3769
4	CTRL	1	1	2	0	0	0	0	0	82	234	250	250	250	135	0	147	120	30	250	37	146	250	4	2185	3769
4	CTRL	1	1	3	0	67	233	133	0	0	0	0	0	0	31	233	36	0	0	0	0	0	0	133	866	3769
4	CTRL	1	2	1	0	116	218	249	68	0	0	0	0	0	0	0	0	0	0	0	0	0	0	0	651	3633
4	CTRL	1	2	2	0	0	0	0	116	250	250	118	133	0	47	234	220	117	0	0	0	0	0	229	1714	3633
4	CTRL	1	2	3	0	0	0	0	0	0	0	0	0	248	152	0	0	13	250	21	112	250	222	0	1268	3633
4	CTRL	1	3	1	0	50	167	0	0	0	0	199	135	0	0	0	0	0	0	0	0	0	0	0	551	1651
4	CTRL	1	3	2	0	0	0	183	233	233	235	0	15	183	18	0	0	0	0	0	0	0	0	0	1100	1651
4	CTRL	1	3	3	0	0	0	0	0	0	0	0	0	0	0	0	0	0	0	0	0	0	0	0	0	1651
4	CTRL	1	4	1	0	150	250	250	250	51	0	0	131	250	250	250	250	250	37	0	0	0	0	0	2369	4198
4	CTRL	1	4	2	0	0	0	0	0	132	168	0	0	0	0	0	0	0	0	0	0	0	0	0	300	4198
4	CTRL	1	4	3	0	0	0	0	0	0	15	250	35	0	0	0	0	0	63	233	217	233	250	233	1529	4198
4	CTRL	1	5	1	0	0	32	234	168	0	0	0	0	181	186	0	0	0	0	0	0	0	0	0	801	3449
4	CTRL	1	5	2	0	0	0	0	0	150	0	0	0	0	0	247	70	0	0	0	0	0	0	78	545	3449
4	CTRL	1	5	3	0	0	0	0	0	0	117	164	233	3	0	0	96	234	234	233	250	250	234	55	2103	3449
4	CTRL	1	6	1	0	166	135	133	0	0	0	0	0	0	0	0	0	0	0	0	0	0	0	0	434	3720
4	CTRL	1	6	2	0	0	0	0	249	250	250	235	0	231	53	0	0	0	0	0	0	0	0	0	1268	3720
4	CTRL	1	6	3	0	0	0	0	0	0	0	0	0	0	147	250	250	220	229	233	250	250	189	0	2018	3720
4	CTRL	1	7	1	0	83	216	200	34	0	0	0	0	0	0	0	13	250	154	0	0	0	0	0	950	3620
4	CTRL	1	7	2	0	0	0	0	32	250	133	69	0	0	0	0	0	0	29	233	250	250	250	139	1635	3620
4	CTRL	1	7	3	0	0	0	0	0	0	0	114	184	233	250	250	4	0	0	0	0	0	0	0	1035	3620
4	CTRL	1	8	1	0	0	0	132	85	0	232	185	0	0	0	0	0	0	0	0	0	79	216	55	984	3496
4	CTRL	1	8	2	0	83	84	0	99	168	0	0	0	0	0	0	0	0	0	0	0	0	0	128	562	3496
4	CTRL	1	8	3	0	0	0	0	0	0	0	0	150	131	219	147	233	233	250	199	233	155	0	0	1950	3496
4	CTRL	1	9	1	0	150	150	150	34	0	0	0	0	0	0	0	0	0	0	0	0	0	0	0	484	3200
4	CTRL	1	9	2	0	0	0	0	99	234	250	250	250	169	0	0	164	220	0	0	0	0	0	0	1636	3200
4	CTRL	1	9	3	0	0	0	0	0	0	0	0	0	0	0	0	0	0	197	37	196	200	250	200	1080	3200
4	CTRL	1	10	1	0	166	151	0	0	0	0	0	0	0	0	0	0	0	0	0	0	0	0	0	317	4298
4	CTRL	1	10	2	0	0	0	0	0	0	0	0	0	0	0	0	0	0	0	0	0	0	0	0	0	4298
4	CTRL	1	10	3	0	0	32	150	183	250	250	250	250	250	250	216	234	233	237	246	233	234	250	233	3981	4298
4	CTRL	1	11	1	0	0	99	168	0	0	0	0	14	233	234	70	0	0	0	0	0	0	0	0	818	3616
4	CTRL	1	11	2	0	0	0	0	100	0	0	0	0	0	0	147	137	0	0	0	0	0	0	0	384	3616
4	CTRL	1	11	3	150	84	0	0	0	0	248	250	169	0	0	0	0	196	217	221	213	187	229	250	2414	3616
4	CTRL	1	12	1	0	16	250	101	0	0	0	0	0	0	0	0	0	0	0	0	13	233	21	0	634	2998
4	CTRL	1	12	2	0	0	0	0	0	115	250	69	0	215	233	36	0	80	233	203	0	0	196	233	1863	2998
4	CTRL	1	12	3	0	0	0	0	0	0	0	132	250	2	0	0	114	3	0	0	0	0	0	0	501	2998
4	CTRL	1	13	1	166	151	99	250	185	0	0	0	0	0	0	147	217	70	0	0	0	0	0	0	1285	3586
4	CTRL	1	13	2	0	0	0	0	0	0	0	0	147	200	233	37	0	96	71	0	0	0	0	0	784	3586
4	CTRL	1	13	3	0	0	0	0	0	32	182	234	2	0	0	0	0	0	113	250	204	150	195	155	1517	3586
4	CTRL	1	14	1	0	133	250	34	0	0	0	0	0	0	0	0	0	0	0	0	0	0	0	0	417	3736
4	CTRL	1	14	2	0	0	0	16	216	1	0	0	0	0	47	187	0	80	250	49	233	188	0	0	1267	3736
4	CTRL	1	14	3	0	0	0	0	0	99	200	233	234	233	136	47	250	153	0	167	0	0	179	121	2052	3736
4	CTRL	2	1	1	0	116	250	168	0	0	0	0	0	198	52	0	0	0	0	0	0	0	0	0	784	3782
4	CTRL	2	1	2	0	0	0	16	250	218	83	0	0	0	0	0	0	0	0	0	0	0	0	0	567	3782
4	CTRL	2	1	3	200	50	0	0	0	0	15	233	186	0	64	233	183	250	66	184	233	234	205	95	2431	3782
4	CTRL	2	2	1	0	83	217	233	168	0	0	0	0	0	0	0	181	216	170	0	146	234	188	0	1836	3565
4	CTRL	2	2	2	0	0	0	0	0	249	118	0	0	98	233	234	2	0	13	233	37	0	0	0	1217	3565
4	CTRL	2	2	3	0	100	0	0	0	0	0	0	215	85	0	0	0	0	0	0	0	0	0	112	512	3565
4	CTRL	2	3	1	0	183	250	17	0	0	0	0	0	0	0	0	0	0	0	0	113	216	104	0	883	3248
4	CTRL	2	3	2	0	0	0	0	99	250	250	234	250	33	232	201	233	120	0	0	0	0	0	0	1902	3248
4	CTRL	2	3	3	0	0	0	0	0	0	0	0	0	0	0	0	0	0	180	137	0	0	0	146	463	3248
4	CTRL	2	4	1	0	166	217	168	0	0	0	0	0	0	0	0	0	0	0	0	0	12	233	106	902	3138
4	CTRL	2	4	2	0	0	0	0	0	0	0	0	0	0	0	0	197	233	204	179	217	138	0	0	1168	3138
4	CTRL	2	4	3	0	0	0	0	0	0	132	233	233	234	136	97	3	0	0	0	0	0	0	0	1068	3138
4	CTRL	2	5	1	0	16	250	34	0	0	0	0	0	198	219	200	30	204	0	0	0	0	0	0	1151	2801
4	CTRL	2	5	2	0	0	0	0	0	132	218	0	133	0	0	0	0	0	0	0	0	196	250	21	950	2801
4	CTRL	2	5	3	0	0	0	99	68	0	0	0	0	0	0	0	0	0	83	230	220	0	0	0	700	2801
4	CTRL	2	6	1	0	149	250	250	102	0	0	0	0	0	0	0	0	0	0	0	0	196	216	172	1335	3971
4	CTRL	2	6	2	100	0	0	0	82	183	234	250	167	69	0	0	0	0	0	0	0	0	0	0	1085	3971
4	CTRL	2	6	3	0	0	0	0	0	0	0	0	0	0	147	250	250	250	250	233	171	0	0	0	1551	3971
4	CTRL	2	7	1	184	150	250	200	17	0	0	0	0	0	0	0	83	0	13	250	250	104	0	0	1501	3653
4	CTRL	2	7	2	0	0	0	0	0	200	101	0	198	250	219	0	0	230	170	0	0	63	233	154	1818	3653
4	CTRL	2	7	3	0	0	0	0	0	0	65	250	19	0	0	0	0	0	0	0	0	0	0	0	334	3653
4	CTRL	2	8	1	150	216	34	166	1	0	0	0	0	0	0	0	0	0	0	0	0	129	250	250	1196	3932
4	CTRL	2	8	2	0	0	0	0	182	250	200	234	216	217	166	36	0	0	0	0	0	0	0	0	1501	3932
4	CTRL	2	8	3	0	0	0	0	0	0	0	0	0	0	0	47	217	200	237	230	250	54	0	0	1235	3932
4	CTRL	2	9	1	0	116	234	200	34	0	48	250	217	52	0	0	0	0	0	0	150	229	217	171	1918	3486
4	CTRL	2	9	2	0	0	0	0	166	250	1	0	0	131	2	0	0	0	30	237	0	0	0	0	817	3486
4	CTRL	2	9	3	0	0	0	0	0	0	0	0	0	0	147	234	136	230	4	0	0	0	0	0	751	3486
4	CTRL	2	10	1	0	50	217	0	0	0	0	0	0	0	0	0	0	0	0	180	250	250	250	88	1285	3371
4	CTRL	2	10	2	0	0	0	199	250	167	250	34	250	233	217	86	0	0	0	0	0	0	0	0	1686	3371
4	CTRL	2	10	3	0	0	0	0	0	0	0	0	0	0	0	0	147	250	3	0	0	0	0	0	400	3371
4	CTRL	2	11	1	0	0	166	34	0	182	233	234	233	86	0	0	0	0	0	0	0	0	0	0	1168	3698
4	CTRL	2	11	2	0	0	0	100	232	18	0	0	0	0	0	0	0	0	0	0	129	217	183	250	1129	3698
4	CTRL	2	11	3	0	0	0	0	0	0	0	0	0	48	250	183	233	166	250	217	54	0	0	0	1401	3698
4	CTRL	2	12	1	0	0	66	250	101	0	0	0	0	0	0	0	0	0	0	0	0	0	0	0	417	2296
4	CTRL	2	12	2	0	0	0	0	15	152	0	0	0	0	0	30	53	0	0	0	0	0	0	0	250	2296
4	CTRL	2	12	3	0	0	0	0	0	48	233	119	64	169	0	0	63	250	37	0	0	195	217	234	1629	2296
4	CTRL	2	13	1	0	0	0	0	0	0	0	0	0	0	131	234	233	233	186	113	233	234	138	0	1735	3620
4	CTRL	2	13	2	0	0	0	0	0	0	0	165	250	219	0	0	0	0	0	0	0	0	0	0	634	3620
4	CTRL	2	13	3	0	150	250	133	218	249	233	18	0	0	0	0	0	0	0	0	0	0	0	0	1251	3620
4	CTRL	2	14	1	0	149	217	250	18	0	0	0	0	0	0	0	0	0	229	88	0	0	0	0	951	3452
4	CTRL	2	14	2	0	0	0	0	133	0	0	48	202	147	234	203	130	170	0	96	250	166	250	5	2034	3452
4	CTRL	2	14	3	150	17	0	0	0	0	165	135	0	0	0	0	0	0	0	0	0	0	0	0	467	3452
4	CTRL	3	1	1	0	167	133	199	250	218	0	15	235	232	236	0	0	0	0	0	0	179	138	0	2002	3582
4	CTRL	3	1	2	0	0	0	0	0	0	100	0	0	0	0	181	136	0	0	0	0	0	0	229	646	3582
4	CTRL	3	1	3	0	0	0	0	0	0	0	0	0	0	0	0	80	233	200	250	171	0	0	0	934	3582
4	CTRL	3	2	1	0	200	250	250	216	250	234	250	152	0	64	250	250	70	0	0	0	0	0	0	2436	3954
4	CTRL	3	2	2	0	0	0	0	0	0	0	0	0	0	0	0	0	0	0	146	250	234	154	0	784	3954
4	CTRL	3	2	3	0	0	0	0	0	0	0	0	0	231	169	0	0	63	250	21	0	0	0	0	734	3954
4	CTRL	3	3	1	0	166	250	51	0	0	0	0	0	0	0	0	0	0	0	79	234	250	205	0	1235	4116
4	CTRL	3	3	2	0	0	0	66	250	233	166	250	250	136	0	47	234	250	233	104	0	0	0	0	2219	4116
4	CTRL	3	3	3	0	0	0	0	0	0	0	0	0	47	250	137	0	0	0	0	0	0	0	228	662	4116
4	CTRL	3	4	1	0	133	250	250	68	0	0	0	0	0	0	0	0	0	0	0	0	0	0	0	701	4020
4	CTRL	3	4	2	0	0	0	0	116	233	250	233	233	202	0	0	0	0	0	0	0	0	0	0	1267	4020
4	CTRL	3	4	3	100	67	0	0	0	0	0	0	0	0	198	153	147	250	234	250	233	233	150	37	2052	4020
4	CTRL	3	5	1	0	83	233	133	85	0	0	0	0	0	0	0	0	0	0	0	0	0	0	0	534	3248
4	CTRL	3	5	2	0	0	0	0	0	249	135	15	233	203	147	19	0	0	0	0	0	0	212	250	1463	3248
4	CTRL	3	5	3	0	0	0	0	0	0	0	0	0	0	0	114	236	231	203	96	204	167	0	0	1251	3248
4	CTRL	3	6	1	0	0	0	0	0	0	0	0	0	0	0	0	0	0	13	250	233	250	121	0	867	4132
4	CTRL	3	6	2	0	0	0	116	233	1	0	182	218	0	0	0	0	0	0	0	0	0	62	250	1062	4132
4	CTRL	3	6	3	0	200	250	67	0	32	233	52	0	198	250	233	218	250	220	0	0	0	0	0	2203	4132
4	CTRL	3	7	1	0	150	167	0	0	232	250	250	152	100	0	0	0	0	0	0	0	0	0	0	1301	3932
4	CTRL	3	7	2	0	0	16	234	0	0	0	0	0	0	0	0	0	0	0	213	250	171	0	0	884	3932
4	CTRL	3	7	3	0	0	0	0	167	0	0	0	0	0	181	183	233	237	234	0	0	12	250	250	1747	3932
4	CTRL	3	8	1	0	0	0	0	0	0	0	0	0	0	0	0	0	0	0	0	0	0	0	0	0	3170
4	CTRL	3	8	2	0	0	0	0	0	0	0	0	0	0	0	0	230	250	104	0	0	0	0	0	584	3170
4	CTRL	3	8	3	83	183	201	250	250	233	234	218	231	250	233	220	0	0	0	0	0	0	0	0	2586	3170
4	CTRL	3	9	1	0	0	0	0	0	0	0	0	0	64	250	237	0	0	0	0	79	250	172	0	1052	3956
4	CTRL	3	9	2	0	0	50	250	250	250	166	250	250	136	0	0	0	0	0	0	0	0	0	0	1602	3956
4	CTRL	3	9	3	0	167	117	0	0	0	0	0	0	0	0	0	214	250	250	250	54	0	0	0	1302	3956
4	CTRL	3	10	1	0	0	0	0	0	0	0	0	0	0	0	0	0	0	0	0	0	0	0	0	0	367
4	CTRL	3	10	2	0	0	0	0	0	0	0	0	0	0	0	0	0	0	97	250	20	0	0	0	367	367
4	CTRL	3	10	3	0	0	0	0	0	0	0	0	0	0	0	0	0	0	0	0	0	0	0	0	0	367
4	CTRL	3	11	1	0	33	250	250	134	0	0	0	0	0	0	0	0	0	0	0	0	0	0	0	667	3770
4	CTRL	3	11	2	0	0	0	0	0	232	152	0	65	250	233	233	103	180	250	250	250	171	0	0	2369	3770
4	CTRL	3	11	3	0	0	0	0	0	0	15	250	119	0	0	0	0	0	0	0	0	12	250	88	734	3770
4	CTRL	3	12	1	0	99	1	232	250	233	186	98	233	250	233	201	234	204	217	0	0	0	0	0	2671	3722
4	CTRL	3	12	2	0	0	0	0	0	0	0	0	0	0	0	0	0	0	0	0	0	0	212	205	417	3722
4	CTRL	3	12	3	0	0	0	0	0	0	0	0	0	0	0	0	0	0	0	229	250	155	0	0	634	3722
4	CTRL	3	13	1	0	183	167	0	166	51	0	0	0	0	0	0	0	0	0	0	0	0	0	0	567	3598
4	CTRL	3	13	2	0	0	0	0	0	0	149	250	250	250	250	250	250	153	213	250	233	4	0	0	2502	3598
4	CTRL	3	13	3	0	0	0	0	0	0	0	0	0	0	0	0	0	0	0	0	0	162	205	162	529	3598
4	CTRL	3	14	1	0	32	235	0	165	250	217	52	0	0	0	0	0	213	54	0	0	0	0	0	1218	2286
4	CTRL	3	14	2	0	0	0	0	0	0	0	164	203	81	136	0	0	0	0	0	0	0	0	0	584	2286
4	CTRL	3	14	3	0	0	0	0	0	0	0	0	0	0	30	204	163	4	29	54	0	0	0	0	484	2286
5	CTRL	1	1	1	0	83	17	0	0	0	148	250	186	0	0	0	0	0	0	0	0	0	0	0	684	2164
5	CTRL	1	1	2	0	0	0	0	0	0	0	0	0	0	0	0	0	0	0	0	0	0	0	0	0	2164
5	CTRL	1	1	3	0	0	16	250	68	0	0	0	0	0	0	0	0	113	250	250	38	12	250	233	1480	2164
5	CTRL	1	2	1	0	0	0	0	0	165	167	2	0	0	0	214	204	0	0	0	0	0	0	0	752	3204
5	CTRL	1	2	2	0	0	0	0	133	0	0	0	0	0	0	0	0	0	0	0	0	0	0	0	133	3204
5	CTRL	1	2	3	0	33	232	85	0	0	0	181	169	0	0	0	0	214	250	250	250	233	233	189	2319	3204
5	CTRL	1	3	1	0	83	0	0	0	0	0	0	0	0	0	0	0	0	0	0	0	0	0	112	195	1828
5	CTRL	1	3	2	0	0	0	0	0	0	0	0	0	0	0	0	0	0	0	0	0	0	0	0	0	1828
5	CTRL	1	3	3	0	0	233	233	234	249	1	0	0	0	114	234	216	119	0	0	0	0	0	0	1633	1828
5	CTRL	1	4	1	0	0	0	0	0	0	200	0	0	31	250	186	0	0	0	0	0	0	0	0	667	1218
5	CTRL	1	4	2	0	0	0	0	0	0	0	0	0	0	0	0	0	0	0	0	0	0	0	0	0	1218
5	CTRL	1	4	3	0	0	0	199	250	102	0	0	0	0	0	0	0	0	0	0	0	0	0	0	551	1218
5	CTRL	1	5	1	0	0	0	0	83	233	250	1	0	0	0	0	0	0	0	0	29	88	0	0	684	2732
5	CTRL	1	5	2	0	0	0	0	0	0	0	0	0	148	250	19	0	0	0	0	0	0	0	0	417	2732
5	CTRL	1	5	3	0	0	183	200	84	0	0	0	0	0	0	0	131	250	233	104	0	0	196	250	1631	2732
5	CTRL	1	6	1	0	0	0	0	0	132	135	0	0	0	0	0	0	0	0	230	250	87	0	0	834	2301
5	CTRL	1	6	2	0	0	0	0	0	0	0	0	0	0	0	0	0	0	0	0	0	0	0	0	0	2301
5	CTRL	1	6	3	0	33	250	49	217	51	82	218	0	0	131	233	203	0	0	0	0	0	0	0	1467	2301
5	CTRL	1	7	1	0	0	0	0	0	0	182	2	0	0	48	233	250	250	37	0	0	0	0	0	1002	2370
5	CTRL	1	7	2	0	0	0	0	0	0	0	0	0	231	69	0	0	0	0	0	0	0	96	188	584	2370
5	CTRL	1	7	3	0	0	233	67	67	0	0	0	0	0	0	0	0	0	0	0	96	233	88	0	784	2370
5	CTRL	1	8	1	0	0	0	0	0	0	65	169	83	0	0	0	0	0	0	0	0	0	0	0	317	2614
5	CTRL	1	8	2	0	0	0	0	0	0	0	0	0	0	0	0	0	0	0	0	0	0	0	0	0	2614
5	CTRL	1	8	3	0	0	0	0	182	217	135	0	0	64	236	180	133	250	250	204	0	0	212	234	2297	2614
5	CTRL	1	9	1	0	0	0	0	0	0	0	0	0	0	0	0	0	0	133	0	0	162	238	0	533	2847
5	CTRL	1	9	2	0	0	0	0	0	0	0	0	0	0	0	0	0	0	0	0	0	0	0	0	0	2847
5	CTRL	1	9	3	0	83	233	233	234	250	1	0	0	0	131	250	217	250	3	0	179	38	0	212	2314	2847
5	CTRL	1	10	1	0	0	0	0	0	0	0	0	0	0	0	0	0	0	0	0	0	0	0	0	0	2479
5	CTRL	1	10	2	0	0	0	0	0	0	0	0	0	0	0	0	0	0	0	0	0	0	0	0	0	2479
5	CTRL	1	10	3	0	49	233	233	250	68	0	0	0	97	234	250	233	20	0	0	95	250	233	234	2479	2479
5	CTRL	1	11	1	0	0	0	0	0	0	0	0	0	0	0	0	0	0	63	20	0	0	0	0	83	483
5	CTRL	1	11	2	0	0	0	0	0	0	0	0	0	0	0	0	0	0	0	0	0	0	0	0	0	483
5	CTRL	1	11	3	0	0	0	0	0	0	215	185	0	0	0	0	0	0	0	0	0	0	0	0	400	483
5	CTRL	1	12	1	0	0	0	0	0	0	0	0	0	0	0	0	0	0	0	0	0	0	0	0	0	1435
5	CTRL	1	12	2	0	0	0	0	0	0	0	165	219	0	0	0	0	0	0	0	0	0	0	0	384	1435
5	CTRL	1	12	3	0	83	100	250	250	233	35	0	0	0	0	0	0	0	0	0	0	0	0	100	1051	1435
5	CTRL	1	13	1	0	0	0	0	0	0	0	0	0	0	0	0	0	0	0	0	0	0	0	0	0	1046
5	CTRL	1	13	2	0	0	0	0	0	0	0	0	0	0	0	0	0	0	0	0	0	0	0	0	0	1046
5	CTRL	1	13	3	0	0	0	0	182	250	202	0	0	0	0	0	0	0	0	0	0	0	179	233	1046	1046
5	CTRL	1	14	1	0	0	0	0	0	0	0	0	0	0	0	0	0	0	0	0	0	0	0	0	0	985
5	CTRL	1	14	2	0	0	0	0	0	0	0	0	0	0	0	0	0	0	0	0	0	0	0	0	0	985
5	CTRL	1	14	3	0	83	250	234	134	0	0	0	0	0	0	0	147	137	0	0	0	0	0	0	985	985
5	CTRL	2	1	1	0	0	0	0	0	0	0	0	0	0	0	0	0	30	250	250	171	0	0	0	701	3900
5	CTRL	2	1	2	0	0	0	0	0	0	99	233	250	250	52	64	250	170	0	0	46	204	0	0	1618	3900
5	CTRL	2	1	3	0	0	33	250	234	233	85	0	0	0	148	119	0	0	0	0	0	0	229	250	1581	3900
5	CTRL	2	2	1	0	0	0	0	0	0	0	0	0	0	0	0	0	0	0	184	0	0	0	228	412	3131
5	CTRL	2	2	2	0	99	218	0	0	0	0	0	0	0	0	0	0	0	0	0	195	250	205	0	967	3131
5	CTRL	2	2	3	0	0	0	199	118	199	250	250	233	52	0	0	13	250	188	0	0	0	0	0	1752	3131
5	CTRL	2	3	1	0	0	0	0	0	0	0	0	0	0	0	0	0	0	0	0	0	0	0	0	0	3349
5	CTRL	2	3	2	0	0	0	0	0	0	0	0	0	0	0	0	0	0	13	234	250	233	167	250	1147	3349
5	CTRL	2	3	3	0	0	183	84	0	0	15	233	250	250	250	250	250	250	187	0	0	0	0	0	2202	3349
5	CTRL	2	4	1	0	0	0	0	0	0	14	250	153	0	0	0	0	96	234	250	250	250	250	250	1997	4083
5	CTRL	2	4	2	0	0	0	0	132	250	152	0	0	0	0	130	250	104	0	0	0	0	0	0	1018	4083
5	CTRL	2	4	3	0	0	200	249	68	0	0	0	31	250	233	37	0	0	0	0	0	0	0	0	1068	4083
5	CTRL	2	5	1	0	0	0	0	0	0	0	215	85	0	0	0	0	0	0	46	250	250	121	0	967	3452
5	CTRL	2	5	2	0	99	135	0	83	232	235	0	98	152	0	0	0	0	0	0	0	0	0	0	1034	3452
5	CTRL	2	5	3	0	0	49	250	18	0	0	0	0	0	214	250	250	233	187	0	0	0	0	0	1451	3452
5	CTRL	2	6	1	0	0	0	0	0	0	0	0	48	169	0	0	97	250	233	250	137	0	0	0	1184	3787
5	CTRL	2	6	2	233	117	0	0	150	165	150	250	136	14	250	220	0	0	0	0	46	188	0	0	1919	3787
5	CTRL	2	6	3	0	49	250	151	0	0	0	0	0	0	0	0	0	0	0	0	0	0	62	172	684	3787
5	CTRL	2	7	1	0	0	0	0	0	0	0	0	0	0	0	0	0	0	0	0	0	0	0	145	145	4066
5	CTRL	2	7	2	0	0	66	250	250	250	250	68	0	0	0	0	0	0	0	0	0	0	0	0	1134	4066
5	CTRL	2	7	3	0	0	0	0	0	0	0	114	250	234	250	233	233	250	234	234	233	250	250	22	2787	4066
5	CTRL	2	8	1	0	0	0	0	0	0	0	65	135	0	0	0	0	0	0	0	0	0	0	0	200	4187
5	CTRL	2	8	2	83	250	217	250	84	0	0	0	0	198	250	250	250	250	250	120	0	0	0	0	2452	4187
5	CTRL	2	8	3	0	0	0	0	99	250	250	135	0	0	0	0	0	0	0	0	163	250	166	222	1535	4187
5	CTRL	2	9	1	0	0	0	0	0	0	199	233	250	133	233	250	103	0	0	0	96	233	250	172	2152	4004
5	CTRL	2	9	2	0	133	184	0	0	0	0	0	0	0	0	0	81	250	250	103	0	0	0	0	1001	4004
5	CTRL	2	9	3	0	0	0	183	250	234	0	0	0	0	0	0	0	0	0	80	104	0	0	0	851	4004
5	CTRL	2	10	1	0	0	0	0	0	0	0	98	19	131	232	37	0	0	0	0	212	250	239	0	1218	2079
5	CTRL	2	10	2	0	0	0	0	0	0	0	0	181	69	0	147	250	3	0	0	0	0	0	0	650	2079
5	CTRL	2	10	3	0	0	0	0	0	0	0	0	0	0	0	0	0	0	0	0	0	0	0	211	211	2079
5	CTRL	2	11	1	0	0	0	0	49	250	233	152	0	0	0	0	0	0	0	0	0	0	0	0	684	4282
5	CTRL	2	11	2	217	83	0	233	134	0	0	0	232	235	0	0	0	0	0	0	0	29	250	250	1663	4282
5	CTRL	2	11	3	0	0	150	0	0	0	0	0	0	0	198	250	233	250	233	217	250	154	0	0	1935	4282
5	CTRL	2	12	1	0	0	0	0	0	48	250	250	84	52	0	0	117	0	0	0	0	95	233	250	1379	2980
5	CTRL	2	12	2	0	116	250	68	0	0	0	0	0	0	0	0	0	0	0	129	250	71	0	0	884	2980
5	CTRL	2	12	3	0	0	0	99	250	68	0	0	0	0	0	0	0	197	103	0	0	0	0	0	717	2980
5	CTRL	2	13	1	0	0	66	168	0	0	0	0	0	0	0	31	233	204	0	0	0	0	0	0	702	2900
5	CTRL	2	13	2	0	150	134	0	0	0	0	0	215	250	86	0	0	0	30	250	237	0	0	0	1352	2900
5	CTRL	2	13	3	0	0	0	0	66	233	250	168	0	0	0	0	0	0	0	0	0	0	0	129	846	2900
5	CTRL	2	14	1	0	0	0	0	0	0	0	15	202	0	0	0	0	0	0	167	129	171	212	138	1034	2552
5	CTRL	2	14	2	0	0	0	0	0	0	0	0	0	147	250	250	37	0	0	0	0	0	0	0	684	2552
5	CTRL	2	14	3	0	0	0	33	233	101	0	0	0	0	0	0	64	250	153	0	0	0	0	0	834	2552
5	CTRL	3	1	1	0	0	0	0	0	0	0	0	0	0	0	0	197	37	0	0	146	250	221	0	851	4004
5	CTRL	3	1	2	0	0	0	0	49	250	250	250	250	250	250	203	0	0	246	221	0	0	0	0	2219	4004
5	CTRL	3	1	3	0	99	184	250	151	0	0	0	0	0	0	0	0	83	0	0	0	0	0	167	934	4004
5	CTRL	3	2	1	0	0	0	0	0	0	0	48	250	36	0	0	0	0	0	0	0	0	112	250	696	4198
5	CTRL	3	2	2	0	0	249	101	0	0	0	0	0	131	250	250	250	250	250	250	233	233	88	0	2535	4198
5	CTRL	3	2	3	0	0	0	99	250	233	233	152	0	0	0	0	0	0	0	0	0	0	0	0	967	4198
5	CTRL	3	3	1	0	67	66	0	0	199	168	0	48	234	250	152	0	0	0	0	0	0	196	250	1630	3632
5	CTRL	3	3	2	0	0	133	250	118	0	0	0	0	0	0	0	147	250	250	4	0	0	0	0	1152	3632
5	CTRL	3	3	3	0	0	0	0	0	0	15	250	135	0	0	0	0	0	0	0	196	250	4	0	850	3632
5	CTRL	3	4	1	0	0	0	115	234	250	219	0	0	0	0	0	0	46	250	217	21	0	0	0	1352	3482
5	CTRL	3	4	2	66	217	218	0	0	0	0	0	214	153	0	0	0	0	0	0	0	83	0	0	951	3482
5	CTRL	3	4	3	0	0	0	0	0	0	0	0	0	30	250	250	137	0	0	0	0	12	250	250	1179	3482
5	CTRL	3	5	1	0	133	34	0	49	233	102	0	0	0	0	0	197	250	220	0	0	0	212	250	1680	3932
5	CTRL	3	5	2	0	0	166	234	134	0	0	0	0	131	250	236	0	0	0	0	0	150	0	0	1301	3932
5	CTRL	3	5	3	0	0	0	0	0	0	82	250	152	0	0	0	0	0	0	213	250	4	0	0	951	3932
5	CTRL	3	6	1	0	100	116	0	0	0	0	0	165	233	219	0	0	0	113	234	200	104	95	250	1829	3564
5	CTRL	3	6	2	0	0	33	250	167	0	0	0	0	0	0	0	0	0	0	0	0	0	0	0	450	3564
5	CTRL	3	6	3	0	0	0	0	16	250	250	250	18	0	0	0	180	250	71	0	0	0	0	0	1285	3564
5	CTRL	3	7	1	0	133	0	66	218	0	0	0	0	0	0	0	0	0	0	0	0	62	88	0	567	2385
5	CTRL	3	7	2	0	0	166	101	0	0	0	0	0	0	0	0	0	0	0	0	0	0	0	0	267	2385
5	CTRL	3	7	3	0	0	0	0	0	0	0	0	0	181	250	233	203	164	149	171	200	0	0	0	1551	2385
5	CTRL	3	8	1	0	0	0	0	49	135	0	0	0	0	0	0	147	37	0	117	0	0	195	250	930	2848
5	CTRL	3	8	2	0	166	50	0	0	0	0	0	0	181	250	53	0	0	0	0	0	0	0	0	700	2848
5	CTRL	3	8	3	0	0	0	0	0	15	250	233	250	36	0	0	0	146	250	38	0	0	0	0	1218	2848
5	CTRL	3	9	1	217	0	0	0	0	0	132	250	2	0	0	0	0	0	0	0	0	0	229	88	918	2602
5	CTRL	3	9	2	0	0	116	101	0	150	0	0	0	0	0	0	0	0	0	0	0	0	0	0	367	2602
5	CTRL	3	9	3	0	0	0	0	0	0	0	0	131	250	236	248	152	0	0	0	96	204	0	0	1317	2602
5	CTRL	3	10	1	0	100	167	166	250	218	0	0	0	0	0	0	97	250	204	184	246	250	250	250	2632	4001
5	CTRL	3	10	2	0	0	0	0	0	0	198	136	0	114	234	250	53	0	0	0	0	0	0	0	985	4001
5	CTRL	3	10	3	0	0	0	0	0	0	0	65	250	69	0	0	0	0	0	0	0	0	0	0	384	4001
5	CTRL	3	11	1	0	0	184	0	0	0	0	81	250	86	0	0	0	0	0	0	0	0	0	0	601	3054
5	CTRL	3	11	2	0	0	0	0	0	0	0	0	0	100	0	167	167	100	117	117	0	0	0	0	768	3054
5	CTRL	3	11	3	0	0	0	82	250	216	236	0	0	0	0	0	0	0	0	0	196	250	250	205	1685	3054
5	CTRL	3	12	1	0	0	0	0	0	0	0	167	231	3	0	0	0	0	0	0	0	0	0	0	401	2203
5	CTRL	3	12	2	0	0	232	2	0	0	0	0	0	0	0	0	0	0	0	0	246	250	238	0	968	2203
5	CTRL	3	12	3	0	0	0	0	0	82	185	0	0	181	250	136	0	0	0	0	0	0	0	0	834	2203
5	CTRL	3	13	1	0	0	0	0	0	0	0	0	0	0	0	0	97	234	250	187	184	0	0	0	952	3132
5	CTRL	3	13	2	0	16	250	201	0	0	0	0	0	248	250	119	0	0	0	0	0	0	0	0	1084	3132
5	CTRL	3	13	3	0	0	0	16	250	168	0	0	0	0	0	0	0	0	0	0	0	162	250	250	1096	3132
5	CTRL	3	14	1	0	0	0	0	0	0	0	0	0	0	97	233	3	0	0	0	0	0	0	0	333	2352
5	CTRL	3	14	2	116	17	233	84	0	0	0	0	0	0	0	0	0	80	250	204	0	0	117	0	1101	2352
5	CTRL	3	14	3	0	0	0	0	0	0	198	250	250	220	0	0	0	0	0	0	0	0	0	0	918	2352
6	CTRL	1	1	1	0	16	233	101	0	0	0	0	0	0	0	0	0	0	0	0	0	0	0	0	350	3315
6	CTRL	1	1	2	0	0	0	82	250	250	219	0	0	0	0	0	0	0	117	0	0	0	0	0	918	3315
6	CTRL	1	1	3	0	0	0	0	0	0	0	0	81	250	217	234	203	0	0	96	233	238	245	250	2047	3315
6	CTRL	1	2	1	0	66	234	1	0	0	0	82	233	169	0	0	0	0	0	0	217	0	0	0	1002	3938
6	CTRL	1	2	2	0	0	0	183	66	250	250	52	0	14	250	250	233	250	237	200	0	229	250	222	2936	3938
6	CTRL	1	2	3	0	0	0	0	0	0	0	0	0	0	0	0	0	0	0	0	0	0	0	0	0	3938
6	CTRL	1	3	1	0	116	250	216	250	250	119	98	250	250	233	233	234	237	133	0	0	62	250	250	3431	4215
6	CTRL	1	3	2	0	0	0	0	0	0	65	85	0	0	0	0	0	0	0	0	0	0	0	0	150	4215
6	CTRL	1	3	3	0	0	0	0	0	0	0	0	0	0	0	0	0	0	46	250	234	104	0	0	634	4215
6	CTRL	1	4	1	0	50	250	233	250	101	0	0	0	0	0	0	0	0	0	0	0	0	0	0	884	4199
6	CTRL	1	4	2	0	0	0	0	0	32	250	250	218	0	0	81	250	250	250	250	250	4	0	162	2247	4199
6	CTRL	1	4	3	0	100	0	0	0	0	0	0	0	165	250	102	0	0	0	0	0	179	234	38	1068	4199
6	CTRL	1	5	1	0	100	250	17	0	116	233	250	250	250	250	233	250	233	233	234	3	0	96	138	3136	4137
6	CTRL	1	5	2	0	0	0	166	250	85	0	0	0	0	0	0	0	0	0	0	0	0	0	0	501	4137
6	CTRL	1	5	3	0	0	0	0	0	0	0	0	0	0	0	0	0	0	0	0	163	250	87	0	500	4137
6	CTRL	1	6	1	0	33	234	0	0	165	250	234	202	0	0	197	170	0	0	0	0	29	250	250	2014	4149
6	CTRL	1	6	2	0	83	0	183	250	17	0	0	0	0	0	0	0	0	0	0	0	0	0	0	533	4149
6	CTRL	1	6	3	0	0	0	0	0	0	0	0	0	231	186	0	30	250	250	250	250	155	0	0	1602	4149
6	CTRL	1	7	1	0	0	0	0	0	0	0	131	169	98	202	0	0	0	0	0	0	0	0	0	600	3830
6	CTRL	1	7	2	0	0	0	0	0	0	0	0	31	102	0	133	0	0	0	0	0	0	0	0	266	3830
6	CTRL	1	7	3	0	0	216	233	233	250	250	19	0	0	0	14	250	250	237	29	250	238	245	250	2964	3830
6	CTRL	1	8	1	0	33	234	0	0	0	0	199	250	235	0	0	0	0	0	0	0	0	0	0	951	4083
6	CTRL	1	8	2	0	0	0	0	133	250	234	0	0	0	198	250	234	250	250	250	233	204	62	234	2782	4083
6	CTRL	1	8	3	0	83	0	200	67	0	0	0	0	0	0	0	0	0	0	0	0	0	0	0	350	4083
6	CTRL	1	9	1	33	234	167	0	0	0	0	0	0	214	234	86	0	0	0	0	0	162	234	155	1519	4255
6	CTRL	1	9	2	0	0	33	250	117	0	0	0	0	0	0	0	0	0	0	0	0	0	0	0	400	4255
6	CTRL	1	9	3	0	0	0	0	66	250	233	250	219	0	0	97	233	234	233	250	250	21	0	0	2336	4255
6	CTRL	1	10	1	0	16	250	250	168	0	0	0	0	0	0	0	0	0	0	0	0	0	0	0	684	3969
6	CTRL	1	10	2	0	0	0	0	15	250	250	250	250	69	0	0	0	146	154	0	0	0	0	0	1384	3969
6	CTRL	1	10	3	0	0	0	0	0	0	0	0	0	114	233	250	233	37	29	234	250	250	233	38	1901	3969
6	CTRL	1	11	1	0	0	0	0	233	233	250	135	0	0	148	250	250	250	250	250	250	233	237	0	2969	4550
6	CTRL	1	11	2	17	200	250	201	0	0	0	48	250	250	36	0	0	0	0	0	0	0	0	0	1252	4550
6	CTRL	1	11	3	117	0	0	0	0	0	0	0	0	0	0	0	0	0	0	0	0	0	0	212	329	4550
6	CTRL	1	12	1	0	100	33	0	0	184	0	0	0	0	0	0	0	63	250	4	0	0	0	0	634	4215
6	CTRL	1	12	2	0	0	0	0	0	0	232	250	250	219	0	0	0	0	0	0	0	0	0	0	951	4215
6	CTRL	1	12	3	0	0	149	250	218	0	0	0	0	0	214	250	250	120	0	196	250	250	250	233	2630	4215
6	CTRL	1	13	1	0	0	234	249	233	233	233	217	233	234	234	233	234	234	233	250	233	250	233	233	4233	4316
6	CTRL	1	13	2	0	0	0	0	0	0	0	0	0	0	0	0	0	0	0	0	0	0	0	0	0	4316
6	CTRL	1	13	3	16	67	0	0	0	0	0	0	0	0	0	0	0	0	0	0	0	0	0	0	83	4316
6	CTRL	1	14	1	0	116	250	151	0	0	0	164	250	250	250	250	250	233	250	234	250	250	105	0	3253	3971
6	CTRL	1	14	2	0	0	0	0	198	186	0	0	0	0	0	0	0	0	0	0	0	0	0	0	384	3971
6	CTRL	1	14	3	16	101	0	0	0	15	202	0	0	0	0	0	0	0	0	0	0	0	0	0	334	3971
6	CTRL	2	1	1	0	83	184	0	0	0	198	102	0	0	0	0	0	0	0	0	0	0	0	0	567	3954
6	CTRL	2	1	2	0	0	0	233	250	218	0	82	250	250	250	250	250	250	236	46	104	0	112	155	2936	3954
6	CTRL	2	1	3	0	83	0	0	0	0	0	0	0	0	0	0	0	0	0	0	63	234	71	0	451	3954
6	CTRL	2	2	1	0	0	0	0	0	149	168	0	0	0	0	0	0	0	0	0	0	0	0	0	317	2267
6	CTRL	2	2	2	0	0	0	0	0	0	0	0	83	31	236	0	0	0	0	0	0	0	0	0	350	2267
6	CTRL	2	2	3	0	0	0	0	0	0	0	0	15	135	0	114	250	217	186	80	200	216	99	88	1600	2267
6	CTRL	2	3	1	0	83	234	66	151	0	0	232	102	0	0	0	0	0	0	0	0	0	0	0	868	3865
6	CTRL	2	3	2	0	0	0	0	16	250	201	0	0	0	0	0	0	0	0	0	146	66	200	216	1095	3865
6	CTRL	2	3	3	0	0	0	0	0	0	0	0	81	250	250	250	250	250	234	250	87	0	0	0	1902	3865
6	CTRL	2	4	1	0	0	0	0	183	233	250	185	0	48	250	234	69	0	0	80	237	246	38	167	2220	3171
6	CTRL	2	4	2	17	133	233	250	1	0	0	0	0	0	0	0	0	0	0	0	0	0	0	0	634	3171
6	CTRL	2	4	3	0	0	0	0	0	0	0	0	148	169	0	0	0	0	0	0	0	0	0	0	317	3171
6	CTRL	2	5	1	0	0	0	149	250	250	250	52	0	147	250	250	250	234	233	171	162	234	71	0	2953	4015
6	CTRL	2	5	2	0	49	216	35	0	0	0	0	0	0	0	0	0	0	0	0	0	0	112	250	662	4015
6	CTRL	2	5	3	0	0	0	0	0	0	0	114	250	36	0	0	0	0	0	0	0	0	0	0	400	4015
6	CTRL	2	6	1	0	133	67	0	66	201	0	0	0	0	0	0	0	0	0	46	250	104	0	0	867	3818
6	CTRL	2	6	2	0	0	116	234	117	0	249	250	218	0	0	197	250	250	220	0	0	0	79	238	2418	3818
6	CTRL	2	6	3	0	0	0	0	0	0	0	0	0	215	185	0	0	0	0	0	0	63	70	0	533	3818
6	CTRL	2	7	1	0	150	234	67	233	168	0	0	0	0	14	250	103	0	0	0	0	0	0	0	1219	4084
6	CTRL	2	7	2	0	0	0	0	0	0	0	0	0	0	0	0	64	250	250	237	246	250	250	250	1797	4084
6	CTRL	2	7	3	0	0	0	0	0	32	250	234	233	233	86	0	0	0	0	0	0	0	0	0	1068	4084
6	CTRL	2	8	1	0	0	200	250	250	51	0	0	0	0	0	83	100	83	214	183	233	104	150	245	2146	3297
6	CTRL	2	8	2	0	0	0	0	0	0	32	250	152	0	0	0	0	0	0	0	0	0	0	0	434	3297
6	CTRL	2	8	3	0	0	0	0	0	149	118	0	31	250	169	0	0	0	0	0	0	0	0	0	717	3297
6	CTRL	2	9	1	0	0	0	0	0	0	0	0	0	0	0	0	0	0	0	0	0	0	0	0	0	0
6	CTRL	2	9	2	0	0	0	0	0	0	0	0	0	0	0	0	0	0	0	0	0	0	0	0	0	0
6	CTRL	2	9	3	0	0	0	0	0	0	0	0	0	0	0	0	0	0	0	0	0	0	0	0	0	0
6	CTRL	2	10	1	0	0	250	250	84	0	0	0	0	0	0	0	47	250	234	250	250	233	250	250	2348	4232
6	CTRL	2	10	2	0	0	0	0	99	250	51	0	0	0	0	0	0	0	0	0	0	0	0	0	400	4232
6	CTRL	2	10	3	0	0	0	0	0	0	149	233	250	250	216	250	136	0	0	0	0	0	0	0	1484	4232
6	CTRL	2	11	1	0	33	50	0	182	250	152	0	0	0	0	0	0	0	0	0	0	0	0	0	667	4182
6	CTRL	2	11	2	0	0	133	234	0	0	0	0	165	250	136	0	0	0	0	0	0	0	0	0	918	4182
6	CTRL	2	11	3	0	0	0	0	0	0	32	250	18	0	47	250	250	250	250	250	250	250	250	250	2597	4182
6	CTRL	2	12	1	0	33	250	134	0	0	0	0	0	0	0	0	0	0	0	0	0	0	0	0	417	4137
6	CTRL	2	12	2	0	0	0	16	250	250	250	250	233	234	233	166	234	233	250	250	250	216	71	184	3570	4137
6	CTRL	2	12	3	0	150	0	0	0	0	0	0	0	0	0	0	0	0	0	0	0	0	0	0	150	4137
6	CTRL	2	13	1	0	0	0	0	166	134	0	0	0	0	0	0	0	0	0	0	0	0	0	0	300	4338
6	CTRL	2	13	2	0	0	166	218	0	0	0	0	0	0	0	0	0	0	0	0	0	0	0	0	384	4338
6	CTRL	2	13	3	0	216	34	0	0	65	250	234	233	234	250	250	217	250	237	246	250	250	238	200	3654	4338
6	CTRL	2	14	1	0	100	233	134	0	0	0	0	0	0	0	0	0	0	0	0	0	0	0	0	467	1701
6	CTRL	2	14	2	0	83	0	0	0	0	0	0	0	0	0	0	0	0	0	0	0	0	0	0	83	1701
6	CTRL	2	14	3	0	0	0	0	0	0	0	132	168	0	0	0	0	0	80	250	250	234	37	0	1151	1701
6	CTRL	3	1	1	0	0	0	0	15	250	19	0	0	0	97	234	120	0	0	0	0	0	0	0	735	3372
6	CTRL	3	1	2	0	0	0	0	0	0	0	0	0	0	0	0	0	0	0	0	0	0	0	0	0	3372
6	CTRL	3	1	3	0	0	0	0	0	0	165	234	250	250	102	0	63	250	250	250	250	234	234	105	2637	3372
6	CTRL	3	2	1	116	34	249	250	250	85	0	0	14	234	250	233	250	250	204	146	234	250	188	145	3382	4200
6	CTRL	3	2	2	0	0	0	0	0	99	250	250	102	0	0	0	0	0	0	0	0	0	0	0	701	4200
6	CTRL	3	2	3	0	117	0	0	0	0	0	0	0	0	0	0	0	0	0	0	0	0	0	0	117	4200
6	CTRL	3	3	1	0	83	151	0	0	0	0	0	0	0	0	0	0	0	0	0	0	0	0	0	234	4133
6	CTRL	3	3	2	0	0	0	0	0	0	0	0	64	250	250	250	250	70	0	13	250	250	250	250	2147	4133
6	CTRL	3	3	3	0	0	33	250	250	233	250	250	102	0	0	0	0	0	213	171	0	0	0	0	1752	4133
6	CTRL	3	4	1	0	0	0	0	149	101	0	182	250	250	35	148	250	233	103	213	234	233	250	234	2865	3832
6	CTRL	3	4	2	0	0	133	234	0	0	0	0	0	0	114	19	0	0	0	0	0	0	0	0	500	3832
6	CTRL	3	4	3	0	83	50	0	0	82	250	2	0	0	0	0	0	0	0	0	0	0	0	0	467	3832
6	CTRL	3	5	1	0	100	150	0	0	99	250	68	0	0	0	0	0	230	234	103	0	0	0	0	1234	4365
6	CTRL	3	5	2	0	0	33	250	250	68	0	0	15	233	250	250	202	0	0	13	250	233	250	250	2547	4365
6	CTRL	3	5	3	234	66	0	0	0	0	0	115	169	0	0	0	0	0	0	0	0	0	0	0	584	4365
6	CTRL	3	6	1	0	0	0	165	185	0	0	48	219	0	0	0	0	0	0	0	196	4	0	0	817	2730
6	CTRL	3	6	2	0	0	0	0	32	250	18	0	0	181	86	97	250	250	70	0	0	0	0	0	1234	2730
6	CTRL	3	6	3	0	166	234	34	0	0	0	0	0	0	0	0	0	0	0	0	0	0	12	233	679	2730
6	CTRL	3	7	1	0	0	0	0	98	152	0	114	250	250	53	0	0	0	0	0	0	0	0	0	917	4081
6	CTRL	3	7	2	0	49	217	250	68	31	250	3	0	0	0	0	0	0	0	0	0	0	0	0	868	4081
6	CTRL	3	7	3	0	0	0	0	0	0	0	0	0	0	130	250	234	250	233	238	246	232	233	250	2296	4081
6	CTRL	3	8	1	0	0	0	0	0	0	182	234	85	0	148	250	250	217	250	250	149	250	250	217	2732	3248
6	CTRL	3	8	2	0	83	0	0	0	133	0	0	0	0	0	0	0	0	0	0	0	0	0	0	216	3248
6	CTRL	3	8	3	0	0	0	0	0	0	0	0	65	235	0	0	0	0	0	0	0	0	0	0	300	3248
6	CTRL	3	9	1	0	0	0	149	250	18	0	0	0	0	0	0	0	30	204	0	0	0	0	0	651	4237
6	CTRL	3	9	2	0	49	201	0	0	133	0	0	0	0	114	250	233	153	0	246	250	221	245	222	2317	4237
6	CTRL	3	9	3	83	151	0	0	0	0	215	234	250	250	86	0	0	0	0	0	0	0	0	0	1269	4237
6	CTRL	3	10	1	0	0	0	0	48	250	219	0	31	250	233	250	120	0	0	0	0	45	250	155	1851	3703
6	CTRL	3	10	2	0	0	66	250	151	0	0	0	0	0	0	0	0	0	0	0	0	0	0	0	467	3703
6	CTRL	3	10	3	0	0	0	0	0	0	0	214	153	0	0	0	63	250	250	250	50	155	0	0	1385	3703
6	CTRL	3	11	1	0	200	233	34	0	82	102	0	0	0	0	0	0	0	0	0	0	0	0	0	651	4085
6	CTRL	3	11	2	0	0	0	149	250	68	65	169	65	119	14	220	0	0	0	30	250	250	250	250	2149	4085
6	CTRL	3	11	3	0	0	0	0	0	0	0	32	135	81	169	0	214	250	250	154	0	0	0	0	1285	4085
6	CTRL	3	12	1	0	50	233	250	234	100	250	250	99	234	152	0	147	19	117	197	250	250	87	0	2919	3103
6	CTRL	3	12	2	0	0	0	0	0	0	0	0	0	0	0	0	0	0	0	0	0	0	0	0	0	3103
6	CTRL	3	12	3	0	0	0	0	0	0	0	0	0	0	0	0	0	0	0	0	0	0	146	38	184	3103
6	CTRL	3	13	1	0	133	116	184	0	0	0	0	0	0	0	0	0	0	0	0	0	0	0	0	433	4204
6	CTRL	3	13	2	0	0	0	0	0	0	0	131	250	36	0	0	0	0	0	0	0	0	0	0	417	4204
6	CTRL	3	13	3	0	66	34	16	233	250	235	0	0	148	233	250	233	250	234	234	233	250	250	205	3354	4204
6	CTRL	3	14	1	0	133	167	0	0	0	0	0	0	0	181	203	0	0	0	0	0	0	0	0	684	3939
6	CTRL	3	14	2	0	0	0	233	84	149	250	102	0	0	0	0	0	0	0	0	0	0	0	0	818	3939
6	CTRL	3	14	3	0	0	0	0	99	51	0	65	250	236	0	0	247	233	250	234	250	233	250	39	2437	3939
7	CTRL	1	1	1	0	99	250	185	0	65	168	0	114	234	86	0	147	250	233	238	246	233	234	233	3015	3832
7	CTRL	1	1	2	0	0	0	0	234	83	0	0	0	0	47	167	36	0	0	0	0	0	0	0	567	3832
7	CTRL	1	1	3	0	0	0	0	0	0	15	235	0	0	0	0	0	0	0	0	0	0	0	0	250	3832
7	CTRL	1	2	1	0	149	250	18	0	0	0	0	0	0	0	0	0	0	0	0	0	0	0	0	417	3999
7	CTRL	1	2	2	0	0	0	166	250	18	0	0	167	0	0	0	0	0	0	146	171	0	0	0	918	3999
7	CTRL	1	2	3	0	0	0	0	0	165	250	202	47	250	170	130	250	250	233	38	0	195	250	234	2664	3999
7	CTRL	1	3	1	0	183	250	17	0	0	232	185	0	0	0	0	0	0	0	0	0	0	196	233	1296	3932
7	CTRL	1	3	2	0	0	0	166	233	35	0	0	0	0	0	0	0	0	0	0	0	0	0	0	434	3932
7	CTRL	1	3	3	0	0	0	0	0	0	0	15	234	235	248	233	233	250	234	170	96	250	4	0	2202	3932
7	CTRL	1	4	1	0	133	184	0	0	0	0	0	148	233	233	19	0	0	0	0	0	0	0	0	950	3816
7	CTRL	1	4	2	0	0	0	250	134	0	0	0	0	0	0	0	0	0	0	0	0	0	0	0	384	3816
7	CTRL	1	4	3	0	0	0	0	49	235	232	250	35	0	0	164	250	234	250	250	216	33	138	146	2482	3816
7	CTRL	1	5	1	0	150	233	250	250	84	0	0	0	248	250	233	236	30	87	0	79	233	88	150	2601	3737
7	CTRL	1	5	2	0	0	0	0	0	98	234	86	0	0	0	0	0	0	96	234	104	0	0	0	852	3737
7	CTRL	1	5	3	0	0	0	0	0	0	0	115	169	0	0	0	0	0	0	0	0	0	0	0	284	3737
7	CTRL	1	6	1	0	150	234	67	0	0	0	0	0	0	214	153	0	0	0	0	0	0	45	172	1035	3954
7	CTRL	1	6	2	0	0	0	0	0	182	250	250	219	150	0	0	197	233	233	250	250	238	133	0	2585	3954
7	CTRL	1	6	3	0	0	0	99	234	1	0	0	0	0	0	0	0	0	0	0	0	0	0	0	334	3954
7	CTRL	1	7	1	0	150	183	0	65	250	169	0	148	233	234	203	234	229	250	200	217	233	172	0	3170	4066
7	CTRL	1	7	2	0	0	0	232	102	0	0	0	0	0	0	0	0	0	0	0	0	0	29	250	613	4066
7	CTRL	1	7	3	0	0	0	0	0	0	15	233	35	0	0	0	0	0	0	0	0	0	0	0	283	4066
7	CTRL	1	8	1	0	150	250	34	0	0	0	0	232	216	169	0	0	0	0	0	0	0	0	0	1051	3999
7	CTRL	1	8	2	0	0	0	149	118	0	0	0	0	0	14	250	250	170	83	0	0	0	0	0	1034	3999
7	CTRL	1	8	3	0	0	0	0	49	234	250	168	0	0	0	0	0	0	13	250	217	250	250	233	1914	3999
7	CTRL	1	9	1	0	184	133	0	0	0	0	0	0	198	136	0	0	0	0	0	0	0	0	0	651	4073
7	CTRL	1	9	2	0	0	50	150	0	0	249	233	152	0	0	0	0	0	0	0	0	0	0	0	834	4073
7	CTRL	1	9	3	0	0	0	33	234	184	0	0	0	0	31	234	233	233	234	234	237	230	233	238	2588	4073
7	CTRL	1	10	1	0	0	0	0	0	0	0	0	0	0	0	0	0	0	0	230	154	0	0	0	384	384
7	CTRL	1	10	2	0	0	0	0	0	0	0	0	0	0	0	0	0	0	0	0	0	0	0	0	0	384
7	CTRL	1	10	3	0	0	0	0	0	0	0	0	0	0	0	0	0	0	0	0	0	0	0	0	0	384
7	CTRL	1	11	1	0	133	184	0	0	0	0	0	0	0	0	98	217	153	0	113	233	121	0	0	1252	4034
7	CTRL	1	11	2	0	0	0	200	0	0	0	132	250	233	234	119	0	0	214	53	0	0	129	250	1814	4034
7	CTRL	1	11	3	150	67	0	0	200	250	250	51	0	0	0	0	0	0	0	0	0	0	0	0	968	4034
7	CTRL	1	12	1	0	150	134	0	0	0	0	0	0	0	0	0	0	47	233	250	4	0	0	0	818	3755
7	CTRL	1	12	2	0	0	0	0	0	166	185	0	0	0	98	233	250	53	0	0	0	0	12	205	1202	3755
7	CTRL	1	12	3	0	0	33	250	250	18	0	232	233	234	102	0	0	0	0	0	0	212	171	0	1735	3755
7	CTRL	1	13	1	200	99	250	250	118	0	198	234	233	102	0	0	180	217	250	234	250	83	221	0	3119	3936
7	CTRL	1	13	2	0	0	0	0	0	0	0	0	0	0	0	0	0	0	0	0	0	0	0	0	0	3936
7	CTRL	1	13	3	0	0	0	0	65	185	0	0	0	81	233	250	3	0	0	0	0	0	0	0	817	3936
7	CTRL	1	14	1	0	133	184	0	0	0	0	81	234	250	233	237	167	0	0	0	0	0	0	0	1519	4090
7	CTRL	1	14	2	0	0	0	249	185	0	0	0	0	0	0	0	0	0	0	0	0	0	0	0	434	4090
7	CTRL	1	14	3	0	0	0	0	0	165	234	85	0	0	0	0	13	250	238	234	246	250	250	172	2137	4090
7	CTRL	2	1	1	0	150	217	0	0	0	0	0	0	0	0	0	0	0	147	187	0	79	250	250	1280	4133
7	CTRL	2	1	2	0	0	0	0	0	0	0	0	0	198	233	203	0	0	0	0	230	121	0	0	985	4133
7	CTRL	2	1	3	0	0	0	233	233	250	250	234	250	1	0	0	214	203	0	0	0	0	0	0	1868	4133
7	CTRL	2	2	1	0	200	117	0	0	0	0	0	0	165	250	250	250	86	113	37	0	46	104	0	1618	3216
7	CTRL	2	2	2	0	0	0	0	149	234	234	151	0	0	0	0	0	0	0	0	0	0	0	0	768	3216
7	CTRL	2	2	3	83	0	66	234	34	0	0	0	0	0	0	0	0	0	0	130	104	0	0	179	830	3216
7	CTRL	2	3	1	0	183	250	84	15	250	250	234	250	233	237	97	233	237	0	0	100	195	233	239	3320	3955
7	CTRL	2	3	2	0	0	0	0	0	0	0	0	0	0	0	0	0	0	184	0	0	0	0	0	184	3955
7	CTRL	2	3	3	0	0	0	65	169	0	0	0	0	0	0	0	0	0	0	196	21	0	0	0	451	3955
7	CTRL	2	4	1	0	117	250	67	0	0	0	0	0	0	0	0	0	0	0	130	233	104	0	0	901	3537
7	CTRL	2	4	2	0	0	0	0	0	166	233	250	68	0	0	0	0	0	0	0	0	0	0	0	717	3537
7	CTRL	2	4	3	0	0	0	83	233	18	0	0	115	233	233	3	133	47	200	70	0	79	250	222	1919	3537
7	CTRL	2	5	1	0	216	68	0	0	0	0	0	0	0	0	97	100	120	0	0	0	229	188	0	1018	3353
7	CTRL	2	5	2	0	0	0	0	0	132	202	0	0	0	0	0	0	0	0	0	0	0	0	0	334	3353
7	CTRL	2	5	3	0	0	116	250	101	0	0	248	250	250	36	0	0	63	237	246	204	0	0	0	2001	3353
7	CTRL	2	6	1	0	99	151	0	0	0	0	0	0	0	0	0	0	0	0	0	0	0	0	0	250	2851
7	CTRL	2	6	2	0	0	0	0	0	0	64	250	84	236	163	250	250	250	21	229	71	195	105	0	2168	2851
7	CTRL	2	6	3	0	0	0	99	34	0	0	0	0	0	0	0	0	0	0	0	0	0	78	222	433	2851
7	CTRL	2	7	1	0	217	67	0	0	0	249	168	0	0	0	0	0	130	54	133	0	46	250	250	1564	3799
7	CTRL	2	7	2	0	0	133	250	67	0	0	15	250	169	0	197	250	37	0	0	0	0	0	0	1368	3799
7	CTRL	2	7	3	0	0	0	0	132	185	0	0	0	14	236	0	0	0	0	0	179	121	0	0	867	3799
7	CTRL	2	8	1	0	166	151	0	0	0	0	0	0	0	131	219	230	250	250	121	0	0	0	0	1518	3202
7	CTRL	2	8	2	0	0	0	0	82	233	250	35	0	0	0	0	0	0	0	0	0	0	0	0	600	3202
7	CTRL	2	8	3	16	67	16	250	151	0	0	0	0	214	53	0	0	0	0	46	250	21	0	0	1084	3202
7	CTRL	2	9	1	0	150	167	0	0	0	0	0	200	0	0	0	0	0	0	0	0	0	0	0	517	4050
7	CTRL	2	9	2	0	0	16	234	134	0	0	0	0	0	0	0	0	0	0	180	20	0	0	0	584	4050
7	CTRL	2	9	3	0	0	0	0	49	250	234	201	0	198	250	234	233	250	250	20	80	200	250	250	2949	4050
7	CTRL	2	10	1	0	82	235	0	0	0	0	0	0	231	203	0	0	46	250	217	233	55	0	0	1552	3604
7	CTRL	2	10	2	0	0	0	199	168	0	0	0	0	0	0	0	0	0	0	0	0	128	222	0	717	3604
7	CTRL	2	10	3	0	0	0	0	0	248	250	250	203	0	0	147	150	87	0	0	0	0	0	0	1335	3604
7	CTRL	2	11	1	0	100	134	0	0	0	0	0	0	0	0	0	0	0	0	0	0	0	0	0	234	3706
7	CTRL	2	11	2	0	0	33	250	250	18	15	183	233	234	136	181	233	217	70	63	250	250	121	0	2737	3706
7	CTRL	2	11	3	0	0	0	0	0	116	168	0	0	0	0	0	0	0	130	87	0	0	62	172	735	3706
7	CTRL	2	12	1	0	200	50	0	0	0	0	0	0	0	0	0	0	63	250	104	0	112	250	22	1051	2453
7	CTRL	2	12	2	0	0	116	184	0	0	98	234	69	0	0	0	0	0	0	0	0	0	0	0	701	2453
7	CTRL	2	12	3	0	0	0	0	249	250	85	0	0	0	0	0	0	117	0	0	0	0	0	0	701	2453
7	CTRL	2	13	1	0	200	134	0	0	0	0	0	0	0	0	0	0	0	29	250	234	38	0	0	885	3904
7	CTRL	2	13	2	0	0	49	168	0	165	234	233	233	219	0	0	0	217	150	0	0	145	250	172	2235	3904
7	CTRL	2	13	3	0	0	0	32	250	18	0	0	0	0	197	234	53	0	0	0	0	0	0	0	784	3904
7	CTRL	2	14	1	0	150	200	0	15	234	51	0	0	0	0	147	250	250	67	204	112	234	221	0	2135	3386
7	CTRL	2	14	2	0	0	0	217	0	0	148	136	0	114	250	36	0	0	0	0	0	0	0	0	901	3386
7	CTRL	2	14	3	0	0	0	0	0	0	0	31	250	69	0	0	0	0	0	0	0	0	0	0	350	3386
7	CTRL	3	1	1	0	133	201	0	0	0	0	0	0	0	0	0	0	47	53	0	0	0	0	0	434	3888
7	CTRL	3	1	2	0	0	0	233	34	232	250	250	250	236	248	152	0	0	130	234	250	137	162	188	2986	3888
7	CTRL	3	1	3	0	0	0	0	117	0	0	0	0	0	0	0	231	120	0	0	0	0	0	0	468	3888
7	CTRL	3	2	1	0	166	101	0	0	182	219	0	0	0	0	0	0	0	0	0	0	0	0	0	668	4322
7	CTRL	3	2	2	0	0	0	0	0	0	0	198	86	0	0	0	0	0	0	0	0	0	12	205	501	4322
7	CTRL	3	2	3	117	67	83	250	250	1	0	0	100	148	250	250	233	250	233	250	233	238	200	0	3153	4322
7	CTRL	3	3	1	0	0	199	35	0	0	0	0	0	0	0	0	0	0	0	0	0	0	0	0	234	2836
7	CTRL	3	3	2	133	117	0	0	0	0	0	0	0	0	0	0	0	0	0	0	0	0	0	83	333	2836
7	CTRL	3	3	3	0	0	0	0	0	0	0	0	0	81	250	233	250	250	250	250	250	234	221	0	2269	2836
7	CTRL	3	4	1	0	217	133	0	0	32	250	235	0	0	81	234	186	0	0	0	0	0	0	0	1368	4121
7	CTRL	3	4	2	0	0	0	0	116	151	0	0	198	250	103	0	0	0	0	0	96	234	233	171	1552	4121
7	CTRL	3	4	3	0	0	50	250	67	0	0	0	0	0	0	0	0	247	250	250	87	0	0	0	1201	4121
7	CTRL	3	5	1	0	100	250	167	0	0	0	32	250	217	250	250	36	0	0	0	0	0	0	0	1552	4015
7	CTRL	3	5	2	0	0	0	0	233	167	0	0	0	0	0	0	0	0	197	233	137	0	45	250	1262	4015
7	CTRL	3	5	3	0	0	0	0	0	15	250	152	0	0	0	0	130	220	0	0	63	250	121	0	1201	4015
7	CTRL	3	6	1	0	116	218	0	0	0	0	0	64	250	237	0	0	0	29	250	250	250	250	89	2003	4150
7	CTRL	3	6	2	0	0	0	216	201	0	0	0	0	0	0	197	250	250	154	0	0	0	0	0	1268	4150
7	CTRL	3	6	3	0	0	0	0	0	215	233	250	103	0	0	0	0	0	0	0	0	0	0	78	879	4150
7	CTRL	3	7	1	0	166	218	0	0	0	0	132	35	0	0	0	0	0	0	63	250	250	233	250	1597	4149
7	CTRL	3	7	2	0	0	0	0	116	250	250	51	0	0	0	0	0	0	0	0	0	0	0	0	667	4149
7	CTRL	3	7	3	0	0	0	233	67	0	0	0	148	250	250	250	84	250	250	103	0	0	0	0	1885	4149
7	CTRL	3	8	1	0	183	117	0	66	250	34	0	0	0	0	0	0	0	0	0	0	0	0	0	650	4120
7	CTRL	3	8	2	0	0	66	250	118	0	0	0	0	0	0	0	0	0	0	0	0	0	0	0	434	4120
7	CTRL	3	8	3	0	0	0	0	0	0	149	250	250	250	152	147	233	250	234	250	250	250	250	121	3036	4120
7	CTRL	3	9	1	0	150	134	0	0	0	0	0	0	0	0	0	0	0	0	0	0	0	0	0	284	4405
7	CTRL	3	9	2	83	0	0	0	0	32	250	234	2	0	0	0	0	0	0	0	0	0	0	0	601	4405
7	CTRL	3	9	3	83	0	50	233	217	101	0	0	198	233	250	234	233	250	234	233	250	250	233	238	3520	4405
7	CTRL	3	10	1	0	0	0	0	0	0	0	0	0	0	0	0	0	0	0	0	0	0	0	0	0	0
7	CTRL	3	10	2	0	0	0	0	0	0	0	0	0	0	0	0	0	0	0	0	0	0	0	0	0	0
7	CTRL	3	10	3	0	0	0	0	0	0	0	0	0	0	0	0	0	0	0	0	0	0	0	0	0	0
7	CTRL	3	11	1	0	0	0	0	0	0	0	0	0	0	0	0	0	0	0	0	0	0	0	0	0	2167
7	CTRL	3	11	2	0	0	33	149	101	0	0	0	0	0	0	0	0	0	0	0	0	0	0	0	283	2167
7	CTRL	3	11	3	0	0	0	0	82	250	250	52	14	69	81	52	0	0	0	163	250	233	238	150	1884	2167
7	CTRL	3	12	1	0	83	250	234	17	132	233	169	0	217	83	0	117	0	0	0	0	0	0	0	1535	3967
7	CTRL	3	12	2	0	0	0	0	0	0	0	0	200	0	131	234	32	250	234	250	234	21	0	0	1586	3967
7	CTRL	3	12	3	0	0	0	0	133	34	0	0	0	0	0	0	0	0	0	0	0	196	233	250	846	3967
7	CTRL	3	13	1	0	0	0	0	182	233	250	203	0	147	70	0	0	0	0	0	79	250	233	234	1881	4184
7	CTRL	3	13	2	0	166	84	0	0	0	0	0	214	70	147	234	250	233	54	0	0	0	0	0	1452	4184
7	CTRL	3	13	3	0	0	82	200	18	0	0	0	0	0	0	0	0	0	163	250	138	0	0	0	851	4184
7	CTRL	3	14	1	0	83	184	0	149	250	118	0	0	0	0	0	0	0	0	113	234	250	233	250	1864	4384
7	CTRL	3	14	2	0	100	16	250	68	0	82	233	69	0	0	0	0	0	0	0	0	0	0	0	818	4384
7	CTRL	3	14	3	0	0	0	0	0	0	0	0	148	250	250	250	234	233	250	87	0	0	0	0	1702	4384
8	CTRL	1	1	1	0	0	0	0	0	0	0	0	0	0	197	250	204	0	0	0	0	0	0	0	651	3783
8	CTRL	1	1	2	0	0	0	0	115	250	250	19	0	0	0	0	0	217	0	0	0	0	0	0	851	3783
8	CTRL	1	1	3	0	166	250	234	101	0	0	165	233	220	0	0	0	0	213	250	104	0	95	250	2281	3783
8	CTRL	1	2	1	0	0	0	0	0	0	199	250	218	0	0	0	0	0	0	0	0	0	0	0	667	4139
8	CTRL	1	2	2	0	0	66	250	250	168	0	0	0	0	0	0	231	250	250	233	221	0	0	0	1919	4139
8	CTRL	1	2	3	0	150	134	0	0	0	0	0	0	198	250	186	0	0	0	0	0	184	229	222	1553	4139
8	CTRL	1	3	1	0	0	0	0	232	250	18	0	0	0	0	0	30	250	250	250	250	233	233	250	2246	4214
8	CTRL	1	3	2	0	0	182	202	0	0	0	0	48	233	250	233	153	0	0	0	0	0	0	0	1301	4214
8	CTRL	1	3	3	0	182	1	0	0	0	165	250	69	0	0	0	0	0	0	0	0	0	0	0	667	4214
8	CTRL	1	4	1	0	0	0	0	199	250	218	0	0	0	0	0	0	0	0	0	0	0	0	0	667	3803
8	CTRL	1	4	2	0	0	249	135	0	0	0	0	0	0	0	0	13	166	250	83	21	0	178	189	1284	3803
8	CTRL	1	4	3	0	100	0	0	0	0	0	198	250	250	217	250	170	0	0	0	162	250	5	0	1852	3803
8	CTRL	1	5	1	0	0	0	0	0	166	34	0	81	250	36	0	0	0	163	250	250	154	0	0	1384	3998
8	CTRL	1	5	2	0	0	33	233	250	1	0	0	0	0	148	250	233	233	20	0	0	0	0	129	1530	3998
8	CTRL	1	5	3	0	166	167	0	0	0	149	250	118	0	0	0	0	0	0	0	0	29	205	0	1084	3998
8	CTRL	1	6	1	0	0	0	149	250	135	0	0	0	0	181	250	203	0	0	0	0	0	0	0	1168	4249
8	CTRL	1	6	2	0	0	183	34	0	0	0	98	250	236	0	0	0	0	0	0	0	0	0	0	801	4249
8	CTRL	1	6	3	0	183	17	0	0	48	250	86	0	0	0	0	0	213	250	250	250	233	250	250	2280	4249
8	CTRL	1	7	1	0	0	0	0	199	202	0	0	0	0	0	0	0	229	250	250	38	0	0	0	1168	4182
8	CTRL	1	7	2	0	0	133	234	0	0	0	0	64	250	250	250	120	0	0	0	146	233	250	250	2180	4182
8	CTRL	1	7	3	0	199	51	0	0	0	232	233	119	0	0	0	0	0	0	0	0	0	0	0	834	4182
8	CTRL	1	8	1	0	0	0	165	233	218	0	0	0	0	0	13	250	250	250	250	250	250	250	22	2401	4296
8	CTRL	1	8	2	0	0	199	1	0	0	0	0	0	31	250	169	0	0	0	0	0	0	0	0	650	4296
8	CTRL	1	8	3	0	183	0	0	0	0	215	250	250	169	0	0	0	0	0	0	0	0	0	178	1245	4296
8	CTRL	1	9	1	0	0	0	49	233	219	0	0	0	0	0	0	230	237	246	38	0	195	5	0	1452	3983
8	CTRL	1	9	2	0	0	166	134	0	0	0	0	0	131	233	203	0	0	0	146	238	0	178	250	1679	3983
8	CTRL	1	9	3	0	216	18	0	0	0	98	233	234	53	0	0	0	0	0	0	0	0	0	0	852	3983
8	CTRL	1	10	1	0	0	0	49	151	0	82	233	136	0	0	0	0	0	0	230	250	250	250	205	1836	4037
8	CTRL	1	10	2	0	0	166	134	15	233	18	0	0	0	0	0	164	233	204	0	0	0	0	0	1167	4037
8	CTRL	1	10	3	0	216	34	0	0	0	0	0	48	236	247	234	19	0	0	0	0	0	0	0	1034	4037
8	CTRL	1	11	1	0	0	0	82	234	250	250	102	0	0	14	250	250	250	37	0	0	0	0	0	1719	4166
8	CTRL	1	11	2	0	0	183	84	0	0	0	0	0	0	0	0	0	0	163	250	250	250	205	0	1385	4166
8	CTRL	1	11	3	0	150	17	0	0	0	0	15	233	250	169	0	0	0	0	0	0	0	0	228	1062	4166
8	CTRL	1	12	1	0	0	0	99	233	35	0	0	0	0	0	0	0	0	0	167	0	0	0	0	534	4149
8	CTRL	1	12	2	0	0	200	84	0	132	233	235	0	0	0	0	231	250	237	0	0	0	0	0	1602	4149
8	CTRL	1	12	3	0	183	0	0	0	0	0	0	198	250	250	203	0	0	0	0	213	233	238	245	2013	4149
8	CTRL	1	13	1	0	0	0	16	234	0	0	0	248	236	0	0	0	0	0	0	0	0	0	0	734	4201
8	CTRL	1	13	2	0	0	199	185	0	199	233	169	0	0	181	250	70	0	0	0	0	0	0	0	1486	4201
8	CTRL	1	13	3	0	150	0	0	0	0	0	0	0	0	0	0	114	250	250	250	233	250	234	250	1981	4201
8	CTRL	1	14	1	0	0	0	82	250	250	2	0	0	0	0	14	233	250	170	0	0	0	0	0	1251	4249
8	CTRL	1	14	2	0	0	199	101	0	0	0	0	0	0	0	0	0	0	0	0	0	0	212	250	762	4249
8	CTRL	1	14	3	0	167	0	0	0	0	165	250	250	250	250	170	0	0	29	250	233	222	0	0	2236	4249
8	CTRL	2	1	1	0	0	0	0	149	233	250	152	0	0	0	0	0	247	250	250	4	0	0	0	1535	4148
8	CTRL	2	1	2	0	0	116	250	84	0	0	0	0	0	0	0	184	0	0	0	162	234	250	38	1318	4148
8	CTRL	2	1	3	0	216	67	0	0	0	0	0	181	250	250	186	0	0	0	0	0	0	0	145	1295	4148
8	CTRL	2	2	1	0	0	0	0	182	52	0	0	0	0	147	250	250	250	250	233	250	250	250	250	2614	4249
8	CTRL	2	2	2	0	0	182	250	2	131	234	250	19	0	0	0	0	0	0	0	0	0	0	0	1068	4249
8	CTRL	2	2	3	0	166	17	0	0	0	0	0	147	237	0	0	0	0	0	0	0	0	0	0	567	4249
8	CTRL	2	3	1	0	0	0	0	199	118	0	133	0	48	250	250	250	3	0	0	0	0	0	0	1251	3899
8	CTRL	2	3	2	0	0	199	235	0	0	0	0	133	0	0	0	0	180	250	250	250	250	138	0	1885	3899
8	CTRL	2	3	3	0	117	0	0	0	65	135	0	31	136	0	0	0	0	0	0	0	0	29	250	763	3899
8	CTRL	2	4	1	0	0	0	0	232	250	202	0	0	0	0	197	233	250	137	0	0	0	0	0	1501	4031
8	CTRL	2	4	2	0	0	99	201	0	0	0	198	250	136	0	0	0	0	0	0	0	29	233	250	1396	4031
8	CTRL	2	4	3	0	166	84	0	0	0	0	0	0	47	153	0	0	0	46	233	250	155	0	0	1134	4031
8	CTRL	2	5	1	0	0	0	0	149	250	250	35	0	0	0	0	0	0	0	96	250	233	238	0	1501	4033
8	CTRL	2	5	2	0	0	49	250	35	0	0	148	234	102	0	0	0	214	250	104	0	0	0	112	1498	4033
8	CTRL	2	5	3	0	199	151	0	0	0	0	0	0	47	250	233	154	0	0	0	0	0	0	0	1034	4033
8	CTRL	2	6	1	0	0	217	200	0	32	250	250	250	52	0	0	0	180	234	233	54	0	0	0	1952	4082
8	CTRL	2	6	2	0	0	0	0	216	151	0	0	0	0	0	148	233	3	0	0	130	233	250	250	1614	4082
8	CTRL	2	6	3	0	133	0	0	0	0	0	0	0	131	233	19	0	0	0	0	0	0	0	0	516	4082
8	CTRL	2	7	1	0	0	0	116	250	250	85	199	233	135	0	0	214	250	217	250	250	20	0	0	2469	4183
8	CTRL	2	7	2	0	17	233	67	0	0	0	0	0	0	0	0	0	0	0	0	0	0	0	0	317	4183
8	CTRL	2	7	3	0	133	0	0	0	0	115	2	0	98	167	219	0	0	0	0	0	163	250	250	1397	4183
8	CTRL	2	8	1	0	0	166	118	0	0	0	115	250	250	69	0	0	0	0	0	0	0	0	0	968	3983
8	CTRL	2	8	2	0	0	0	49	250	151	0	0	0	0	0	0	0	180	250	154	150	0	0	0	1184	3983
8	CTRL	2	8	3	0	133	0	0	0	32	234	85	0	0	131	250	233	20	0	0	0	213	250	250	1831	3983
8	CTRL	2	9	1	0	0	0	0	0	0	115	250	35	0	0	0	0	0	247	203	0	0	0	0	850	4522
8	CTRL	2	9	2	233	34	250	250	233	250	102	0	0	14	250	237	247	187	0	0	0	0	0	0	2287	4522
8	CTRL	2	9	3	0	117	0	0	0	0	0	0	148	169	0	0	0	0	0	0	229	250	234	238	1385	4522
8	CTRL	2	10	1	0	0	0	32	250	234	233	52	0	0	0	0	0	113	250	250	250	250	250	155	2319	4188
8	CTRL	2	10	2	0	0	233	151	0	0	0	0	0	131	234	233	120	0	0	0	0	0	0	0	1102	4188
8	CTRL	2	10	3	100	167	0	0	0	0	0	132	235	0	0	0	64	69	0	0	0	0	0	0	767	4188
8	CTRL	2	11	1	0	0	0	99	250	85	0	98	250	136	0	0	0	0	0	0	0	129	233	89	1369	4083
8	CTRL	2	11	2	0	0	199	85	0	0	0	0	0	47	250	204	0	0	0	0	0	0	0	0	785	4083
8	CTRL	2	11	3	0	182	1	0	0	0	248	102	0	0	0	0	230	250	250	250	250	71	0	95	1929	4083
8	CTRL	2	12	1	0	0	150	234	67	0	0	0	182	250	2	0	0	0	0	0	0	0	0	0	885	4089
8	CTRL	2	12	2	0	0	0	0	116	234	249	233	2	0	0	31	250	36	0	0	0	179	55	0	1385	4089
8	CTRL	2	12	3	0	217	50	0	0	0	0	0	0	0	181	153	0	147	250	250	237	0	129	205	1819	4089
8	CTRL	2	13	1	0	0	0	100	167	0	0	0	0	0	0	14	250	120	0	0	0	0	79	250	980	3749
8	CTRL	2	13	2	0	0	217	83	0	0	0	232	250	152	0	0	0	30	250	250	84	220	0	0	1768	3749
8	CTRL	2	13	3	0	183	0	0	0	182	202	0	0	31	250	153	0	0	0	0	0	0	0	0	1001	3749
8	CTRL	2	14	1	0	50	250	201	0	182	152	0	0	0	0	0	97	250	250	250	137	0	0	0	1819	4154
8	CTRL	2	14	2	0	0	0	0	232	18	0	0	0	114	233	250	87	0	0	0	0	0	179	238	1351	4154
8	CTRL	2	14	3	0	100	0	0	0	0	32	250	233	86	0	0	0	0	0	0	46	216	21	0	984	4154
8	CTRL	3	1	1	0	0	0	0	149	18	0	0	0	0	64	250	250	250	250	70	0	112	5	0	1418	4132
8	CTRL	3	1	2	0	0	83	250	34	165	250	250	102	0	0	0	0	0	0	113	250	71	179	250	1997	4132
8	CTRL	3	1	3	0	150	100	0	0	0	0	0	98	250	119	0	0	0	0	0	0	0	0	0	717	4132
8	CTRL	3	2	1	0	0	0	0	0	232	233	250	219	234	0	0	0	0	146	250	250	250	22	0	2086	4284
8	CTRL	3	2	2	200	34	99	250	202	0	0	0	0	0	0	0	47	233	37	0	0	0	0	0	1102	4284
8	CTRL	3	2	3	0	133	84	0	0	0	0	0	0	0	197	233	137	0	0	0	0	0	62	250	1096	4284
8	CTRL	3	3	1	0	0	0	0	249	250	2	81	250	186	0	0	0	0	13	250	250	233	233	250	2247	3882
8	CTRL	3	3	2	0	0	66	184	0	0	132	102	0	0	214	186	0	0	0	0	0	0	0	0	884	3882
8	CTRL	3	3	3	0	66	118	0	0	0	0	0	0	0	0	0	180	250	137	0	0	0	0	0	751	3882
8	CTRL	3	4	1	0	0	99	234	1	0	0	148	233	250	250	250	237	247	233	121	0	162	55	0	2520	4050
8	CTRL	3	4	2	0	66	101	0	182	185	0	0	0	0	0	0	0	0	0	0	0	0	129	250	913	4050
8	CTRL	3	4	3	0	0	0	0	0	0	248	52	0	0	0	0	0	0	0	63	233	21	0	0	617	4050
8	CTRL	3	5	1	0	0	200	233	233	218	0	0	0	0	64	250	234	19	0	0	0	0	112	250	1813	4132
8	CTRL	3	5	2	0	0	0	0	0	0	215	250	119	0	0	0	0	0	0	113	233	250	71	0	1251	4132
8	CTRL	3	5	3	0	217	0	0	0	0	0	0	65	250	69	0	0	164	233	70	0	0	0	0	1068	4132
8	CTRL	3	6	1	0	0	99	250	151	0	0	48	250	250	69	0	0	0	0	196	250	250	155	0	1968	4031
8	CTRL	3	6	2	0	199	85	0	0	0	0	0	0	0	114	250	220	0	0	0	0	0	28	250	1146	4031
8	CTRL	3	6	3	0	0	0	0	15	250	202	0	0	0	0	0	0	213	237	0	0	0	0	0	917	4031
8	CTRL	3	7	1	0	0	0	167	0	0	0	0	14	236	0	0	0	0	0	0	0	0	79	250	746	4199
8	CTRL	3	7	2	0	0	0	0	0	0	148	250	169	0	197	250	237	0	0	0	0	0	0	0	1251	4199
8	CTRL	3	7	3	0	133	234	0	232	250	35	0	0	0	0	0	0	213	250	250	250	250	105	0	2202	4199
8	CTRL	3	8	1	0	0	150	150	0	0	0	82	250	233	186	0	0	0	0	0	0	0	0	246	1297	3899
8	CTRL	3	8	2	0	0	0	49	250	51	0	0	0	0	0	0	0	0	213	221	0	0	0	0	784	3899
8	CTRL	3	8	3	0	217	33	0	0	82	250	85	0	0	0	81	233	203	0	0	197	250	187	0	1818	3899
8	CTRL	3	9	1	0	0	200	117	0	0	0	0	0	164	250	250	250	250	71	246	250	138	0	0	2186	4083
8	CTRL	3	9	2	0	0	0	66	250	233	35	0	0	0	0	0	0	0	0	0	0	46	250	250	1130	4083
8	CTRL	3	9	3	0	100	0	0	0	0	149	233	250	35	0	0	0	0	0	0	0	0	0	0	767	4083
8	CTRL	3	10	1	0	0	0	0	0	0	215	35	0	0	0	0	133	0	0	0	234	0	0	0	617	3798
8	CTRL	3	10	2	0	133	0	0	0	0	0	31	250	250	250	250	3	0	0	0	0	0	0	0	1167	3798
8	CTRL	3	10	3	0	0	234	249	234	184	0	0	0	0	0	0	0	13	237	184	0	196	233	250	2014	3798
8	CTRL	3	11	1	0	0	0	182	234	233	18	48	69	0	0	0	0	0	0	0	0	0	12	172	968	3839
8	CTRL	3	11	2	0	0	116	17	0	0	0	0	0	0	0	64	250	203	0	0	0	0	0	0	650	3839
8	CTRL	3	11	3	0	166	68	0	0	0	165	102	114	234	220	0	0	0	213	250	250	250	189	0	2221	3839
8	CTRL	3	12	1	0	83	233	234	0	232	250	202	0	0	0	0	147	250	154	0	0	0	0	0	1785	4036
8	CTRL	3	12	2	183	100	0	0	0	0	0	0	214	203	0	0	0	0	0	79	234	250	233	122	1618	4036
8	CTRL	3	12	3	0	0	0	0	133	0	0	0	0	0	214	250	36	0	0	0	0	0	0	0	633	4036
8	CTRL	3	13	1	0	0	33	250	34	0	98	250	52	0	0	0	0	113	171	0	0	0	0	0	1001	4156
8	CTRL	3	13	2	167	0	0	0	166	233	85	0	0	0	0	150	247	87	0	0	0	146	250	155	1686	4156
8	CTRL	3	13	3	0	183	151	0	0	0	0	0	98	233	250	20	0	0	13	250	233	38	0	0	1469	4156
8	CTRL	3	14	1	0	0	249	1	0	0	0	0	31	250	250	236	0	146	38	0	0	0	0	0	1201	3736
8	CTRL	3	14	2	0	100	0	182	250	18	0	0	0	0	0	0	197	37	0	0	246	250	105	0	1385	3736
8	CTRL	3	14	3	0	0	0	0	0	148	250	250	169	0	0	0	0	0	146	187	0	0	0	0	1150	3736
9	CTRL	1	1	1	0	0	150	250	184	0	0	0	0	0	0	0	0	47	170	0	0	62	188	0	1051	3931
9	CTRL	1	1	2	0	66	34	0	0	0	0	0	15	250	166	250	250	36	13	250	250	121	0	245	1946	3931
9	CTRL	1	1	3	0	0	0	0	0	249	250	250	185	0	0	0	0	0	0	0	0	0	0	0	934	3931
9	CTRL	1	2	1	0	83	250	34	0	232	250	19	0	0	0	0	0	0	0	0	0	96	250	250	1464	4118
9	CTRL	1	2	2	0	0	0	149	235	0	0	0	0	0	0	0	0	230	250	250	250	88	0	0	1452	4118
9	CTRL	1	2	3	0	0	0	0	0	0	0	165	233	234	250	250	70	0	0	0	0	0	0	0	1202	4118
9	CTRL	1	3	1	0	0	0	200	250	17	0	0	0	0	0	0	0	0	0	0	0	0	0	0	467	4233
9	CTRL	1	3	2	0	117	217	0	0	0	0	0	0	148	250	250	250	250	233	250	250	250	250	250	2965	4233
9	CTRL	1	3	3	0	0	0	0	0	166	233	250	152	0	0	0	0	0	0	0	0	0	0	0	801	4233
9	CTRL	1	4	1	0	0	0	49	234	118	0	0	0	0	0	0	0	0	213	250	250	250	5	0	1369	3800
9	CTRL	1	4	2	0	0	83	134	0	0	198	250	250	169	167	0	0	0	0	0	0	0	179	250	1680	3800
9	CTRL	1	4	3	0	0	0	0	0	0	0	0	0	0	31	250	233	237	0	0	0	0	0	0	751	3800
9	CTRL	1	5	1	0	67	133	0	0	0	0	0	0	0	165	250	19	0	47	250	250	250	233	216	1880	4083
9	CTRL	1	5	2	0	0	50	250	201	0	0	0	0	0	0	0	164	233	87	0	0	0	0	0	985	4083
9	CTRL	1	5	3	0	0	0	0	0	233	250	233	250	233	19	0	0	0	0	0	0	0	0	0	1218	4083
9	CTRL	1	6	1	0	66	118	0	0	0	0	65	234	233	153	0	0	0	0	0	0	0	79	250	1198	4067
9	CTRL	1	6	2	0	0	66	233	51	0	0	0	0	0	31	250	250	250	137	0	0	0	0	0	1268	4067
9	CTRL	1	6	3	0	0	0	0	66	250	250	118	0	0	0	0	0	0	63	233	250	250	121	0	1601	4067
9	CTRL	1	7	1	0	33	250	167	0	16	250	250	250	250	250	250	86	0	0	0	0	163	187	0	2402	4037
9	CTRL	1	7	2	0	0	0	16	250	84	0	0	0	0	0	0	97	250	3	0	0	0	0	234	934	4037
9	CTRL	1	7	3	0	0	0	0	0	0	0	0	0	0	0	0	0	0	180	250	250	21	0	0	701	4037
9	CTRL	1	8	1	0	0	0	166	184	0	232	250	250	100	69	0	0	0	0	0	0	0	0	0	1251	4070
9	CTRL	1	8	2	0	67	250	0	0	0	0	0	0	0	0	0	0	0	0	0	0	0	0	0	317	4070
9	CTRL	1	8	3	0	0	0	0	16	218	0	0	0	0	131	250	250	233	250	233	250	250	250	171	2502	4070
9	CTRL	1	9	1	0	0	0	0	0	0	232	250	152	0	0	0	0	0	0	0	0	0	0	0	634	4299
9	CTRL	1	9	2	0	66	184	0	0	0	0	0	31	250	250	250	250	250	250	250	250	250	250	250	3031	4299
9	CTRL	1	9	3	0	0	0	249	250	135	0	0	0	0	0	0	0	0	0	0	0	0	0	0	634	4299
9	CTRL	1	10	1	0	0	0	166	184	0	0	0	0	0	0	0	64	250	234	36	0	0	0	0	934	4167
9	CTRL	1	10	2	0	117	250	17	0	0	0	0	0	0	181	234	103	0	0	0	0	0	29	250	1181	4167
9	CTRL	1	10	3	0	0	0	0	0	249	234	250	250	250	18	0	0	0	0	163	250	234	154	0	2052	4167
9	CTRL	1	11	1	0	33	250	134	0	200	248	250	136	0	0	0	0	0	0	196	250	250	250	122	2319	4032
9	CTRL	1	11	2	0	0	0	66	84	0	0	0	0	0	97	234	250	250	237	0	0	0	0	0	1218	4032
9	CTRL	1	11	3	0	0	0	0	0	0	0	0	64	250	103	0	0	0	0	0	0	0	0	78	495	4032
9	CTRL	1	12	1	0	66	234	217	216	51	0	0	0	0	0	0	97	250	233	233	221	0	0	0	1818	3849
9	CTRL	1	12	2	0	0	0	0	0	82	250	250	85	0	0	0	0	0	0	0	0	179	155	162	1163	3849
9	CTRL	1	12	3	0	0	0	0	0	0	0	0	98	250	250	234	36	0	0	0	0	0	0	0	868	3849
9	CTRL	1	13	1	0	0	16	250	1	0	0	0	0	0	0	47	233	250	171	0	0	0	0	195	1163	4016
9	CTRL	1	13	2	0	99	135	0	0	0	215	233	250	250	250	120	0	0	0	0	0	0	0	0	1552	4016
9	CTRL	1	13	3	0	0	0	0	82	235	0	0	0	0	0	0	0	0	13	237	246	250	238	0	1301	4016
9	CTRL	1	14	1	0	0	0	82	250	250	169	0	0	0	0	0	0	0	0	0	0	0	0	0	751	4222
9	CTRL	1	14	2	0	166	250	85	0	0	0	0	0	0	0	0	0	130	250	250	250	250	250	5	1886	4222
9	CTRL	1	14	3	0	0	0	0	0	0	15	250	250	250	250	250	250	70	0	0	0	0	0	0	1585	4222
9	CTRL	2	1	1	0	0	0	0	0	15	250	250	250	2	0	0	0	0	0	0	0	0	0	0	767	4132
9	CTRL	2	1	2	0	99	250	234	118	150	0	0	0	0	0	0	147	250	250	250	250	204	0	0	2202	4132
9	CTRL	2	1	3	0	0	0	0	0	0	0	0	0	164	234	250	36	0	0	0	0	0	229	250	1163	4132
9	CTRL	2	2	1	0	0	33	184	83	0	0	0	0	0	0	0	0	0	247	250	250	250	250	54	1601	4116
9	CTRL	2	2	2	0	200	150	0	0	0	0	0	0	64	250	250	250	104	0	0	0	0	0	129	1397	4116
9	CTRL	2	2	3	0	0	0	0	0	232	250	250	250	136	0	0	0	0	0	0	0	0	0	0	1118	4116
9	CTRL	2	3	1	0	0	166	250	250	117	250	169	0	0	0	0	0	0	0	0	113	54	0	0	1369	4132
9	CTRL	2	3	2	0	133	0	0	0	0	0	0	0	0	0	64	250	250	250	250	70	129	250	250	1896	4132
9	CTRL	2	3	3	0	0	0	0	0	0	0	15	233	250	233	136	0	0	0	0	0	0	0	0	867	4132
9	CTRL	2	4	1	0	133	250	250	18	0	0	0	0	0	0	0	0	0	0	0	0	0	0	0	651	4433
9	CTRL	2	4	2	0	0	0	0	182	234	250	250	250	250	102	0	30	250	250	234	250	233	250	250	3265	4433
9	CTRL	2	4	3	0	0	0	0	0	0	0	0	0	0	98	250	169	0	0	0	0	0	0	0	517	4433
9	CTRL	2	5	1	0	0	0	49	151	0	0	0	0	0	0	0	0	196	250	250	250	205	0	0	1351	3948
9	CTRL	2	5	2	0	99	85	0	0	0	0	0	0	81	250	250	220	0	0	0	0	0	0	0	985	3948
9	CTRL	2	5	3	0	0	0	0	32	250	250	250	250	102	0	0	0	0	0	0	0	0	228	250	1612	3948
9	CTRL	2	6	1	0	0	0	0	0	166	250	250	250	250	52	0	0	0	0	0	213	250	250	171	2102	4220
9	CTRL	2	6	2	0	183	250	250	151	0	0	0	0	0	0	0	0	230	250	187	0	0	0	0	1501	4220
9	CTRL	2	6	3	0	0	0	0	0	0	0	0	0	0	181	234	202	0	0	0	0	0	0	0	617	4220
9	CTRL	2	7	1	0	0	0	182	167	250	233	234	236	248	119	0	0	0	0	0	0	0	0	0	1669	3949
9	CTRL	2	7	2	0	0	234	0	0	0	0	0	0	0	0	0	0	196	250	234	250	250	238	0	1652	3949
9	CTRL	2	7	3	0	0	0	0	0	0	0	0	0	0	64	250	136	0	0	0	0	0	0	178	628	3949
9	CTRL	2	8	1	0	0	0	0	0	0	48	250	233	234	86	0	0	0	0	0	0	0	0	0	851	4283
9	CTRL	2	8	2	0	150	134	0	0	0	0	0	0	0	97	250	250	250	250	250	250	250	250	122	2503	4283
9	CTRL	2	8	3	0	0	66	250	250	250	35	0	0	0	0	0	0	0	0	0	0	0	0	78	929	4283
9	CTRL	2	9	1	0	0	0	249	233	68	0	0	0	0	0	0	0	0	0	129	250	250	250	5	1434	4233
9	CTRL	2	9	2	0	133	167	0	0	0	0	0	0	0	0	0	147	250	234	37	0	0	0	0	968	4233
9	CTRL	2	9	3	0	0	0	0	0	115	234	250	250	250	234	250	53	0	0	0	0	0	0	195	1831	4233
9	CTRL	2	10	1	0	0	150	0	0	149	250	234	117	250	68	0	0	0	0	0	0	0	0	0	1218	3933
9	CTRL	2	10	2	0	0	0	216	250	35	0	0	0	0	0	81	250	186	0	0	0	0	0	0	1018	3933
9	CTRL	2	10	3	0	0	0	0	0	0	0	0	0	0	98	102	0	0	247	250	250	250	250	250	1697	3933
9	CTRL	2	11	1	0	0	0	0	0	65	233	169	0	0	0	0	0	0	0	0	0	0	0	0	467	4066
9	CTRL	2	11	2	0	83	101	0	0	0	0	14	236	247	250	234	3	0	0	0	0	145	250	250	1813	4066
9	CTRL	2	11	3	0	0	0	216	250	135	0	0	0	0	0	0	180	250	250	250	250	5	0	0	1786	4066
9	CTRL	2	12	1	0	0	82	250	102	0	0	0	0	0	0	0	0	230	250	250	250	250	250	250	2164	4316
9	CTRL	2	12	2	0	183	101	0	0	0	0	0	64	250	233	250	120	0	0	0	0	0	0	0	1201	4316
9	CTRL	2	12	3	0	0	0	0	82	250	250	250	119	0	0	0	0	0	0	0	0	0	0	0	951	4316
9	CTRL	2	13	1	0	0	0	0	0	232	250	250	233	233	220	0	0	0	0	0	0	0	0	0	1418	4081
9	CTRL	2	13	2	0	100	0	0	0	0	0	0	0	0	0	214	233	3	0	0	0	0	0	0	550	4081
9	CTRL	2	13	3	0	0	133	233	201	0	0	0	0	0	0	0	0	63	233	250	250	250	250	250	2113	4081
9	CTRL	2	14	1	0	116	233	1	0	0	0	0	0	0	0	0	0	0	246	104	0	0	0	0	700	3236
9	CTRL	2	14	2	0	0	0	182	234	1	0	0	0	0	0	0	0	0	0	0	0	0	0	0	417	3236
9	CTRL	2	14	3	0	0	0	0	0	182	250	250	250	250	250	250	250	187	0	0	0	0	0	0	2119	3236
9	CTRL	3	1	1	0	0	83	234	250	84	0	0	0	0	0	184	247	250	250	250	221	0	0	0	2053	4167
9	CTRL	3	1	2	0	117	133	0	0	49	250	51	0	0	0	0	0	0	0	0	0	163	250	250	1263	4167
9	CTRL	3	1	3	0	0	0	0	0	0	0	98	250	250	250	3	0	0	0	0	0	0	0	0	851	4167
9	CTRL	3	2	1	0	0	199	250	250	233	250	233	234	153	0	0	0	0	0	0	0	0	0	0	1802	4366
9	CTRL	3	2	2	0	116	17	0	0	0	0	0	0	31	250	186	0	0	0	0	0	0	0	0	600	4366
9	CTRL	3	2	3	0	0	0	0	0	0	0	0	0	0	0	0	247	233	250	250	250	250	234	250	1964	4366
9	CTRL	3	3	1	0	0	0	233	1	0	0	0	0	81	250	170	0	0	0	0	46	250	250	188	1469	4122
9	CTRL	3	3	2	0	100	117	0	216	218	0	0	0	0	0	47	250	234	250	233	154	0	0	0	1819	4122
9	CTRL	3	3	3	0	0	0	0	0	0	232	250	233	119	0	0	0	0	0	0	0	0	0	0	834	4122
9	CTRL	3	4	1	0	0	0	233	17	232	234	233	19	0	0	0	0	0	0	0	0	0	0	0	968	4000
9	CTRL	3	4	2	0	100	184	0	117	0	0	0	0	0	0	0	0	63	250	250	250	250	250	250	1964	4000
9	CTRL	3	4	3	0	0	0	0	0	0	0	0	148	33	250	250	250	137	0	0	0	0	0	0	1068	4000
9	CTRL	3	5	1	0	0	0	0	182	250	250	233	250	36	0	0	0	0	0	0	0	0	0	0	1201	4371
9	CTRL	3	5	2	0	149	250	250	2	0	0	0	0	0	0	0	0	0	0	0	29	233	250	189	1352	4371
9	CTRL	3	5	3	0	0	0	0	0	0	0	0	0	147	250	250	250	250	250	250	171	0	0	0	1818	4371
9	CTRL	3	6	1	50	67	0	0	15	250	169	0	0	0	0	0	0	0	0	0	0	0	0	128	679	4333
9	CTRL	3	6	2	0	133	250	83	151	0	0	0	0	0	0	0	97	250	250	250	250	250	250	71	2285	4333
9	CTRL	3	6	3	0	0	0	0	0	0	32	250	250	250	233	250	104	0	0	0	0	0	0	0	1369	4333
9	CTRL	3	7	1	0	0	116	250	250	51	0	0	0	0	0	0	0	0	0	0	0	0	0	128	795	4332
9	CTRL	3	7	2	0	183	101	0	0	0	0	0	0	0	0	0	130	250	250	233	250	233	250	72	1952	4332
9	CTRL	3	7	3	0	0	0	0	0	15	250	250	250	250	250	250	70	0	0	0	0	0	0	0	1585	4332
9	CTRL	3	8	1	0	0	0	0	16	250	250	250	233	250	102	0	0	0	0	0	0	0	0	0	1351	4371
9	CTRL	3	8	2	0	183	134	0	0	0	0	0	0	0	64	250	250	250	250	250	250	250	233	155	2519	4371
9	CTRL	3	8	3	0	0	66	250	185	0	0	0	0	0	0	0	0	0	0	0	0	0	0	0	501	4371
9	CTRL	3	9	1	0	0	0	0	32	250	250	102	0	0	0	0	0	0	0	79	250	21	212	250	1446	4099
9	CTRL	3	9	2	0	116	250	250	185	0	0	0	0	0	0	0	0	0	0	0	0	0	0	0	801	4099
9	CTRL	3	9	3	0	0	0	0	0	0	0	81	84	250	250	250	250	250	250	54	0	133	0	0	1852	4099
9	CTRL	3	10	1	0	0	0	0	99	101	0	0	114	53	30	250	250	187	0	0	0	0	0	0	1084	4083
9	CTRL	3	10	2	0	133	250	234	84	0	0	0	0	131	153	0	0	0	230	250	250	250	250	250	2465	4083
9	CTRL	3	10	3	0	0	0	0	0	0	215	250	69	0	0	0	0	0	0	0	0	0	0	0	534	4083
9	CTRL	3	11	1	0	83	250	83	118	0	0	0	0	131	250	250	250	37	0	0	0	179	233	234	2098	4083
9	CTRL	3	11	2	0	0	0	0	65	233	250	69	0	0	0	0	0	0	0	0	0	0	0	0	617	4083
9	CTRL	3	11	3	0	0	0	0	0	0	0	164	234	53	0	0	0	146	233	250	250	38	0	0	1368	4083
9	CTRL	3	12	1	0	0	0	0	0	65	250	250	19	0	0	0	0	0	0	0	0	0	0	0	584	4048
9	CTRL	3	12	2	0	0	0	0	0	0	0	0	115	85	0	0	147	250	250	250	250	21	0	0	1368	4048
9	CTRL	3	12	3	0	66	233	250	250	118	0	0	0	114	234	169	0	0	0	0	0	162	250	250	2096	4048
9	CTRL	3	13	1	0	0	0	0	48	250	250	250	234	236	184	0	0	0	0	0	0	0	0	0	1452	4140
9	CTRL	3	13	2	0	183	101	0	0	0	0	0	0	0	0	0	0	163	250	250	238	0	0	0	1185	4140
9	CTRL	3	13	3	0	0	0	249	135	0	0	0	0	0	14	233	217	54	0	0	0	184	245	172	1503	4140
9	CTRL	3	14	1	0	0	0	0	0	31	250	3	164	186	0	0	0	0	0	0	0	0	0	0	634	1986
9	CTRL	3	14	2	0	116	250	233	250	186	0	0	0	0	0	0	0	0	0	0	0	0	0	0	1035	1986
9	CTRL	3	14	3	0	0	0	0	0	0	0	81	19	0	47	170	0	0	0	0	0	0	0	0	317	1986
10	CTRL	1	1	1	0	0	199	135	0	0	0	48	250	233	250	250	250	70	13	250	250	238	0	0	2436	3948
10	CTRL	1	1	2	0	0	0	0	199	250	182	119	0	0	0	0	0	0	0	0	0	0	195	250	1195	3948
10	CTRL	1	1	3	0	0	0	0	0	0	0	0	0	0	0	0	0	130	187	0	0	0	0	0	317	3948
10	CTRL	1	2	1	0	183	150	0	0	0	0	32	233	233	233	234	19	0	0	0	0	0	0	0	1317	4300
10	CTRL	1	2	2	0	0	33	250	51	0	0	0	0	0	0	0	0	0	0	0	0	0	0	0	334	4300
10	CTRL	1	2	3	0	0	0	0	133	250	201	167	0	0	0	0	164	250	250	250	234	250	250	250	2649	4300
10	CTRL	1	3	1	0	83	149	250	18	0	0	0	0	0	0	0	0	0	0	0	96	250	221	0	1067	4014
10	CTRL	1	3	2	0	0	0	0	115	250	250	250	250	250	86	230	250	233	238	230	70	0	0	245	2947	4014
10	CTRL	1	3	3	0	0	0	0	0	0	0	0	0	0	0	0	0	0	0	0	0	0	0	0	0	4014
10	CTRL	1	4	1	0	116	168	0	0	0	0	0	0	0	0	0	164	3	0	0	0	0	29	104	584	3699
10	CTRL	1	4	2	0	0	0	149	51	0	0	0	0	0	0	0	0	0	0	0	62	217	155	0	634	3699
10	CTRL	1	4	3	0	0	0	0	82	233	234	250	102	214	234	233	20	180	250	221	133	0	0	95	2481	3699
10	CTRL	1	5	1	0	67	150	0	199	233	217	233	234	250	233	250	136	0	147	53	130	250	116	204	3102	3970
10	CTRL	1	5	2	0	0	0	0	0	0	0	0	0	0	0	0	64	250	70	147	87	0	0	0	618	3970
10	CTRL	1	5	3	0	0	16	234	0	0	0	0	0	0	0	0	0	0	0	0	0	0	0	0	250	3970
10	CTRL	1	6	1	0	33	184	0	66	250	216	118	0	0	0	0	0	0	0	0	0	0	0	0	867	3966
10	CTRL	1	6	2	0	0	0	166	118	0	0	65	233	184	35	0	0	0	0	0	0	0	0	0	801	3966
10	CTRL	1	6	3	0	0	0	0	0	0	0	0	0	0	148	236	247	250	250	250	250	217	200	250	2298	3966
10	CTRL	1	7	1	0	66	168	0	0	0	0	0	81	217	233	53	0	0	0	0	0	0	0	112	930	3900
10	CTRL	1	7	2	0	0	16	234	84	0	199	250	102	0	0	97	250	250	250	250	234	21	0	0	2237	3900
10	CTRL	1	7	3	0	0	0	0	82	201	0	0	0	0	0	0	0	0	0	0	0	163	233	54	733	3900
10	CTRL	1	8	1	0	0	233	134	0	0	0	32	232	250	217	250	233	20	0	0	0	246	221	212	2280	3498
10	CTRL	1	8	2	0	0	0	66	101	0	0	0	0	0	0	0	0	0	180	137	0	0	0	0	484	3498
10	CTRL	1	8	3	0	133	0	0	0	15	250	119	0	0	0	0	0	0	0	30	187	0	0	0	734	3498
10	CTRL	1	9	1	0	0	217	151	0	0	0	0	0	0	0	0	0	0	0	0	12	250	250	172	1052	3773
10	CTRL	1	9	2	0	0	0	32	217	85	82	250	250	19	64	234	233	234	250	233	154	0	0	0	2337	3773
10	CTRL	1	9	3	0	0	0	0	0	99	101	0	0	64	120	0	0	0	0	0	0	0	0	0	384	3773
10	CTRL	1	10	1	0	133	218	0	0	0	0	0	0	0	31	250	236	0	0	0	29	250	234	171	1552	3987
10	CTRL	1	10	2	0	0	0	149	101	0	215	250	217	250	152	0	0	0	0	113	187	0	0	0	1634	3987
10	CTRL	1	10	3	0	0	0	0	82	202	0	0	0	0	0	0	0	197	250	70	0	0	0	0	801	3987
10	CTRL	1	11	1	0	0	150	250	250	1	99	250	218	0	0	0	0	0	0	0	0	0	150	0	1368	3802
10	CTRL	1	11	2	0	0	0	0	0	166	84	0	0	198	233	2	0	30	233	250	250	234	20	167	1867	3802
10	CTRL	1	11	3	0	0	0	0	0	0	0	0	0	0	0	181	233	153	0	0	0	0	0	0	567	3802
10	CTRL	1	12	1	0	117	16	0	183	34	0	0	0	31	250	250	250	250	233	250	216	238	0	0	2318	4097
10	CTRL	1	12	2	0	0	166	234	0	149	68	0	0	0	0	0	0	0	0	0	0	0	212	250	1079	4097
10	CTRL	1	12	3	0	0	0	0	0	0	132	218	248	102	0	0	0	0	0	0	0	0	0	0	700	4097
10	CTRL	1	13	1	0	49	234	51	49	250	85	0	0	0	0	0	0	0	117	0	229	188	0	0	1252	3854
10	CTRL	1	13	2	0	0	0	132	152	0	0	0	31	250	250	220	0	0	0	133	0	0	245	205	1618	3854
10	CTRL	1	13	3	0	0	0	0	0	0	98	234	152	0	0	0	200	247	53	0	0	0	0	0	984	3854
10	CTRL	1	14	1	0	33	216	17	0	0	0	65	135	0	0	0	0	197	250	87	0	0	0	0	1000	3753
10	CTRL	1	14	2	0	0	0	0	15	234	250	102	0	0	0	0	0	0	0	0	0	0	0	0	601	3753
10	CTRL	1	14	3	0	0	0	183	167	0	0	0	48	250	250	250	200	3	0	113	154	146	250	138	2152	3753
10	CTRL	2	1	1	0	133	17	0	0	0	215	250	102	0	0	0	0	147	250	233	250	188	129	250	2164	3866
10	CTRL	2	1	2	0	0	83	117	0	0	0	0	65	250	250	233	250	53	0	0	0	0	0	0	1301	3866
10	CTRL	2	1	3	0	0	0	49	217	135	0	0	0	0	0	0	0	0	0	0	0	0	0	0	401	3866
10	CTRL	2	2	1	0	183	67	0	0	0	0	181	233	36	0	0	147	250	87	0	0	0	0	0	1184	3881
10	CTRL	2	2	2	0	0	0	0	48	250	234	2	0	0	0	0	0	0	0	0	0	0	0	128	662	3881
10	CTRL	2	2	3	0	0	0	166	134	0	0	0	0	147	233	250	37	0	96	233	200	217	250	72	2035	3881
10	CTRL	2	3	1	0	83	167	0	0	0	0	0	0	0	114	250	86	0	0	0	0	0	0	0	700	3936
10	CTRL	2	3	2	0	0	0	215	250	234	233	2	0	0	0	0	30	250	233	250	234	250	121	0	2302	3936
10	CTRL	2	3	3	0	83	0	0	0	0	0	181	250	186	0	0	0	0	0	0	0	0	62	172	934	3936
10	CTRL	2	4	1	0	133	117	0	0	0	0	83	0	0	181	250	250	250	250	250	250	217	205	0	2436	4183
10	CTRL	2	4	2	0	0	66	250	234	68	0	0	215	235	0	0	0	0	0	0	0	0	0	229	1297	4183
10	CTRL	2	4	3	0	0	0	0	0	116	250	84	0	0	0	0	0	0	0	0	0	0	0	0	450	4183
10	CTRL	2	5	1	0	166	234	17	0	0	0	0	0	0	0	0	0	30	250	250	71	0	0	0	1018	4071
10	CTRL	2	5	2	0	0	0	166	250	1	0	0	0	0	64	250	250	153	0	0	0	0	0	0	1134	4071
10	CTRL	2	5	3	0	0	0	0	0	150	148	234	250	250	136	0	0	0	0	0	96	233	250	172	1919	4071
10	CTRL	2	6	1	0	133	101	0	0	0	0	0	31	250	234	233	36	0	0	0	46	250	84	250	1648	3951
10	CTRL	2	6	2	0	0	0	233	233	234	151	0	0	0	0	0	147	37	0	0	0	0	0	0	1035	3951
10	CTRL	2	6	3	0	0	0	0	0	0	49	250	168	0	0	0	0	180	234	250	137	0	0	0	1268	3951
10	CTRL	2	7	1	0	66	250	34	0	0	0	48	250	250	103	0	0	0	113	104	229	234	116	238	2035	3888
10	CTRL	2	7	2	0	0	0	0	0	215	250	136	0	0	100	184	0	180	87	83	0	0	0	0	1235	3888
10	CTRL	2	7	3	0	0	0	166	202	0	0	0	0	0	0	0	230	20	0	0	0	0	0	0	618	3888
10	CTRL	2	8	1	0	67	83	0	0	0	0	0	0	48	250	152	0	97	250	37	0	0	162	188	1334	3853
10	CTRL	2	8	2	0	0	0	0	0	32	250	233	85	0	0	0	0	0	0	0	0	0	0	0	600	3853
10	CTRL	2	8	3	0	0	33	250	250	118	0	0	98	136	0	31	233	86	0	163	250	234	37	0	1919	3853
10	CTRL	2	9	1	0	149	234	18	232	233	85	0	0	0	0	0	0	130	250	216	205	0	0	0	1752	4016
10	CTRL	2	9	2	0	0	0	150	0	0	115	250	102	0	0	0	130	54	0	0	0	245	139	0	1185	4016
10	CTRL	2	9	3	0	0	0	0	0	0	0	0	14	250	250	233	54	0	0	0	0	0	45	233	1079	4016
10	CTRL	2	10	1	0	0	200	117	0	0	0	0	0	0	0	0	0	180	54	0	63	154	0	229	997	3750
10	CTRL	2	10	2	0	0	0	0	0	0	0	215	102	0	0	0	0	0	130	250	121	0	0	0	818	3750
10	CTRL	2	10	3	0	0	0	66	250	233	235	0	65	250	135	214	216	4	0	0	0	46	221	0	1935	3750
10	CTRL	2	11	1	0	100	233	117	0	0	0	0	0	0	0	0	231	250	236	0	0	0	0	0	1167	3836
10	CTRL	2	11	2	0	0	0	83	199	234	233	85	0	0	0	0	0	0	0	0	0	0	0	0	834	3836
10	CTRL	2	11	3	0	0	0	0	0	0	0	98	217	185	217	167	0	0	0	196	188	179	250	138	1835	3836
10	CTRL	2	12	1	0	99	233	234	18	0	0	0	0	0	197	53	0	0	0	0	79	250	172	0	1335	3736
10	CTRL	2	12	2	0	0	0	0	0	0	0	0	214	220	0	0	0	0	162	250	105	0	0	0	951	3736
10	CTRL	2	12	3	0	0	0	0	115	233	99	203	0	0	0	113	250	187	0	0	0	0	11	239	1450	3736
10	CTRL	2	13	1	100	200	68	0	0	0	65	250	102	0	0	0	0	0	0	0	0	0	0	178	963	4216
10	CTRL	2	13	2	0	0	0	0	132	250	85	0	0	0	0	147	250	250	250	250	250	138	0	0	2002	4216
10	CTRL	2	13	3	0	0	133	233	1	0	0	0	64	250	250	3	0	0	0	0	0	45	250	22	1251	4216
10	CTRL	2	14	1	0	99	34	0	0	0	0	0	0	0	0	113	250	4	196	221	246	233	234	172	1802	3954
10	CTRL	2	14	2	0	0	0	0	15	250	233	250	234	200	233	70	0	167	0	0	0	0	0	0	1652	3954
10	CTRL	2	14	3	0	0	132	250	118	0	0	0	0	0	0	0	0	0	0	0	0	0	0	0	500	3954
10	CTRL	3	1	1	0	66	233	234	233	68	0	0	0	0	0	0	0	0	0	0	0	0	0	0	834	4132
10	CTRL	3	1	2	0	0	0	0	0	0	248	233	234	136	0	0	0	0	0	0	0	0	0	0	851	4132
10	CTRL	3	1	3	0	0	0	0	0	0	0	0	0	31	233	250	233	237	246	250	234	250	233	250	2447	4132
10	CTRL	3	2	1	0	32	118	0	0	182	235	150	0	0	213	250	87	0	0	0	0	0	0	0	1267	4295
10	CTRL	3	2	2	0	0	82	233	233	35	0	0	0	0	0	0	0	0	0	0	0	0	0	0	583	4295
10	CTRL	3	2	3	66	150	0	0	0	0	0	31	250	186	0	0	113	233	234	200	250	250	250	232	2445	4295
10	CTRL	3	3	1	0	50	233	218	0	182	235	83	0	0	0	0	0	0	63	233	54	0	0	145	1496	3682
10	CTRL	3	3	2	0	0	0	0	0	0	0	98	234	186	0	0	0	133	0	0	117	113	250	37	1168	3682
10	CTRL	3	3	3	0	0	0	0	184	0	0	0	0	15	235	248	186	30	120	0	0	0	0	0	1018	3682
10	CTRL	3	4	1	0	200	17	0	0	0	0	115	233	233	216	234	20	0	167	0	0	0	28	222	1685	3988
10	CTRL	3	4	2	0	0	183	250	84	0	0	0	0	0	0	0	0	0	13	250	250	238	150	0	1418	3988
10	CTRL	3	4	3	0	0	0	0	99	135	198	86	0	0	0	0	163	204	0	0	0	0	0	0	885	3988
10	CTRL	3	5	1	84	216	250	17	0	0	0	0	0	148	152	114	19	0	0	0	0	0	0	0	1000	4316
10	CTRL	3	5	2	0	0	0	0	0	149	250	135	0	0	48	69	164	233	250	250	250	250	250	234	2532	4316
10	CTRL	3	5	3	0	0	0	150	250	34	0	65	250	35	0	0	0	0	0	0	0	0	0	0	784	4316
10	CTRL	3	6	1	0	100	0	0	65	234	233	250	103	0	0	0	0	0	0	0	12	250	172	0	1419	3733
10	CTRL	3	6	2	0	0	0	216	118	0	0	0	0	0	0	0	0	0	0	0	0	0	0	0	334	3733
10	CTRL	3	6	3	0	0	0	0	0	0	0	0	64	234	250	167	250	233	216	233	71	0	12	250	1980	3733
10	CTRL	3	7	1	0	200	183	0	0	0	0	0	0	0	0	197	250	220	0	234	0	0	212	233	1729	3880
10	CTRL	3	7	2	0	0	0	232	18	82	250	35	0	0	0	0	0	0	0	0	0	0	0	0	617	3880
10	CTRL	3	7	3	0	0	0	0	165	102	0	148	233	233	186	0	0	0	167	0	196	104	0	0	1534	3880
10	CTRL	3	8	1	0	99	34	0	0	0	0	0	0	131	250	250	250	250	232	234	37	0	0	0	1767	4181
10	CTRL	3	8	2	0	0	149	250	118	0	0	0	0	0	0	0	0	0	0	0	0	0	0	0	517	4181
10	CTRL	3	8	3	0	0	0	0	65	250	233	203	248	19	0	0	0	0	0	0	146	233	250	250	1897	4181
10	CTRL	3	9	1	0	133	184	0	0	0	0	65	250	250	236	0	0	0	0	0	0	0	0	0	1118	4322
10	CTRL	3	9	2	217	67	16	250	250	68	0	0	0	0	0	0	0	0	0	0	0	0	129	155	1152	4322
10	CTRL	3	9	3	0	0	0	0	0	49	199	119	0	0	0	197	250	234	233	233	234	233	71	0	2052	4322
10	CTRL	3	10	1	66	217	1	0	0	0	115	233	233	119	0	0	63	250	250	71	0	0	229	250	2097	4099
10	CTRL	3	10	2	0	0	183	34	0	32	85	0	0	81	233	103	0	0	0	113	233	221	0	0	1318	4099
10	CTRL	3	10	3	0	0	0	132	233	102	0	0	0	0	0	80	137	0	0	0	0	0	0	0	684	4099
10	CTRL	3	11	1	0	0	150	0	0	0	0	0	0	0	0	0	0	196	221	0	0	129	250	88	1034	3864
10	CTRL	3	11	2	0	0	0	232	118	0	231	234	234	233	169	0	0	0	0	0	0	0	0	0	1451	3864
10	CTRL	3	11	3	0	0	0	0	65	219	0	0	0	0	30	234	250	3	0	163	250	54	0	111	1379	3864
10	CTRL	3	12	1	0	17	133	0	166	233	218	0	0	0	0	0	0	0	0	0	0	0	0	0	767	3954
10	CTRL	3	12	2	0	0	0	200	17	0	0	0	0	0	0	64	234	86	0	0	0	0	29	238	868	3954
10	CTRL	3	12	3	84	216	0	0	0	0	0	132	233	234	250	119	0	114	233	233	250	200	21	0	2319	3954
10	CTRL	3	13	1	0	50	150	0	0	0	167	0	248	250	250	3	0	0	0	180	233	204	45	88	1868	3418
10	CTRL	3	13	2	0	0	0	0	249	151	0	0	0	0	0	47	250	233	220	0	0	0	100	0	1250	3418
10	CTRL	3	13	3	0	0	16	117	0	0	0	167	0	0	0	0	0	0	0	0	0	0	0	0	300	3418
10	CTRL	3	14	1	0	150	234	0	0	182	234	217	51	0	0	0	0	0	0	0	0	0	0	0	1068	4155
10	CTRL	3	14	2	200	34	0	0	0	0	0	0	131	234	234	250	19	0	0	0	0	246	250	38	1636	4155
10	CTRL	3	14	3	0	0	0	183	218	0	0	0	0	0	0	0	147	233	220	246	204	0	0	0	1451	4155
11	CTRL	1	1	1	0	117	0	0	0	0	0	0	0	0	0	0	0	163	104	117	0	0	229	188	918	3004
11	CTRL	1	1	2	0	0	49	101	0	0	0	0	0	0	0	0	0	0	0	0	246	221	0	0	617	3004
11	CTRL	1	1	3	0	0	0	0	0	232	233	236	248	236	231	53	0	0	0	0	0	0	0	0	1469	3004
11	CTRL	1	2	1	0	0	0	150	233	233	250	68	248	119	0	0	214	36	0	0	113	250	54	0	1968	3632
11	CTRL	1	2	2	0	150	233	18	0	0	0	0	0	0	0	0	0	147	234	49	70	0	29	250	1180	3632
11	CTRL	1	2	3	0	0	0	0	0	0	0	0	0	31	250	203	0	0	0	0	0	0	0	0	484	3632
11	CTRL	1	3	1	0	0	99	233	102	0	0	0	0	0	0	0	0	13	250	233	250	250	234	238	1902	3754
11	CTRL	1	3	2	0	116	84	0	65	235	248	166	184	36	0	0	0	0	0	0	0	0	0	0	1134	3754
11	CTRL	1	3	3	0	0	0	0	0	0	0	0	0	131	216	20	197	154	0	0	0	0	0	0	718	3754
11	CTRL	1	4	1	0	0	0	0	200	0	0	0	182	85	0	0	231	200	36	0	0	0	0	0	934	3348
11	CTRL	1	4	2	0	150	233	184	0	150	99	250	1	0	0	0	0	0	130	70	130	250	250	250	2147	3348
11	CTRL	1	4	3	0	0	0	0	0	0	0	0	0	81	186	0	0	0	0	0	0	0	0	0	267	3348
11	CTRL	1	5	1	0	0	49	218	0	0	0	0	0	0	0	0	0	0	0	0	0	0	0	0	267	3650
11	CTRL	1	5	2	0	166	101	0	115	234	184	250	233	103	0	164	170	213	70	0	0	0	0	128	2131	3650
11	CTRL	1	5	3	0	0	0	0	0	0	0	0	0	81	203	0	0	0	96	234	250	221	167	0	1252	3650
11	CTRL	1	6	1	0	0	149	233	234	68	0	0	0	0	0	0	0	0	0	0	112	250	250	250	1546	3698
11	CTRL	1	6	2	0	166	18	0	0	99	101	0	0	131	234	19	180	204	196	204	0	0	0	0	1552	3698
11	CTRL	1	6	3	0	0	0	0	0	0	65	250	233	52	0	0	0	0	0	0	0	0	0	0	600	3698
11	CTRL	1	7	1	0	0	200	67	0	0	0	0	0	215	233	250	250	36	0	0	0	0	0	0	1251	3920
11	CTRL	1	7	2	0	150	0	66	250	51	0	0	0	0	0	0	0	130	250	250	250	250	234	37	1918	3920
11	CTRL	1	7	3	0	0	0	0	0	116	250	233	152	0	0	0	0	0	0	0	0	0	0	0	751	3920
11	CTRL	1	8	1	0	0	0	149	1	0	0	0	0	0	0	0	0	0	0	0	0	0	0	0	150	3915
11	CTRL	1	8	2	0	149	233	18	149	233	233	217	102	0	0	0	163	54	0	0	0	196	250	250	2247	3915
11	CTRL	1	8	3	0	0	0	0	0	0	0	0	81	234	250	232	20	130	250	233	88	0	0	0	1518	3915
11	CTRL	1	9	1	0	0	0	149	118	0	0	0	0	0	0	0	0	0	0	0	0	0	0	0	267	3598
11	CTRL	1	9	2	0	83	234	17	0	0	0	0	0	0	0	0	0	0	0	130	233	71	146	233	1147	3598
11	CTRL	1	9	3	0	0	0	0	66	234	249	250	233	250	219	100	163	250	170	0	0	0	0	0	2184	3598
11	CTRL	1	10	1	0	0	0	183	84	0	0	0	0	0	0	0	31	153	0	0	0	0	0	0	451	3204
11	CTRL	1	10	2	0	83	0	0	0	0	0	0	0	0	0	0	0	0	0	0	0	0	0	0	83	3204
11	CTRL	1	10	3	0	0	0	0	83	250	250	250	185	165	233	250	153	0	180	233	104	213	121	0	2670	3204
11	CTRL	1	11	1	0	0	0	99	233	234	152	0	0	164	233	250	250	233	138	0	0	0	0	0	1986	4049
11	CTRL	1	11	2	0	149	117	68	0	0	0	0	0	0	0	0	0	0	0	0	0	0	0	0	334	4049
11	CTRL	1	11	3	0	0	0	0	0	0	15	250	236	0	0	0	0	0	29	250	250	238	228	233	1729	4049
11	CTRL	1	12	1	0	0	16	250	1	0	0	0	0	0	197	250	237	0	0	0	0	0	0	0	951	3715
11	CTRL	1	12	2	0	183	134	0	0	0	0	0	114	220	0	0	0	0	0	0	0	0	0	178	829	3715
11	CTRL	1	12	3	0	0	0	0	182	233	169	100	0	0	0	0	0	180	250	83	250	238	245	5	1935	3715
11	CTRL	1	13	1	0	0	0	49	84	49	250	250	250	250	250	219	63	70	0	0	0	246	233	139	2402	3703
11	CTRL	1	13	2	0	66	250	134	0	0	0	0	0	0	0	0	0	113	233	50	188	0	0	0	1034	3703
11	CTRL	1	13	3	0	0	0	0	116	151	0	0	0	0	0	0	0	0	0	0	0	0	0	0	267	3703
11	CTRL	1	14	1	0	0	0	0	0	15	102	48	152	0	97	250	233	234	171	0	0	0	0	0	1302	3288
11	CTRL	1	14	2	0	116	233	52	99	85	115	135	0	0	0	0	0	0	0	117	212	188	0	0	1352	3288
11	CTRL	1	14	3	0	0	0	32	85	0	0	0	31	219	0	0	0	0	0	0	0	0	228	39	634	3288
11	CTRL	2	1	1	0	133	133	0	0	0	148	250	69	0	0	0	0	0	0	0	0	0	0	0	733	2886
11	CTRL	2	1	2	0	0	16	250	18	0	0	0	0	0	0	0	0	0	0	0	0	0	184	0	468	2886
11	CTRL	2	1	3	0	0	0	0	83	199	18	0	114	234	250	233	237	230	87	0	0	0	0	0	1685	2886
11	CTRL	2	2	1	0	0	182	218	32	250	250	152	0	0	0	0	213	250	104	0	0	0	0	0	1651	3698
11	CTRL	2	2	2	0	166	18	0	0	0	0	0	0	97	237	100	0	0	0	0	112	250	22	0	1002	3698
11	CTRL	2	2	3	0	0	0	0	133	0	0	0	231	69	0	0	0	0	79	50	71	0	162	250	1045	3698
11	CTRL	2	3	1	0	0	132	202	0	0	0	0	0	0	0	0	0	0	0	0	0	0	0	0	334	2998
11	CTRL	2	3	2	0	166	51	0	215	19	0	0	0	0	0	0	97	233	250	4	0	0	95	250	1380	2998
11	CTRL	2	3	3	0	0	0	0	0	165	233	233	119	164	20	0	0	0	0	29	171	62	88	0	1284	2998
11	CTRL	2	4	1	0	150	0	0	0	0	0	0	0	0	0	0	0	0	0	0	0	0	0	0	150	3502
11	CTRL	2	4	2	0	0	182	102	0	0	0	0	0	0	64	200	3	246	154	0	0	162	250	205	1568	3502
11	CTRL	2	4	3	0	0	0	82	250	233	35	231	250	233	120	0	0	0	29	188	95	38	0	0	1784	3502
11	CTRL	2	5	1	0	100	0	133	233	233	35	0	0	0	0	0	0	117	197	250	137	100	0	0	1535	3565
11	CTRL	2	5	2	0	0	116	84	0	0	65	250	85	48	233	250	186	0	0	0	0	0	0	0	1317	3565
11	CTRL	2	5	3	0	0	0	0	0	0	0	0	81	136	0	0	0	0	0	0	0	0	246	250	713	3565
11	CTRL	2	6	1	0	0	167	233	250	250	218	0	0	0	131	119	0	214	217	170	146	250	250	238	2853	3921
11	CTRL	2	6	2	0	184	16	0	0	0	0	215	85	0	0	0	0	0	0	0	0	0	0	0	500	3921
11	CTRL	2	6	3	0	0	0	0	0	0	0	0	0	232	52	64	220	0	0	0	0	0	0	0	568	3921
11	CTRL	2	7	1	0	0	217	167	0	0	0	132	250	216	2	0	14	250	120	0	0	0	0	0	1368	3104
11	CTRL	2	7	2	0	150	0	16	168	0	0	0	0	0	0	198	152	0	0	113	234	233	238	0	1502	3104
11	CTRL	2	7	3	0	0	0	0	0	16	218	0	0	0	0	0	0	0	0	0	0	0	0	0	234	3104
11	CTRL	2	8	1	0	0	16	250	1	0	0	0	0	0	167	0	0	0	0	0	0	0	0	0	434	3639
11	CTRL	2	8	2	0	133	101	0	166	233	250	186	0	0	14	86	0	0	0	163	171	0	0	0	1503	3639
11	CTRL	2	8	3	0	0	0	0	0	0	0	0	231	169	0	0	147	250	250	4	0	230	250	171	1702	3639
11	CTRL	2	9	1	0	0	116	184	0	0	198	234	250	119	0	0	0	0	0	0	0	0	0	0	1101	3748
11	CTRL	2	9	2	0	166	34	0	0	0	0	0	0	47	250	250	250	221	113	250	250	250	188	78	2347	3748
11	CTRL	2	9	3	0	0	0	0	249	51	0	0	0	0	0	0	0	0	0	0	0	0	0	0	300	3748
11	CTRL	2	10	1	0	0	116	101	0	0	0	0	0	0	0	231	233	250	204	130	250	250	250	138	2153	3939
11	CTRL	2	10	2	217	200	67	66	151	182	2	0	0	0	0	0	0	0	0	0	0	0	0	0	885	3939
11	CTRL	2	10	3	0	0	0	0	0	0	165	250	250	236	0	0	0	0	0	0	0	0	0	0	901	3939
11	CTRL	2	11	1	0	0	0	184	0	0	181	233	250	233	250	37	0	0	0	0	0	0	0	0	1368	3353
11	CTRL	2	11	2	0	166	184	0	0	0	0	0	0	0	0	0	80	233	250	238	45	250	239	0	1685	3353
11	CTRL	2	11	3	0	0	0	0	198	102	0	0	0	0	0	0	0	0	0	0	0	0	0	0	300	3353
11	CTRL	2	12	1	0	0	150	0	65	250	250	233	120	0	0	0	0	133	0	0	195	250	100	216	1962	3664
11	CTRL	2	12	2	0	100	0	0	0	0	0	0	0	197	233	4	0	0	0	0	0	0	0	0	534	3664
11	CTRL	2	12	3	0	0	0	199	135	0	0	0	0	0	0	180	204	0	246	204	0	0	0	0	1168	3664
11	CTRL	2	13	1	0	0	133	0	0	0	0	0	0	0	0	0	0	0	0	0	0	0	0	0	133	3635
11	CTRL	2	13	2	0	150	0	0	0	0	15	250	19	0	0	0	0	0	0	0	0	0	0	0	434	3635
11	CTRL	2	13	3	0	0	0	249	250	233	102	0	64	216	237	83	213	250	250	250	171	95	233	172	3068	3635
11	CTRL	2	14	1	0	0	0	0	0	166	233	233	202	150	164	233	250	154	147	233	187	0	0	0	2352	3337
11	CTRL	2	14	2	0	100	150	0	0	0	0	0	0	0	0	0	0	0	0	0	0	79	188	0	517	3337
11	CTRL	2	14	3	0	0	33	234	201	0	0	0	0	0	0	0	0	0	0	0	0	0	0	0	468	3337
11	CTRL	3	1	1	0	0	0	0	149	233	18	132	232	69	0	0	0	0	0	0	0	0	0	0	833	3236
11	CTRL	3	1	2	0	100	167	0	0	0	48	35	0	114	220	0	214	86	0	0	0	0	0	0	984	3236
11	CTRL	3	1	3	0	0	16	201	0	0	0	0	0	0	0	0	0	80	233	171	96	250	250	122	1419	3236
11	CTRL	3	2	1	0	0	182	250	234	35	0	64	186	0	214	233	237	63	250	250	221	45	139	0	2603	3649
11	CTRL	3	2	2	0	216	34	0	0	0	0	0	0	0	0	0	0	0	0	0	0	0	45	250	545	3649
11	CTRL	3	2	3	0	0	0	0	0	132	250	119	0	0	0	0	0	0	0	0	0	0	0	0	501	3649
11	CTRL	3	3	1	0	0	66	250	1	0	0	0	0	0	0	0	0	0	0	0	0	0	0	0	317	3837
11	CTRL	3	3	2	0	100	100	0	0	0	65	234	250	250	36	0	0	97	234	250	216	250	250	204	2536	3837
11	CTRL	3	3	3	0	0	0	0	83	233	118	0	0	0	64	234	250	2	0	0	0	0	0	0	984	3837
11	CTRL	3	4	1	0	0	49	250	68	0	0	0	0	164	250	103	0	0	0	0	0	0	0	0	884	3920
11	CTRL	3	4	2	0	132	118	0	132	250	119	0	0	0	0	47	187	246	250	154	0	0	0	0	1635	3920
11	CTRL	3	4	3	0	0	0	0	0	0	48	250	152	0	0	0	0	0	0	0	234	245	234	238	1401	3920
11	CTRL	3	5	1	0	0	150	0	0	0	165	234	152	0	0	0	0	0	0	0	0	0	0	0	701	3637
11	CTRL	3	5	2	0	0	0	250	134	0	0	0	0	0	0	47	250	233	187	0	0	0	0	0	1101	3637
11	CTRL	3	5	3	0	0	0	0	49	250	18	0	0	164	234	136	0	0	0	247	233	233	250	21	1835	3637
11	CTRL	3	6	1	0	0	0	0	183	134	0	0	0	0	0	0	0	0	0	0	0	0	0	0	317	3751
11	CTRL	3	6	2	0	150	200	0	0	0	0	0	0	0	0	0	0	0	0	0	0	0	0	0	350	3751
11	CTRL	3	6	3	0	0	0	250	17	66	101	182	250	219	248	250	216	103	197	234	250	50	201	250	3084	3751
11	CTRL	3	7	1	0	0	0	0	0	0	48	119	0	0	0	0	0	0	0	0	0	0	0	0	167	3734
11	CTRL	3	7	2	0	116	234	234	250	101	0	65	234	102	214	250	250	70	230	233	188	96	250	233	3350	3734
11	CTRL	3	7	3	0	0	0	0	0	82	135	0	0	0	0	0	0	0	0	0	0	0	0	0	217	3734
11	CTRL	3	8	1	0	0	0	0	199	201	0	98	234	250	136	0	0	0	0	0	0	0	0	0	1118	3871
11	CTRL	3	8	2	0	217	233	217	0	0	0	0	0	0	14	250	234	250	66	234	250	250	221	0	2436	3871
11	CTRL	3	8	3	0	0	0	0	0	0	232	85	0	0	0	0	0	0	0	0	0	0	0	0	317	3871
11	CTRL	3	9	1	100	33	0	0	0	99	235	248	169	0	0	0	0	0	0	0	0	0	0	0	884	3916
11	CTRL	3	9	2	0	166	68	149	250	68	0	0	0	231	153	64	233	234	250	250	233	233	205	95	2882	3916
11	CTRL	3	9	3	0	0	116	34	0	0	0	0	0	0	0	0	0	0	0	0	0	0	0	0	150	3916
11	CTRL	3	10	1	0	0	0	0	0	0	165	135	0	0	0	0	0	0	0	0	0	0	179	205	684	3501
11	CTRL	3	10	2	0	66	250	1	0	0	0	0	0	0	0	0	47	216	233	154	146	233	4	0	1350	3501
11	CTRL	3	10	3	0	0	0	199	233	250	18	48	102	165	233	219	0	0	0	0	0	0	0	0	1467	3501
11	CTRL	3	11	1	0	0	0	0	0	0	0	0	0	181	84	234	250	250	250	233	234	250	237	167	2370	3921
11	CTRL	3	11	2	0	0	133	184	0	0	182	233	250	2	0	0	0	0	0	0	0	0	0	0	984	3921
11	CTRL	3	11	3	0	117	0	0	249	201	0	0	0	0	0	0	0	0	0	0	0	0	0	0	567	3921
11	CTRL	3	12	1	0	0	0	0	0	149	185	0	0	0	214	250	250	20	0	0	0	0	0	0	1068	3471
11	CTRL	3	12	2	0	100	33	99	250	68	0	0	0	0	0	0	0	0	0	0	0	0	0	0	550	3471
11	CTRL	3	12	3	0	0	149	1	0	0	0	248	234	102	0	0	0	63	234	200	205	0	229	188	1853	3471
11	CTRL	3	13	1	0	0	0	0	0	0	98	86	0	0	0	80	170	146	234	250	250	4	0	0	1318	3616
11	CTRL	3	13	2	0	183	134	0	49	250	68	0	0	0	0	0	0	0	0	0	0	0	195	250	1129	3616
11	CTRL	3	13	3	0	0	32	250	119	0	0	115	216	120	214	103	0	0	0	0	0	0	0	0	1169	3616
11	CTRL	3	14	1	0	0	0	0	0	0	0	98	250	234	103	0	0	0	0	0	0	0	0	0	685	3488
11	CTRL	3	14	2	133	183	218	0	0	0	0	0	0	0	0	0	0	0	0	0	0	0	0	0	534	3488
11	CTRL	3	14	3	0	0	0	216	233	233	219	0	0	0	97	250	234	153	163	250	221	0	0	0	2269	3488
12	CTRL	1	1	1	0	0	82	250	102	0	167	0	0	0	114	86	47	250	3	0	0	29	250	138	1518	3270
12	CTRL	1	1	2	0	16	101	0	0	82	1	0	248	69	0	0	0	0	180	4	0	0	0	0	701	3270
12	CTRL	1	1	3	0	0	0	0	0	0	0	133	0	114	70	97	153	0	0	163	233	88	0	0	1051	3270
12	CTRL	1	2	1	0	0	184	0	0	0	98	250	169	0	0	0	0	0	0	0	0	0	0	83	784	2971
12	CTRL	1	2	2	0	0	0	0	0	132	102	0	0	164	250	233	4	0	0	0	0	0	0	0	885	2971
12	CTRL	1	2	3	0	0	16	101	165	52	0	0	0	0	0	0	180	250	250	250	38	0	0	0	1302	2971
12	CTRL	1	3	1	0	0	0	0	0	0	0	0	81	219	0	0	0	0	0	0	0	0	145	250	695	3914
12	CTRL	1	3	2	0	66	67	0	0	0	0	215	102	0	214	250	250	250	250	4	0	200	0	0	1868	3914
12	CTRL	1	3	3	0	0	83	249	250	233	219	0	0	0	0	0	0	0	0	163	154	0	0	0	1351	3914
12	CTRL	1	4	1	0	0	0	99	234	233	69	31	250	136	0	0	164	233	87	0	0	0	0	0	1536	3934
12	CTRL	1	4	2	0	100	33	0	0	0	115	185	0	0	0	0	0	0	0	0	0	145	234	250	1062	3934
12	CTRL	1	4	3	0	0	150	84	0	0	0	0	0	98	233	250	20	0	96	250	155	0	0	0	1336	3934
12	CTRL	1	5	1	0	100	0	0	0	0	0	132	250	233	52	0	147	237	0	0	0	0	0	0	1151	3538
12	CTRL	1	5	2	0	83	101	66	250	250	233	52	0	0	0	0	0	0	0	0	180	154	0	0	1369	3538
12	CTRL	1	5	3	0	0	83	134	0	0	0	0	0	0	114	120	0	0	146	221	0	0	62	138	1018	3538
12	CTRL	1	6	1	33	151	83	250	233	250	18	0	0	0	0	0	0	0	0	0	0	0	0	0	1018	3754
12	CTRL	1	6	2	0	50	100	0	0	0	148	236	48	250	250	219	0	0	247	250	250	154	0	0	2202	3754
12	CTRL	1	6	3	0	0	0	0	0	0	0	0	83	0	0	0	214	3	0	0	0	12	222	0	534	3754
12	CTRL	1	7	1	0	150	0	0	0	0	248	36	0	0	0	80	20	0	0	0	0	79	221	83	917	3218
12	CTRL	1	7	2	0	0	0	32	250	185	0	0	0	48	250	19	0	0	0	0	62	88	0	0	934	3218
12	CTRL	1	7	3	0	0	150	0	0	0	0	133	248	2	0	0	164	99	217	233	121	0	0	0	1367	3218
12	CTRL	1	8	1	0	117	0	0	0	0	0	0	215	35	0	0	130	250	250	70	0	0	246	54	1367	3636
12	CTRL	1	8	2	0	0	0	250	233	250	68	0	0	0	0	0	0	0	0	113	250	171	0	0	1335	3636
12	CTRL	1	8	3	0	0	0	0	0	0	132	202	0	148	233	102	0	0	0	0	0	0	0	117	934	3636
12	CTRL	1	9	1	0	0	0	0	0	165	235	248	250	3	0	0	147	20	0	0	0	0	0	212	1280	3834
12	CTRL	1	9	2	0	0	149	250	202	0	0	0	0	0	0	0	0	146	250	155	167	200	0	0	1519	3834
12	CTRL	1	9	3	0	117	0	0	0	0	0	0	0	167	231	250	86	0	0	0	0	0	184	0	1035	3834
12	CTRL	1	10	1	0	0	0	0	0	0	0	184	248	136	0	0	0	150	246	71	0	0	0	0	1035	3203
12	CTRL	1	10	2	0	0	0	0	0	49	201	0	0	48	186	0	0	0	0	0	62	138	0	0	684	3203
12	CTRL	1	10	3	16	67	0	216	250	185	0	0	0	0	0	181	136	0	0	96	4	0	133	200	1484	3203
12	CTRL	1	11	1	0	0	0	166	250	1	0	0	148	233	250	53	0	0	0	0	0	0	0	212	1313	3648
12	CTRL	1	11	2	0	0	0	0	0	182	168	0	0	0	0	13	250	233	250	233	250	250	172	0	2001	3648
12	CTRL	1	11	3	0	0	0	0	0	0	31	250	53	0	0	0	0	0	0	0	0	0	0	0	334	3648
12	CTRL	1	12	1	0	83	17	166	218	0	100	0	0	0	0	0	0	0	0	0	0	0	0	0	584	3198
12	CTRL	1	12	2	0	0	0	0	15	219	15	233	169	131	233	234	233	233	37	0	0	29	250	233	2264	3198
12	CTRL	1	12	3	0	0	0	0	0	0	0	0	0	0	0	0	0	0	146	204	0	0	0	0	350	3198
12	CTRL	1	13	1	0	0	0	166	84	0	0	0	0	0	0	0	0	214	233	250	20	0	0	0	967	3615
12	CTRL	1	13	2	0	167	250	17	16	184	0	215	169	0	0	31	202	0	0	0	163	71	246	250	1981	3615
12	CTRL	1	13	3	0	0	0	0	0	0	133	0	31	250	234	19	0	0	0	0	0	0	0	0	667	3615
12	CTRL	1	14	1	0	0	0	99	201	0	0	0	0	0	0	47	250	187	0	0	0	212	222	0	1218	3505
12	CTRL	1	14	2	0	166	250	85	0	232	250	69	0	0	164	120	0	0	150	96	188	0	0	0	1770	3505
12	CTRL	1	14	3	0	0	0	0	0	0	0	114	234	169	0	0	0	0	0	0	0	0	0	0	517	3505
12	CTRL	2	1	1	0	167	17	0	0	0	0	0	0	0	0	0	0	0	0	0	0	0	0	0	184	2253
12	CTRL	2	1	2	0	0	0	0	0	0	32	118	31	186	0	0	131	250	233	250	250	238	96	121	1936	2253
12	CTRL	2	1	3	0	0	133	0	0	0	0	0	0	0	0	0	0	0	0	0	0	0	0	0	133	2253
12	CTRL	2	2	1	0	0	200	250	67	0	0	132	218	0	0	0	81	186	0	0	0	0	0	0	1134	4004
12	CTRL	2	2	2	0	200	0	0	116	250	250	35	0	0	0	198	103	0	164	250	250	233	250	237	2536	4004
12	CTRL	2	2	3	0	0	0	0	0	0	0	0	0	181	153	0	0	0	0	0	0	0	0	0	334	4004
12	CTRL	2	3	1	0	0	0	199	101	0	0	0	0	0	0	97	87	0	0	0	0	200	0	0	684	3514
12	CTRL	2	3	2	0	166	234	0	66	17	82	250	135	31	250	86	80	250	250	250	204	0	0	212	2563	3514
12	CTRL	2	3	3	0	0	0	0	0	49	101	0	0	117	0	0	0	0	0	0	0	0	0	0	267	3514
12	CTRL	2	4	1	0	0	0	117	0	0	0	0	0	0	0	0	0	0	0	0	0	0	0	0	117	3764
12	CTRL	2	4	2	0	183	217	0	117	0	0	114	233	3	0	0	213	250	250	188	0	62	233	250	2313	3764
12	CTRL	2	4	3	0	0	0	0	32	233	169	0	0	164	250	103	0	0	0	29	250	104	0	0	1334	3764
12	CTRL	2	5	1	0	0	0	16	184	0	0	0	165	250	2	0	0	197	250	37	12	250	55	0	1418	3633
12	CTRL	2	5	2	0	166	250	168	0	233	250	202	0	0	0	181	219	0	0	146	121	0	29	250	2215	3633
12	CTRL	2	5	3	0	0	0	0	0	0	0	0	0	0	0	0	0	0	0	0	0	0	0	0	0	3633
12	CTRL	2	6	1	0	0	0	0	0	31	250	153	0	0	0	0	0	146	250	138	0	0	0	0	968	3753
12	CTRL	2	6	2	0	199	250	250	233	135	0	31	250	69	0	213	221	0	0	46	250	250	250	38	2685	3753
12	CTRL	2	6	3	0	0	0	0	0	0	0	0	0	0	100	0	0	0	0	0	0	0	0	0	100	3753
12	CTRL	2	7	1	0	0	0	0	0	0	232	250	169	0	0	0	0	0	0	0	0	0	0	0	651	3383
12	CTRL	2	7	2	0	133	201	182	185	0	0	0	14	250	250	87	97	250	53	163	21	0	145	250	2281	3383
12	CTRL	2	7	3	0	0	0	0	0	217	0	0	0	0	0	0	0	0	0	0	162	72	0	0	451	3383
12	CTRL	2	8	1	0	0	216	118	0	0	0	0	0	131	250	3	0	0	0	0	0	0	0	0	718	3883
12	CTRL	2	8	2	0	0	0	49	250	233	250	86	0	0	0	180	250	250	87	79	250	250	234	250	2698	3883
12	CTRL	2	8	3	0	0	0	0	0	0	0	98	169	0	0	0	0	0	79	121	0	0	0	0	467	3883
12	CTRL	2	9	1	0	0	0	0	99	250	218	0	0	0	0	0	97	187	0	0	0	129	234	171	1385	3621
12	CTRL	2	9	2	0	83	250	34	0	0	0	115	234	233	250	233	86	0	214	70	0	0	0	0	1802	3621
12	CTRL	2	9	3	0	0	0	149	85	0	0	0	0	0	0	0	0	0	0	0	200	0	0	0	434	3621
12	CTRL	2	10	1	0	0	0	0	183	232	250	250	102	0	0	0	0	0	0	0	129	250	234	250	1880	3999
12	CTRL	2	10	2	0	0	216	234	1	0	0	0	81	100	233	136	0	197	250	233	54	0	0	0	1735	3999
12	CTRL	2	10	3	0	150	0	0	0	0	0	0	0	0	0	31	203	0	0	0	0	0	0	0	384	3999
12	CTRL	2	11	1	0	0	133	0	0	49	250	250	35	0	0	0	0	0	0	0	146	250	38	0	1151	3398
12	CTRL	2	11	2	0	0	0	250	250	167	0	0	0	98	19	0	83	0	80	234	37	0	0	112	1330	3398
12	CTRL	2	11	3	0	0	0	0	0	0	0	0	132	85	148	202	0	164	103	0	0	0	83	0	917	3398
12	CTRL	2	12	1	0	133	0	0	0	249	35	0	0	64	233	220	0	0	130	3	0	0	0	0	1067	3547
12	CTRL	2	12	2	0	0	199	250	135	0	0	0	198	119	0	0	80	250	37	0	83	162	250	250	2013	3547
12	CTRL	2	12	3	0	0	0	0	0	0	32	235	0	0	0	0	0	0	0	179	21	0	0	0	467	3547
12	CTRL	2	13	1	0	133	0	0	0	232	135	0	0	0	0	0	0	230	250	250	188	0	0	0	1418	3848
12	CTRL	2	13	2	0	0	249	250	202	0	48	250	2	0	197	250	170	0	0	0	0	0	0	228	1846	3848
12	CTRL	2	13	3	0	0	0	0	0	0	0	0	148	186	0	0	0	0	0	0	0	83	167	0	584	3848
12	CTRL	2	14	1	0	0	0	0	0	148	250	153	0	0	0	0	0	0	0	46	250	21	0	0	868	3988
12	CTRL	2	14	2	0	33	233	250	250	18	0	31	233	170	64	250	250	250	233	154	0	0	0	0	2419	3988
12	CTRL	2	14	3	0	150	0	0	0	0	0	0	0	0	0	0	0	0	0	0	0	146	250	155	701	3988
12	CTRL	3	1	1	200	100	184	0	98	219	0	0	0	117	0	0	0	0	0	0	112	250	122	0	1402	3999
12	CTRL	3	1	2	0	0	0	182	85	0	215	250	236	14	153	230	66	250	154	0	0	0	62	250	2147	3999
12	CTRL	3	1	3	0	117	0	0	0	0	0	0	0	0	0	0	0	0	29	233	71	0	0	0	450	3999
12	CTRL	3	2	1	0	0	33	250	250	18	0	0	115	219	0	0	0	0	0	0	0	146	250	71	1352	3650
12	CTRL	3	2	2	0	0	100	0	0	182	250	250	69	0	198	250	250	250	187	0	0	0	0	112	2098	3650
12	CTRL	3	2	3	0	0	0	0	0	0	0	0	0	0	0	0	0	0	0	147	53	0	0	0	200	3650
12	CTRL	3	3	1	0	0	0	0	98	250	2	0	0	214	233	233	37	0	0	0	0	0	0	211	1278	3830
12	CTRL	3	3	2	0	149	250	250	68	0	0	131	203	0	0	0	146	4	0	162	250	250	222	0	2085	3830
12	CTRL	3	3	3	0	0	0	0	0	0	48	52	0	0	0	0	0	46	250	71	0	0	0	0	467	3830
12	CTRL	3	4	1	0	0	0	116	17	0	0	0	0	0	0	0	0	0	30	250	250	250	250	250	1413	4116
12	CTRL	3	4	2	0	167	234	67	166	84	0	0	0	0	0	0	231	250	153	0	0	0	0	0	1352	4116
12	CTRL	3	4	3	0	0	0	0	0	82	235	249	250	218	98	219	0	0	0	0	0	0	0	0	1351	4116
12	CTRL	3	5	1	0	133	0	0	0	0	0	232	85	0	181	250	250	3	0	0	0	0	0	0	1134	3982
12	CTRL	3	5	2	0	16	234	250	250	250	185	0	0	0	0	0	0	180	250	250	54	0	45	250	2214	3982
12	CTRL	3	5	3	0	0	0	0	0	0	0	0	98	152	0	0	0	0	0	0	12	234	138	0	634	3982
12	CTRL	3	6	1	0	0	0	116	234	0	0	0	0	0	0	0	0	0	0	0	0	0	95	250	695	3998
12	CTRL	3	6	2	0	183	234	67	0	199	150	250	35	198	250	250	250	250	250	233	250	250	4	0	3303	3998
12	CTRL	3	6	3	0	0	0	0	0	0	0	0	0	0	0	0	0	0	0	0	0	0	0	0	0	3998
12	CTRL	3	7	1	0	0	0	82	83	135	0	0	0	114	233	233	250	234	37	0	0	0	0	0	1401	3632
12	CTRL	3	7	2	0	183	233	51	0	0	248	250	3	0	0	0	0	0	0	230	250	250	21	0	1719	3632
12	CTRL	3	7	3	0	0	0	0	0	0	0	0	117	0	0	0	0	0	0	0	0	0	145	250	512	3632
12	CTRL	3	8	1	0	0	0	99	168	0	0	0	0	0	0	0	0	0	0	0	0	212	250	89	818	3704
12	CTRL	3	8	2	0	183	233	68	0	232	152	83	0	81	250	250	250	250	233	250	104	0	0	0	2619	3704
12	CTRL	3	8	3	0	0	0	0	0	0	0	15	250	2	0	0	0	0	0	0	0	0	0	0	267	3704
12	CTRL	3	9	1	0	0	0	116	34	0	0	15	250	35	0	0	164	170	0	0	146	221	0	0	1151	3720
12	CTRL	3	9	2	0	166	250	51	117	115	250	169	0	0	97	250	20	13	250	250	38	0	195	205	2436	3720
12	CTRL	3	9	3	0	0	0	0	0	0	0	0	0	133	0	0	0	0	0	0	0	0	0	0	133	3720
12	CTRL	3	10	1	0	0	0	0	0	165	135	0	0	0	0	131	250	233	187	0	0	0	0	0	1101	3916
12	CTRL	3	10	2	0	166	201	0	249	18	48	250	250	103	0	0	0	0	0	230	250	250	250	71	2336	3916
12	CTRL	3	10	3	0	0	0	100	0	0	0	0	0	0	214	53	0	0	0	0	0	0	0	112	479	3916
12	CTRL	3	11	1	0	0	0	32	234	250	35	0	0	0	47	233	250	221	0	0	0	0	0	0	1302	3655
12	CTRL	3	11	2	0	199	233	135	0	0	148	36	98	233	136	0	0	0	196	250	83	155	0	0	1902	3655
12	CTRL	3	11	3	0	0	0	0	0	0	0	81	86	0	0	0	0	0	0	0	0	0	162	122	451	3655
12	CTRL	3	12	1	0	0	0	0	83	217	0	0	0	131	250	203	0	0	63	250	250	250	234	21	1952	4033
12	CTRL	3	12	2	0	167	233	250	101	0	0	0	0	0	0	0	231	250	120	0	0	0	0	162	1514	4033
12	CTRL	3	12	3	0	0	0	0	0	0	15	250	250	52	0	0	0	0	0	0	0	0	0	0	567	4033
12	CTRL	3	13	1	0	0	0	0	0	32	233	202	0	0	0	0	0	0	30	250	233	154	0	0	1134	3920
12	CTRL	3	13	2	0	183	250	34	0	0	0	0	232	135	0	0	0	164	136	0	0	46	250	138	1568	3920
12	CTRL	3	13	3	0	0	0	166	217	67	0	0	0	48	234	250	216	20	0	0	0	0	0	0	1218	3920
12	CTRL	3	14	1	0	0	0	133	0	0	0	198	169	0	0	0	0	213	250	250	4	0	145	105	1467	3518
12	CTRL	3	14	2	0	166	250	1	0	31	203	0	0	0	130	234	153	0	0	0	162	250	38	0	1618	3518
12	CTRL	3	14	3	0	0	0	0	215	135	0	0	14	69	0	0	0	0	0	0	0	0	0	0	433	3518
13	CTRL	1	1	1	0	49	233	135	0	0	0	48	35	0	197	220	0	0	0	0	179	55	0	0	1151	2870
13	CTRL	1	1	2	0	0	0	32	250	217	35	0	0	0	0	0	0	0	0	29	54	0	0	0	617	2870
13	CTRL	1	1	3	0	0	0	0	0	0	117	0	98	219	0	0	0	180	250	54	0	0	12	172	1102	2870
13	CTRL	1	2	1	0	0	250	67	16	250	233	250	250	166	250	19	0	0	0	247	250	216	200	104	2768	3897
13	CTRL	1	2	2	0	117	0	83	151	0	0	0	0	0	0	0	0	213	170	0	0	0	0	0	734	3897
13	CTRL	1	2	3	0	0	0	0	0	0	0	0	0	0	0	131	169	0	0	0	0	0	0	95	395	3897
13	CTRL	1	3	1	0	150	217	0	0	0	0	0	0	0	0	0	0	0	147	233	184	250	200	250	1631	4134
13	CTRL	1	3	2	0	0	0	199	168	0	0	0	0	0	0	0	0	180	37	0	0	0	0	0	584	4134
13	CTRL	1	3	3	0	0	0	0	0	199	250	250	250	233	234	250	233	20	0	0	0	0	0	0	1919	4134
13	CTRL	1	4	1	0	183	117	0	0	0	99	233	250	250	250	250	233	234	250	250	250	233	250	88	3420	4199
13	CTRL	1	4	2	0	0	16	250	51	0	0	0	0	0	0	0	0	0	0	0	0	0	0	0	317	4199
13	CTRL	1	4	3	0	0	0	0	99	250	18	0	0	0	0	0	0	0	0	0	0	0	0	95	462	4199
13	CTRL	1	5	1	0	0	200	0	0	0	165	234	135	0	0	0	0	0	0	0	0	0	0	0	734	4333
13	CTRL	1	5	2	117	200	0	216	101	0	0	0	0	0	0	0	0	0	147	233	250	250	233	250	1997	4333
13	CTRL	1	5	3	0	0	0	0	66	234	17	0	48	250	234	250	233	233	37	0	0	0	0	0	1602	4333
13	CTRL	1	6	1	0	0	0	0	215	69	0	0	0	0	0	0	0	0	0	0	0	0	0	0	284	4167
13	CTRL	1	6	2	0	166	233	202	0	0	0	0	0	30	250	20	0	0	0	96	250	234	233	250	1964	4167
13	CTRL	1	6	3	0	0	0	0	0	115	234	250	185	184	0	130	250	233	250	88	0	0	0	0	1919	4167
13	CTRL	1	7	1	0	0	66	250	250	68	65	250	234	250	233	234	170	0	30	120	0	0	0	0	2220	4155
13	CTRL	1	7	2	0	167	100	0	0	0	0	0	0	0	0	0	0	0	0	0	0	0	246	221	734	4155
13	CTRL	1	7	3	0	0	0	0	0	116	134	0	0	0	0	0	14	250	153	113	234	187	0	0	1201	4155
13	CTRL	1	8	1	0	66	234	117	0	0	0	0	0	0	31	233	250	237	246	234	250	250	250	233	2631	4366
13	CTRL	1	8	2	0	0	0	32	250	135	0	131	234	250	136	0	0	0	0	0	0	0	0	0	1168	4366
13	CTRL	1	8	3	66	151	0	0	0	49	250	51	0	0	0	0	0	0	0	0	0	0	0	0	567	4366
13	CTRL	1	9	1	0	167	133	0	0	0	116	233	235	0	148	202	0	0	0	0	0	0	0	0	1234	4005
13	CTRL	1	9	2	0	0	50	233	51	0	0	0	0	0	0	0	197	233	234	234	250	233	155	0	1870	4005
13	CTRL	1	9	3	0	0	0	0	133	250	67	0	0	198	36	0	0	0	0	0	0	0	29	188	901	4005
13	CTRL	1	10	1	0	183	100	0	0	0	0	0	0	0	0	0	0	197	70	0	0	0	46	233	829	4132
13	CTRL	1	10	2	0	0	66	250	233	1	15	250	234	250	250	233	236	0	113	234	250	250	121	0	2986	4132
13	CTRL	1	10	3	0	0	0	0	0	149	168	0	0	0	0	0	0	0	0	0	0	0	0	0	317	4132
13	CTRL	1	11	1	66	184	34	0	0	0	0	0	0	0	0	0	0	0	0	0	0	0	0	0	284	4298
13	CTRL	1	11	2	0	0	149	250	234	101	0	165	250	250	233	233	233	250	234	233	233	217	149	250	3664	4298
13	CTRL	1	11	3	0	0	0	0	0	82	250	18	0	0	0	0	0	0	0	0	0	0	0	0	350	4298
13	CTRL	1	12	1	0	99	85	0	182	152	0	0	0	197	234	233	187	0	0	96	238	245	250	139	2337	3972
13	CTRL	1	12	2	0	0	116	250	1	31	250	153	0	0	0	0	0	0	0	0	0	0	0	0	801	3972
13	CTRL	1	12	3	0	0	0	0	0	0	0	14	236	0	0	0	0	246	250	88	0	0	0	0	834	3972
13	CTRL	1	13	1	0	83	134	0	0	0	0	0	0	0	0	0	0	0	97	250	250	250	233	250	1547	4050
13	CTRL	1	13	2	0	0	50	200	0	0	249	167	199	219	215	236	231	233	87	0	0	0	0	0	2086	4050
13	CTRL	1	13	3	0	0	0	0	233	184	0	0	0	0	0	0	0	0	0	0	0	0	0	0	417	4050
13	CTRL	1	14	1	0	183	84	0	232	250	233	86	0	0	0	0	0	0	0	12	234	250	250	121	1935	4070
13	CTRL	1	14	2	0	0	82	202	0	0	0	0	148	233	136	0	0	0	0	0	0	0	0	0	801	4070
13	CTRL	1	14	3	0	0	0	0	0	0	0	98	35	0	30	250	237	246	250	188	0	0	0	0	1334	4070
13	CTRL	2	1	1	0	199	168	0	0	0	0	0	0	0	214	233	233	233	250	121	62	71	0	0	1784	3647
13	CTRL	2	1	2	0	0	0	249	234	151	0	0	0	0	0	0	0	0	0	0	0	0	0	195	829	3647
13	CTRL	2	1	3	0	0	0	0	0	32	250	250	233	136	0	0	0	0	0	0	0	95	38	0	1034	3647
13	CTRL	2	2	1	0	150	134	0	0	0	0	0	0	0	0	0	0	0	0	0	0	0	0	0	284	4004
13	CTRL	2	2	2	0	0	50	250	50	216	233	250	233	250	19	47	220	197	250	233	250	234	250	221	3453	4004
13	CTRL	2	2	3	0	0	0	0	100	0	0	0	0	0	64	103	0	0	0	0	0	0	0	0	267	4004
13	CTRL	2	3	1	0	0	0	232	250	69	0	181	250	186	0	0	0	0	96	250	250	250	250	189	2453	4154
13	CTRL	2	3	2	0	149	218	0	0	98	250	2	0	0	0	0	80	237	83	0	0	0	0	0	1117	4154
13	CTRL	2	3	3	0	0	0	0	0	0	0	0	0	0	247	234	103	0	0	0	0	0	0	0	584	4154
13	CTRL	2	4	1	0	0	199	234	0	15	250	85	0	0	0	0	0	0	0	0	0	0	0	0	783	3916
13	CTRL	2	4	2	0	0	0	0	167	100	0	0	0	48	250	233	250	217	220	0	180	250	250	250	2415	3916
13	CTRL	2	4	3	50	184	0	0	0	0	0	98	234	152	0	0	0	0	0	0	0	0	0	0	718	3916
13	CTRL	2	5	1	0	133	167	0	0	0	0	0	0	0	0	0	0	0	0	0	0	0	0	0	300	4149
13	CTRL	2	5	2	0	0	0	250	233	233	250	233	234	250	83	250	250	136	0	163	250	234	250	250	3549	4149
13	CTRL	2	5	3	0	0	0	0	0	0	0	0	0	0	0	0	0	47	233	20	0	0	0	0	300	4149
13	CTRL	2	6	1	0	133	250	84	0	0	0	0	0	0	0	0	0	0	0	0	0	0	0	0	467	4333
13	CTRL	2	6	2	0	0	0	99	250	233	250	234	250	2	31	250	233	233	250	234	250	233	250	250	3532	4333
13	CTRL	2	6	3	0	0	0	0	0	0	0	0	0	164	170	0	0	0	0	0	0	0	0	0	334	4333
13	CTRL	2	7	1	0	99	234	168	0	0	184	0	0	0	0	0	0	0	0	0	0	0	0	0	685	4022
13	CTRL	2	7	2	0	0	0	0	249	185	0	0	0	0	0	0	0	0	0	213	233	138	0	0	1018	4022
13	CTRL	2	7	3	0	0	0	0	0	0	0	231	234	250	250	250	233	237	217	0	0	45	250	122	2319	4022
13	CTRL	2	8	1	17	233	216	0	0	0	0	0	0	0	0	0	0	0	0	0	0	0	0	0	466	4283
13	CTRL	2	8	2	0	0	0	200	134	0	0	0	0	0	0	0	0	0	0	0	30	250	233	250	1097	4283
13	CTRL	2	8	3	0	0	0	0	49	250	234	234	101	232	250	233	233	250	250	200	204	0	0	0	2720	4283
13	CTRL	2	9	1	0	216	51	0	0	0	48	250	233	250	19	0	0	0	0	0	0	0	128	250	1445	4214
13	CTRL	2	9	2	0	0	132	185	0	0	0	0	0	0	164	236	247	233	250	233	250	205	0	0	2135	4214
13	CTRL	2	9	3	0	0	0	0	249	250	135	0	0	0	0	0	0	0	0	0	0	0	0	0	634	4214
13	CTRL	2	10	1	0	116	184	0	0	0	0	0	231	250	233	233	250	250	250	250	234	250	87	0	2818	4181
13	CTRL	2	10	2	0	0	0	249	68	0	0	0	0	0	0	0	0	0	0	0	0	0	29	216	562	4181
13	CTRL	2	10	3	0	0	0	0	116	250	250	185	0	0	0	0	0	0	0	0	0	0	0	0	801	4181
13	CTRL	2	11	1	0	0	250	250	216	1	0	0	0	0	0	147	250	234	250	250	233	183	88	0	2352	4031
13	CTRL	2	11	2	0	117	0	0	0	0	0	0	0	214	234	19	0	0	0	0	0	0	112	183	879	4031
13	CTRL	2	11	3	0	0	0	0	0	182	233	250	135	0	0	0	0	0	0	0	0	0	0	0	800	4031
13	CTRL	2	12	1	0	149	234	234	151	0	0	0	14	236	247	250	233	250	250	154	0	0	45	205	2652	3887
13	CTRL	2	12	2	0	0	0	0	0	15	135	0	0	0	0	0	0	0	0	29	233	250	122	0	784	3887
13	CTRL	2	12	3	0	0	0	0	0	0	48	234	169	0	0	0	0	0	0	0	0	0	0	0	451	3887
13	CTRL	2	13	1	0	100	67	0	0	0	198	234	250	152	0	0	0	0	0	113	250	233	250	71	1918	3938
13	CTRL	2	13	2	0	100	83	250	1	0	0	0	0	14	250	3	0	113	250	71	0	0	0	0	1135	3938
13	CTRL	2	13	3	0	0	0	0	182	235	0	0	0	0	0	164	234	70	0	0	0	0	0	0	885	3938
13	CTRL	2	14	1	0	184	117	0	0	16	233	250	52	0	0	0	0	0	0	0	0	0	0	0	852	3739
13	CTRL	2	14	2	0	0	66	234	0	0	0	0	132	233	234	119	0	0	0	0	0	0	0	0	1018	3739
13	CTRL	2	14	3	0	0	0	0	216	168	0	0	0	0	0	64	250	234	233	250	233	221	0	0	1869	3739
13	CTRL	3	1	1	0	183	167	0	149	250	234	35	132	250	250	233	234	233	170	0	0	0	0	0	2520	4183
13	CTRL	3	1	2	0	0	16	250	34	0	0	165	52	0	0	0	0	0	0	0	130	216	233	250	1346	4183
13	CTRL	3	1	3	0	0	0	0	0	0	0	0	0	0	0	0	0	0	13	250	54	0	0	0	317	4183
13	CTRL	3	2	1	0	166	168	0	0	0	0	65	250	219	114	250	250	233	54	0	0	0	0	0	1769	4149
13	CTRL	3	2	2	0	0	0	249	151	0	0	0	0	0	0	0	0	0	0	0	129	250	250	250	1279	4149
13	CTRL	3	2	3	0	0	0	0	15	250	250	152	0	0	0	0	0	0	130	233	71	0	0	0	1101	4149
13	CTRL	3	3	1	0	150	67	99	250	234	101	0	0	0	0	0	0	0	0	0	196	250	234	250	1831	4150
13	CTRL	3	3	2	0	0	116	84	0	0	0	0	0	248	233	250	250	250	250	137	0	0	0	0	1818	4150
13	CTRL	3	3	3	0	0	0	0	0	0	65	250	186	0	0	0	0	0	0	0	0	0	0	0	501	4150
13	CTRL	3	4	1	0	116	134	0	0	0	0	0	0	0	0	0	0	13	233	250	250	250	234	239	1719	4187
13	CTRL	3	4	2	33	50	32	185	0	0	0	0	0	231	233	216	250	87	0	0	0	0	0	0	1317	4187
13	CTRL	3	4	3	0	0	0	0	232	250	233	234	202	0	0	0	0	0	0	0	0	0	0	0	1151	4187
13	CTRL	3	5	1	0	117	117	0	0	0	0	0	0	0	0	0	0	0	0	0	0	0	0	245	479	4234
13	CTRL	3	5	2	0	0	49	250	250	250	217	2	0	0	31	250	250	233	250	234	250	250	188	0	2954	4234
13	CTRL	3	5	3	0	0	0	0	0	0	0	165	250	233	153	0	0	0	0	0	0	0	0	0	801	4234
13	CTRL	3	6	1	0	100	233	168	0	0	0	0	0	0	0	0	0	0	0	0	0	0	129	250	880	4200
13	CTRL	3	6	2	0	0	0	16	250	134	67	0	0	0	0	0	0	0	0	0	0	129	71	0	667	4200
13	CTRL	3	6	3	0	0	0	0	0	0	99	250	250	250	250	250	250	250	250	250	250	54	0	0	2653	4200
13	CTRL	3	7	1	0	183	1	0	0	0	0	0	0	0	31	250	250	233	250	217	203	0	0	0	1618	4234
13	CTRL	3	7	2	0	0	183	250	151	0	0	115	233	233	153	0	0	0	0	0	0	0	129	234	1681	4234
13	CTRL	3	7	3	0	0	0	0	32	250	250	69	0	0	0	0	0	0	0	0	0	246	88	0	935	4234
13	CTRL	3	8	1	16	200	234	250	233	135	0	0	0	248	250	233	233	237	0	0	0	45	222	0	2536	4281
13	CTRL	3	8	2	0	0	0	0	0	48	202	0	0	0	0	0	0	0	0	0	0	0	0	0	250	4281
13	CTRL	3	8	3	0	0	0	0	0	0	0	231	186	0	0	0	0	0	230	216	250	154	0	228	1495	4281
13	CTRL	3	9	1	0	0	200	250	250	250	233	233	19	0	0	0	0	0	0	0	0	0	146	233	1814	4150
13	CTRL	3	9	2	0	150	0	0	0	0	0	0	0	198	52	0	14	250	233	234	233	250	38	0	1652	4150
13	CTRL	3	9	3	0	0	0	0	0	0	0	0	150	0	131	234	169	0	0	0	0	0	0	0	684	4150
13	CTRL	3	10	1	0	183	250	34	0	0	0	0	0	0	0	0	0	0	0	0	212	233	250	172	1334	4170
13	CTRL	3	10	2	0	0	0	0	0	198	234	250	233	19	0	0	0	0	0	0	0	0	0	0	934	4170
13	CTRL	3	10	3	0	0	0	149	218	0	0	0	0	164	233	217	217	250	250	204	0	0	0	0	1902	4170
13	CTRL	3	11	1	0	166	218	0	0	0	0	181	234	250	233	217	233	237	167	0	0	0	195	222	2553	4089
13	CTRL	3	11	2	0	0	0	216	18	0	0	0	0	0	0	0	0	0	0	229	233	222	0	0	918	4089
13	CTRL	3	11	3	0	0	0	0	149	233	236	0	0	0	0	0	0	0	0	0	0	0	0	0	618	4089
13	CTRL	3	12	1	0	133	233	233	118	0	0	198	250	250	136	247	233	250	234	21	0	0	234	0	2770	3922
13	CTRL	3	12	2	0	0	0	0	0	0	200	0	0	0	0	0	0	0	0	0	12	172	0	0	384	3922
13	CTRL	3	12	3	0	0	0	0	65	202	0	0	0	0	0	0	0	0	0	146	171	0	0	184	768	3922
13	CTRL	3	13	1	0	0	66	118	0	0	215	185	0	0	0	0	0	0	0	0	0	0	0	0	584	3955
13	CTRL	3	13	2	0	150	117	0	0	0	0	0	0	0	0	47	120	0	0	146	250	250	234	238	1552	3955
13	CTRL	3	13	3	0	0	0	66	250	201	0	0	232	250	250	36	47	250	233	4	0	0	0	0	1819	3955
13	CTRL	3	14	1	0	183	67	0	0	0	0	0	0	0	0	0	0	0	113	250	217	204	0	0	1034	3603
13	CTRL	3	14	2	0	0	0	233	250	135	0	0	98	250	233	216	233	250	87	0	0	0	0	0	1985	3603
13	CTRL	3	14	3	0	0	0	0	0	15	250	250	69	0	0	0	0	0	0	0	0	0	0	0	584	3603
14	CTRL	1	1	1	0	16	184	100	0	0	0	0	0	0	0	0	163	250	233	234	83	234	250	250	1997	3815
14	CTRL	1	1	2	0	100	0	0	215	250	250	119	0	0	0	0	0	0	0	0	0	0	0	0	934	3815
14	CTRL	1	1	3	0	0	0	0	0	0	0	65	82	250	250	217	20	0	0	0	0	0	0	0	884	3815
14	CTRL	1	2	1	0	150	233	134	0	0	0	0	0	0	0	0	0	0	0	0	0	0	0	0	517	3849
14	CTRL	1	2	2	0	0	0	16	234	249	216	202	0	0	0	0	0	0	0	0	0	0	0	0	917	3849
14	CTRL	1	2	3	0	0	0	0	0	0	0	0	48	119	198	250	250	250	250	250	250	50	250	250	2415	3849
14	CTRL	1	3	1	0	133	234	67	0	0	0	0	0	0	0	0	0	0	133	230	170	0	79	250	1296	3932
14	CTRL	1	3	2	0	0	0	116	134	199	250	250	169	0	0	0	0	0	0	0	0	0	0	0	1118	3932
14	CTRL	1	3	3	0	0	0	0	0	0	0	0	15	250	233	234	233	203	0	0	0	246	104	0	1518	3932
14	CTRL	1	4	1	0	99	233	18	0	0	0	0	0	0	214	233	250	3	0	163	233	88	184	0	1718	3804
14	CTRL	1	4	2	100	0	0	166	233	69	0	0	0	0	0	0	0	180	250	20	0	0	0	184	1202	3804
14	CTRL	1	4	3	0	0	0	0	0	115	250	119	181	219	0	0	0	0	0	0	0	0	0	0	884	3804
14	CTRL	1	5	1	0	100	33	0	0	0	0	0	0	0	0	0	0	0	0	0	0	0	0	0	133	3953
14	CTRL	1	5	2	0	0	0	234	200	0	0	232	250	250	233	136	0	0	0	0	0	0	0	0	1535	3953
14	CTRL	1	5	3	217	100	0	0	0	150	0	0	0	0	0	0	146	250	233	250	250	238	234	217	2285	3953
14	CTRL	1	6	1	0	182	234	250	250	233	85	0	0	0	0	0	0	0	0	0	0	0	0	0	1234	3999
14	CTRL	1	6	2	0	0	0	0	0	0	0	131	250	250	250	250	250	234	250	154	0	0	0	0	2019	3999
14	CTRL	1	6	3	0	0	0	0	0	0	0	0	0	0	0	0	0	0	0	29	54	184	229	250	746	3999
14	CTRL	1	7	1	0	0	182	235	249	168	0	0	0	0	0	0	0	0	0	0	0	0	0	0	834	3997
14	CTRL	1	7	2	0	99	1	0	0	0	248	217	250	219	0	0	0	0	0	0	0	0	0	0	1034	3997
14	CTRL	1	7	3	66	101	0	0	0	0	0	0	0	0	133	97	250	250	216	250	121	145	250	250	2129	3997
14	CTRL	1	8	1	0	0	0	0	216	250	218	248	250	234	236	100	0	0	0	0	0	0	0	0	1752	3549
14	CTRL	1	8	2	0	0	116	151	0	0	0	0	0	0	0	0	0	0	0	0	0	0	0	0	267	3549
14	CTRL	1	8	3	0	0	0	0	0	0	0	0	0	0	0	0	130	250	250	250	250	21	145	234	1530	3549
14	CTRL	1	9	1	0	0	16	217	84	49	235	248	86	0	0	0	64	19	0	0	0	0	0	0	1018	3270
14	CTRL	1	9	2	0	50	200	0	0	117	0	0	31	250	250	250	137	0	30	250	250	250	54	0	2119	3270
14	CTRL	1	9	3	0	0	0	0	0	0	0	0	0	0	0	0	0	0	0	0	0	0	112	21	133	3270
14	CTRL	1	10	1	0	0	0	0	0	0	0	48	186	198	119	0	0	0	0	0	0	0	0	0	551	4217
14	CTRL	1	10	2	0	200	117	0	0	0	0	0	0	0	0	231	250	250	250	233	250	250	233	250	2514	4217
14	CTRL	1	10	3	0	0	66	201	250	250	250	135	0	0	0	0	0	0	0	0	0	0	0	0	1152	4217
14	CTRL	1	11	1	0	50	50	0	166	250	201	0	0	0	0	0	0	0	0	0	0	29	250	250	1246	3698
14	CTRL	1	11	2	0	0	116	233	18	0	0	0	0	0	0	97	250	233	250	250	104	0	0	0	1551	3698
14	CTRL	1	11	3	0	0	0	0	0	0	0	215	250	167	250	19	0	0	0	0	0	0	0	0	901	3698
14	CTRL	1	12	1	0	133	134	0	165	234	250	233	236	200	80	154	0	0	0	0	0	0	0	0	1819	3767
14	CTRL	1	12	2	0	0	32	135	0	0	0	0	0	0	0	13	250	71	0	0	0	0	0	0	501	3767
14	CTRL	1	12	3	0	0	0	0	0	0	0	0	0	0	0	0	0	0	246	234	233	234	250	250	1447	3767
14	CTRL	1	13	1	0	16	117	166	218	15	135	0	0	0	0	0	0	0	0	0	0	0	0	0	667	3598
14	CTRL	1	13	2	0	150	0	0	0	133	0	184	131	103	0	0	0	0	0	0	0	0	0	0	701	3598
14	CTRL	1	13	3	0	0	0	0	0	0	0	0	0	47	250	250	250	121	129	234	233	233	233	250	2230	3598
14	CTRL	1	14	1	0	50	250	0	0	0	0	0	0	0	0	0	0	0	0	0	0	0	0	0	300	2585
14	CTRL	1	14	2	0	0	0	166	233	250	234	18	0	0	0	0	0	0	0	113	20	0	0	0	1034	2585
14	CTRL	1	14	3	0	0	0	0	0	0	0	15	68	231	250	250	250	3	97	87	0	0	0	0	1251	2585
14	CTRL	2	1	1	0	216	250	168	0	0	0	0	0	0	0	0	0	0	0	0	0	0	0	0	634	4020
14	CTRL	2	1	2	0	0	0	0	232	234	250	185	31	233	250	220	0	0	63	137	0	0	0	0	1835	4020
14	CTRL	2	1	3	0	0	0	0	0	0	0	0	167	0	0	0	30	250	137	46	250	233	250	188	1551	4020
14	CTRL	2	2	1	0	16	84	0	0	215	234	52	0	0	114	250	234	233	71	0	0	0	0	0	1503	3684
14	CTRL	2	2	2	0	0	0	0	0	0	0	132	250	235	0	0	0	0	113	171	113	250	250	250	1764	3684
14	CTRL	2	2	3	0	0	66	250	101	0	0	0	0	0	0	0	0	0	0	0	0	0	0	0	417	3684
14	CTRL	2	3	1	0	100	0	0	0	0	0	0	0	0	0	0	64	250	233	250	104	0	0	0	1001	3765
14	CTRL	2	3	2	0	0	116	234	250	233	250	134	0	0	0	0	0	0	0	0	80	250	66	250	1863	3765
14	CTRL	2	3	3	0	0	0	0	0	0	0	32	202	65	233	250	119	0	0	0	0	0	0	0	901	3765
14	CTRL	2	4	1	0	117	100	116	250	250	218	0	0	0	0	0	0	0	0	0	0	0	0	0	1051	3988
14	CTRL	2	4	2	0	0	83	67	0	0	0	0	0	0	0	198	250	136	0	0	0	0	0	0	734	3988
14	CTRL	2	4	3	0	0	0	0	0	0	0	150	132	250	235	0	0	64	250	250	233	234	233	172	2203	3988
14	CTRL	2	5	1	0	0	183	216	18	0	132	250	233	250	216	170	0	0	0	0	0	0	0	0	1668	3915
14	CTRL	2	5	2	0	133	17	0	166	250	51	0	0	0	0	0	0	0	0	0	196	100	250	250	1413	3915
14	CTRL	2	5	3	0	0	0	0	0	0	0	0	0	0	0	0	147	233	234	220	0	0	0	0	834	3915
14	CTRL	2	6	1	0	66	134	0	0	0	0	0	0	0	197	203	0	0	0	0	0	0	0	0	600	3652
14	CTRL	2	6	2	0	0	49	250	250	168	83	0	0	0	0	0	0	0	0	0	0	0	0	0	800	3652
14	CTRL	2	6	3	0	0	0	0	0	0	0	231	250	203	0	0	213	204	63	233	238	245	234	138	2252	3652
14	CTRL	2	7	1	0	0	0	0	0	0	198	250	250	119	0	0	0	0	0	0	29	233	250	38	1367	3731
14	CTRL	2	7	2	0	0	0	0	0	0	0	0	0	64	103	247	250	250	250	250	54	0	0	0	1468	3731
14	CTRL	2	7	3	0	0	133	233	250	118	0	0	0	0	0	0	0	0	0	0	0	0	0	162	896	3731
14	CTRL	2	8	1	0	0	0	0	0	0	0	0	131	250	233	3	0	0	0	0	0	0	0	0	617	3586
14	CTRL	2	8	2	0	0	0	0	0	82	250	18	0	0	0	114	250	36	0	0	0	0	0	0	750	3586
14	CTRL	2	8	3	0	0	116	250	250	101	0	165	35	0	0	0	0	147	233	250	250	88	162	172	2219	3586
14	CTRL	2	9	1	0	200	67	0	0	0	0	0	0	0	0	0	0	0	46	233	172	0	0	0	718	3766
14	CTRL	2	9	2	0	0	116	233	233	250	50	152	0	0	0	0	0	0	0	0	12	250	250	250	1796	3766
14	CTRL	2	9	3	0	0	0	0	0	0	0	14	234	250	237	117	30	233	137	0	0	0	0	0	1252	3766
14	CTRL	2	10	1	0	0	0	0	0	0	0	64	250	86	0	0	0	0	0	0	0	0	195	250	845	3780
14	CTRL	2	10	2	0	166	250	51	215	250	250	52	0	0	0	0	0	0	146	71	0	0	0	0	1451	3780
14	CTRL	2	10	3	0	0	0	0	0	0	0	0	0	97	233	250	250	67	37	96	250	204	0	0	1484	3780
14	CTRL	2	11	1	0	183	101	0	0	0	0	0	0	0	0	0	0	63	204	213	167	199	172	0	1302	3971
14	CTRL	2	11	2	0	0	0	0	0	66	250	250	250	250	250	233	250	70	0	0	0	0	0	0	1869	3971
14	CTRL	2	11	3	0	0	100	250	250	67	0	0	0	0	0	0	0	0	0	0	0	0	12	121	800	3971
14	CTRL	2	12	1	0	0	0	0	0	82	250	219	0	0	0	0	0	0	0	0	0	0	0	0	551	3704
14	CTRL	2	12	2	0	184	83	0	0	0	0	0	198	19	0	0	146	250	250	250	155	0	0	0	1535	3704
14	CTRL	2	12	3	0	0	32	233	250	102	0	0	0	14	233	250	37	0	0	0	12	138	128	189	1618	3704
14	CTRL	2	13	1	0	100	233	233	250	18	0	0	0	0	0	0	0	0	0	0	0	0	0	0	834	3999
14	CTRL	2	13	2	0	0	0	0	0	166	250	250	250	66	119	0	0	0	0	0	0	0	0	0	1101	3999
14	CTRL	2	13	3	0	0	0	0	0	0	0	0	0	0	64	250	250	250	120	180	250	217	233	250	2064	3999
14	CTRL	2	14	1	0	0	16	250	250	218	248	234	234	52	0	0	0	0	0	0	0	0	0	0	1502	3671
14	CTRL	2	14	2	0	199	168	0	0	0	0	0	0	0	0	0	0	0	0	0	0	62	233	22	684	3671
14	CTRL	2	14	3	0	0	0	0	0	0	0	0	0	47	70	180	250	250	250	233	205	0	0	0	1485	3671
14	CTRL	3	1	1	100	166	117	0	0	0	0	0	0	0	0	0	0	213	234	250	250	171	0	0	1501	3814
14	CTRL	3	1	2	0	0	49	250	250	168	0	0	0	0	0	0	0	0	0	0	0	0	0	245	962	3814
14	CTRL	3	1	3	0	0	0	0	0	49	250	149	250	250	217	86	100	0	0	0	0	0	0	0	1351	3814
14	CTRL	3	2	1	0	50	250	250	234	0	0	0	0	0	0	0	0	0	0	0	0	13	250	250	1297	3199
14	CTRL	3	2	2	0	0	0	0	0	0	0	0	83	0	0	0	0	0	63	250	250	71	0	0	717	3199
14	CTRL	3	2	3	0	0	0	0	0	0	0	0	15	250	233	153	147	250	137	0	0	0	0	0	1185	3199
14	CTRL	3	3	1	0	0	0	0	0	0	0	0	0	64	250	203	83	113	250	217	104	0	0	0	1284	2519
14	CTRL	3	3	2	0	0	0	0	82	233	135	0	0	0	0	0	0	0	0	0	0	0	12	238	700	2519
14	CTRL	3	3	3	0	0	0	0	0	0	65	234	119	0	0	0	0	0	0	0	0	29	88	0	535	2519
14	CTRL	3	4	1	0	117	184	0	166	233	250	168	0	0	0	0	0	0	0	0	0	0	0	95	1213	3666
14	CTRL	3	4	2	0	0	0	200	17	0	0	0	0	0	14	234	250	100	250	153	213	121	0	0	1552	3666
14	CTRL	3	4	3	184	0	0	0	0	0	0	0	0	231	169	0	0	0	0	0	0	0	234	83	901	3666
14	CTRL	3	5	1	0	0	0	0	0	0	0	0	65	250	250	233	250	220	0	0	0	0	0	0	1268	2815
14	CTRL	3	5	2	0	0	0	0	0	0	0	0	0	0	0	0	0	0	0	0	0	0	0	0	0	2815
14	CTRL	3	5	3	0	0	0	0	0	0	32	250	85	0	0	0	0	0	117	96	250	233	234	250	1547	2815
14	CTRL	3	6	1	0	0	0	0	182	99	2	0	0	0	0	0	0	0	0	179	250	250	172	0	1134	2963
14	CTRL	3	6	2	183	1	16	134	0	0	0	0	97	250	250	250	250	183	4	0	0	0	0	0	1618	2963
14	CTRL	3	6	3	0	0	0	0	0	0	0	0	0	0	0	0	0	0	0	0	0	0	0	211	211	2963
14	CTRL	3	7	1	0	183	101	0	0	0	0	0	0	0	0	0	0	0	0	0	0	62	250	138	734	3235
14	CTRL	3	7	2	0	0	32	51	165	250	250	202	0	0	0	0	0	0	0	0	0	0	0	0	950	3235
14	CTRL	3	7	3	0	0	0	0	0	0	0	0	83	248	169	180	150	250	217	233	21	0	0	0	1551	3235
14	CTRL	3	8	1	0	0	0	166	151	0	0	0	0	0	0	0	0	0	0	0	0	0	0	0	317	2487
14	CTRL	3	8	2	0	0	0	0	16	250	51	0	198	86	184	248	250	53	0	0	0	0	0	0	1336	2487
14	CTRL	3	8	3	0	0	0	0	0	0	0	133	0	0	0	0	0	114	36	0	0	113	250	188	834	2487
14	CTRL	3	9	1	0	0	0	0	0	0	0	0	0	198	250	186	0	0	0	0	0	0	0	0	634	3415
14	CTRL	3	9	2	0	0	0	0	0	0	0	0	0	0	0	0	247	250	220	0	0	0	0	0	717	3415
14	CTRL	3	9	3	0	0	0	0	133	217	250	84	148	19	0	0	0	0	0	213	250	250	250	250	2064	3415
14	CTRL	3	10	1	0	16	84	0	0	0	0	0	0	0	181	250	250	233	121	0	0	0	0	0	1135	3516
14	CTRL	3	10	2	0	0	33	250	67	0	0	0	0	0	0	0	0	0	80	104	179	200	250	250	1413	3516
14	CTRL	3	10	3	0	0	0	0	99	168	167	48	250	236	0	0	0	0	0	0	0	0	0	0	968	3516
14	CTRL	3	11	1	0	0	0	0	0	0	0	0	0	0	0	0	0	247	133	234	250	233	200	250	1547	3047
14	CTRL	3	11	2	0	0	0	200	250	117	0	0	0	0	0	0	0	0	0	0	0	0	0	0	567	3047
14	CTRL	3	11	3	0	0	0	0	0	32	68	148	233	2	0	248	202	0	0	0	0	0	0	0	933	3047
14	CTRL	3	12	1	0	200	0	0	0	0	0	0	0	0	0	0	63	250	250	54	0	0	0	0	817	2981
14	CTRL	3	12	2	0	0	116	1	0	0	0	0	0	0	197	250	87	0	0	129	250	250	250	250	1780	2981
14	CTRL	3	12	3	0	0	0	0	65	234	85	0	0	0	0	0	0	0	0	0	0	0	0	0	384	2981
14	CTRL	3	13	1	0	0	0	0	0	0	0	0	0	0	0	0	0	0	0	0	0	12	250	250	512	3949
14	CTRL	3	13	2	0	0	149	250	234	233	250	234	152	0	0	0	0	0	0	0	0	0	0	0	1502	3949
14	CTRL	3	13	3	167	0	0	0	0	0	0	0	0	164	250	234	233	183	217	137	179	171	0	0	1935	3949
14	CTRL	3	14	1	0	33	151	0	0	199	250	250	102	0	0	0	114	250	217	237	0	0	0	0	1803	2270
14	CTRL	3	14	2	0	0	0	0	83	0	0	0	0	0	0	0	0	0	0	0	130	154	0	0	367	2270
14	CTRL	3	14	3	0	0	0	0	0	0	0	0	0	0	0	100	0	0	0	0	0	0	0	0	100	2270
15	CTRL	1	1	1	0	100	200	133	0	0	0	0	0	0	0	0	0	0	0	0	0	0	0	0	433	3821
15	CTRL	1	1	2	0	0	0	0	0	0	199	185	15	233	250	234	250	250	250	250	250	233	234	21	2854	3821
15	CTRL	1	1	3	0	0	0	49	234	250	1	0	0	0	0	0	0	0	0	0	0	0	0	0	534	3821
15	CTRL	1	2	1	0	50	250	233	34	0	0	0	0	0	0	164	233	234	250	250	250	250	250	21	2469	4050
15	CTRL	1	2	2	0	0	0	0	149	185	0	0	0	0	0	0	0	0	0	0	0	0	0	162	496	4050
15	CTRL	1	2	3	0	0	0	0	0	0	249	250	66	250	250	20	0	0	0	0	0	0	0	0	1085	4050
15	CTRL	1	3	1	0	33	250	250	68	0	0	0	0	0	0	0	0	0	0	0	0	0	0	0	601	4171
15	CTRL	1	3	2	0	0	0	0	0	0	0	0	231	250	250	233	250	250	250	250	233	234	233	222	2886	4171
15	CTRL	1	3	3	0	0	0	0	115	250	250	69	0	0	0	0	0	0	0	0	0	0	0	0	684	4171
15	CTRL	1	4	1	0	33	250	134	0	0	0	0	15	233	234	234	203	0	0	0	0	0	0	0	1336	4068
15	CTRL	1	4	2	0	0	0	49	168	0	0	98	168	0	0	0	0	214	250	250	234	233	250	234	2148	4068
15	CTRL	1	4	3	0	0	0	0	16	233	250	85	0	0	0	0	0	0	0	0	0	0	0	0	584	4068
15	CTRL	1	5	1	0	16	250	18	0	0	0	0	97	250	87	0	0	0	63	187	0	0	0	0	968	3950
15	CTRL	1	5	2	0	0	0	0	32	233	250	250	103	0	97	250	233	250	54	0	0	129	233	250	2364	3950
15	CTRL	1	5	3	0	0	0	182	152	0	0	0	0	0	0	0	0	0	0	0	229	55	0	0	618	3950
15	CTRL	1	6	1	0	66	234	234	0	0	0	0	0	0	0	0	0	0	0	163	205	0	0	0	902	3852
15	CTRL	1	6	2	0	0	0	0	0	0	0	0	231	250	3	0	0	0	0	0	0	184	0	0	668	3852
15	CTRL	1	6	3	0	0	0	0	100	99	250	185	0	0	198	250	250	233	234	20	0	0	213	250	2282	3852
15	CTRL	1	7	1	0	83	250	250	18	0	0	0	0	0	0	0	0	0	0	0	0	0	0	0	601	4183
15	CTRL	1	7	2	0	0	0	0	0	0	0	0	0	0	0	114	250	70	0	0	0	0	0	95	529	4183
15	CTRL	1	7	3	0	0	0	0	166	250	233	217	250	216	250	70	0	97	233	250	250	250	217	104	3053	4183
15	CTRL	1	8	1	0	67	217	0	216	134	0	0	0	0	0	131	250	233	250	234	250	233	250	233	2698	4017
15	CTRL	1	8	2	0	0	0	184	0	0	0	149	250	250	152	0	0	0	0	0	0	0	0	0	985	4017
15	CTRL	1	8	3	0	0	0	0	0	49	250	35	0	0	0	0	0	0	0	0	0	0	0	0	334	4017
15	CTRL	1	9	1	0	66	250	250	185	0	0	0	0	0	0	0	0	0	0	0	0	0	0	0	751	4166
15	CTRL	1	9	2	0	0	0	0	0	0	198	69	0	0	0	0	230	233	250	250	71	0	0	0	1301	4166
15	CTRL	1	9	3	0	0	0	0	0	217	0	114	250	234	250	220	0	0	0	0	112	250	234	233	2114	4166
15	CTRL	1	10	1	0	66	233	151	0	0	0	0	0	0	64	250	250	20	0	0	0	0	0	0	1034	3799
15	CTRL	1	10	2	0	0	0	32	185	0	98	234	219	31	119	0	0	147	233	250	221	217	0	0	1986	3799
15	CTRL	1	10	3	0	0	0	0	15	234	85	0	0	0	0	0	0	0	0	0	0	0	212	233	779	3799
15	CTRL	1	11	1	0	67	233	51	0	0	0	0	0	115	250	52	0	0	0	0	46	233	250	250	1547	3983
15	CTRL	1	11	2	0	0	0	0	0	232	250	250	169	0	0	81	233	250	250	250	137	0	0	0	2102	3983
15	CTRL	1	11	3	0	0	0	150	184	0	0	0	0	0	0	0	0	0	0	0	0	0	0	0	334	3983
15	CTRL	1	12	1	0	116	233	250	51	0	0	0	231	250	234	250	101	250	3	0	0	0	162	233	2364	4066
15	CTRL	1	12	2	0	0	0	0	0	0	0	0	0	0	0	0	0	0	180	250	250	250	21	0	951	4066
15	CTRL	1	12	3	0	0	0	0	66	233	250	202	0	0	0	0	0	0	0	0	0	0	0	0	751	4066
15	CTRL	1	13	1	0	50	233	117	0	0	0	0	0	0	0	14	250	3	0	0	0	229	250	233	1379	3982
15	CTRL	1	13	2	0	0	0	0	0	116	250	233	250	250	103	150	0	180	233	250	204	0	0	0	2219	3982
15	CTRL	1	13	3	0	0	0	66	234	84	0	0	0	0	0	0	0	0	0	0	0	0	0	0	384	3982
15	CTRL	1	14	1	0	66	168	0	98	234	250	169	0	181	232	250	250	250	171	0	0	0	0	0	2319	3971
15	CTRL	1	14	2	0	0	0	182	85	0	0	0	0	0	0	0	0	0	12	250	250	72	0	167	1018	3971
15	CTRL	1	14	3	0	0	0	0	0	0	0	0	248	19	0	0	0	0	0	0	0	112	250	5	634	3971
15	CTRL	2	1	1	0	100	201	0	0	0	0	0	0	0	0	0	0	147	153	0	79	250	250	22	1202	4234
15	CTRL	2	1	2	83	101	0	0	0	0	0	248	250	233	250	234	250	36	0	213	104	0	0	0	2002	4234
15	CTRL	2	1	3	0	0	0	216	250	250	152	0	0	0	0	0	0	0	0	0	0	0	0	162	1030	4234
15	CTRL	2	2	1	0	0	182	185	0	0	0	0	0	0	0	0	0	0	0	0	0	0	0	0	367	4066
15	CTRL	2	2	2	0	0	0	0	0	0	0	81	234	250	69	230	250	250	250	234	4	0	0	0	1852	4066
15	CTRL	2	2	3	0	116	1	0	249	250	216	119	0	0	0	0	0	0	0	0	196	233	233	234	1847	4066
15	CTRL	2	3	1	0	66	168	0	0	0	0	0	0	0	0	0	0	0	0	0	79	217	250	38	818	4166
15	CTRL	2	3	2	0	0	0	0	0	0	132	232	53	0	0	0	0	0	0	0	0	0	0	145	562	4166
15	CTRL	2	3	3	0	0	32	250	250	217	52	0	131	250	250	250	250	250	250	250	104	0	0	0	2786	4166
15	CTRL	2	4	1	0	50	250	34	0	0	0	0	0	0	0	0	114	36	0	0	0	0	0	162	646	4018
15	CTRL	2	4	2	0	0	0	0	0	249	234	233	234	36	0	0	0	0	0	0	0	0	0	0	986	4018
15	CTRL	2	4	3	0	0	0	149	185	0	0	0	0	148	233	233	70	147	250	250	233	233	234	21	2386	4018
15	CTRL	2	5	1	0	83	201	0	0	0	0	0	0	0	0	0	0	0	0	0	0	79	234	188	785	3904
15	CTRL	2	5	2	0	0	0	0	0	0	132	250	250	216	203	114	233	250	217	233	250	104	0	0	2452	3904
15	CTRL	2	5	3	0	0	0	232	250	185	0	0	0	0	0	0	0	0	0	0	0	0	0	0	667	3904
15	CTRL	2	6	1	0	100	233	34	0	0	0	0	0	0	0	0	0	0	47	233	250	250	250	238	1635	4238
15	CTRL	2	6	2	0	0	0	0	0	32	250	250	202	0	0	0	0	0	0	0	0	0	0	0	734	4238
15	CTRL	2	6	3	0	0	0	149	250	135	0	0	0	231	234	250	250	234	136	0	0	0	0	0	1869	4238
15	CTRL	2	7	1	0	0	0	132	250	235	0	0	0	231	234	219	0	0	0	0	0	79	250	222	1852	3787
15	CTRL	2	7	2	0	16	233	51	0	0	198	102	0	0	0	0	197	20	80	233	233	105	0	0	1468	3787
15	CTRL	2	7	3	0	0	0	0	0	0	0	81	186	0	0	0	0	163	37	0	0	0	0	0	467	3787
15	CTRL	2	8	1	0	33	250	1	0	0	215	250	233	233	217	250	233	237	100	0	113	250	250	88	2953	3865
15	CTRL	2	8	2	0	0	0	183	67	0	0	0	0	0	0	0	0	0	80	237	0	0	0	0	567	3865
15	CTRL	2	8	3	0	0	0	0	49	201	0	0	0	0	0	0	0	0	0	0	0	0	0	95	345	3865
15	CTRL	2	9	1	0	0	233	201	0	0	0	0	0	0	0	0	0	0	0	197	86	0	0	0	717	3967
15	CTRL	2	9	2	0	0	0	0	233	201	0	0	0	0	0	0	0	0	0	0	0	0	0	0	434	3967
15	CTRL	2	9	3	0	100	0	0	0	0	232	250	167	169	131	234	233	250	220	0	96	250	250	234	2816	3967
15	CTRL	2	10	1	0	0	0	0	132	250	85	0	0	0	0	0	0	0	0	0	62	234	250	250	1263	3817
15	CTRL	2	10	2	0	0	0	0	0	0	82	233	250	250	153	47	216	250	250	218	121	0	0	0	2070	3817
15	CTRL	2	10	3	0	0	183	250	51	0	0	0	0	0	0	0	0	0	0	0	0	0	0	0	484	3817
15	CTRL	2	11	1	0	99	235	0	0	0	0	0	0	0	0	0	0	0	0	0	0	0	0	0	334	4133
15	CTRL	2	11	2	0	0	0	0	0	0	0	231	250	103	0	0	0	0	0	0	0	0	0	0	584	4133
15	CTRL	2	11	3	0	0	0	199	250	250	185	0	0	64	103	230	250	250	250	250	217	250	217	250	3215	4133
15	CTRL	2	12	1	0	0	116	234	250	233	152	0	83	0	0	0	0	0	0	0	0	0	0	0	1068	4232
15	CTRL	2	12	2	0	233	84	0	0	0	15	202	98	250	216	53	0	197	250	250	250	233	233	250	2814	4232
15	CTRL	2	12	3	0	0	0	0	0	0	0	0	0	0	0	131	219	0	0	0	0	0	0	0	350	4232
15	CTRL	2	13	1	0	133	250	84	0	0	0	0	0	0	0	0	63	234	233	250	233	234	250	171	2135	4170
15	CTRL	2	13	2	0	0	0	0	0	32	250	250	202	0	0	0	0	0	0	0	0	0	0	0	734	4170
15	CTRL	2	13	3	0	0	0	99	234	151	0	0	0	214	250	250	103	0	0	0	0	0	0	0	1301	4170
15	CTRL	2	14	1	0	116	233	250	233	16	250	250	250	234	250	250	233	250	233	250	238	246	71	0	3853	3970
15	CTRL	2	14	2	0	0	0	0	0	117	0	0	0	0	0	0	0	0	0	0	0	0	0	0	117	3970
15	CTRL	2	14	3	0	0	0	0	0	0	0	0	0	0	0	0	0	0	0	0	0	0	0	0	0	3970
15	CTRL	3	1	1	0	117	233	0	0	0	0	0	0	231	234	86	0	0	0	0	80	250	233	250	1714	2848
15	CTRL	3	1	2	0	0	0	183	233	18	0	0	0	0	0	0	0	0	0	0	0	0	0	0	434	2848
15	CTRL	3	1	3	0	0	0	0	0	32	233	250	185	0	0	0	0	0	0	0	0	0	0	0	700	2848
15	CTRL	3	2	1	0	66	250	68	0	0	0	0	0	0	0	0	0	0	0	0	0	0	0	0	384	4133
15	CTRL	3	2	2	0	0	0	0	0	149	151	0	0	0	0	0	0	0	0	0	0	0	0	0	300	4133
15	CTRL	3	2	3	0	0	0	116	250	34	48	217	250	233	250	250	250	250	234	250	100	234	233	250	3449	4133
15	CTRL	3	3	1	0	33	250	250	34	0	0	0	0	0	0	0	0	0	0	0	0	0	0	0	567	4021
15	CTRL	3	3	2	0	0	0	0	149	233	52	98	250	250	236	247	234	233	234	250	250	221	0	0	2937	4021
15	CTRL	3	3	3	0	0	0	0	0	0	132	85	0	0	0	0	0	0	0	0	0	0	112	188	517	4021
15	CTRL	3	4	1	0	83	167	0	0	0	0	215	250	250	250	233	250	250	250	87	62	234	250	250	3081	4166
15	CTRL	3	4	2	0	0	0	216	185	0	0	0	0	0	0	0	0	0	0	96	138	0	0	0	635	4166
15	CTRL	3	4	3	0	0	0	0	0	248	202	0	0	0	0	0	0	0	0	0	0	0	0	0	450	4166
15	CTRL	3	5	1	0	33	250	233	102	0	115	69	0	0	180	234	233	250	250	233	233	233	217	250	3115	3999
15	CTRL	3	5	2	0	0	0	0	0	0	0	114	234	186	0	0	0	0	0	0	0	0	0	0	534	3999
15	CTRL	3	5	3	0	0	0	0	48	234	68	0	0	0	0	0	0	0	0	0	0	0	0	0	350	3999
15	CTRL	3	6	1	0	100	134	0	0	0	0	0	48	250	250	36	0	0	0	0	0	0	0	0	818	4315
15	CTRL	3	6	2	0	0	0	0	0	165	233	250	169	0	0	147	250	250	233	250	250	250	250	250	2947	4315
15	CTRL	3	6	3	0	0	49	233	250	18	0	0	0	0	0	0	0	0	0	0	0	0	0	0	550	4315
15	CTRL	3	7	1	0	100	233	201	0	0	0	0	0	0	0	0	0	0	0	0	0	0	0	0	534	4004
15	CTRL	3	7	2	0	0	0	0	0	0	0	150	0	0	0	0	0	0	0	167	0	0	29	121	467	4004
15	CTRL	3	7	3	0	0	0	0	249	233	202	0	248	250	233	250	250	250	233	21	213	233	138	0	3003	4004
15	CTRL	3	8	1	0	117	233	250	250	235	249	233	250	250	233	233	186	0	0	0	0	0	0	0	2719	4366
15	CTRL	3	8	2	0	0	0	0	0	0	0	0	0	0	0	0	0	0	0	0	0	0	0	0	0	4366
15	CTRL	3	8	3	0	0	0	0	0	0	0	0	0	0	0	0	0	180	250	250	250	233	234	250	1647	4366
15	CTRL	3	9	1	0	83	201	0	0	49	234	250	18	83	0	0	0	0	0	0	0	0	0	0	918	3949
15	CTRL	3	9	2	0	0	0	0	99	135	0	0	150	48	233	233	250	53	0	13	250	250	216	250	2180	3949
15	CTRL	3	9	3	0	0	0	233	84	0	0	0	0	0	0	0	0	130	234	170	0	0	0	0	851	3949
15	CTRL	3	10	1	0	0	0	32	235	249	250	233	52	0	64	234	233	187	0	0	112	233	5	0	2119	4066
15	CTRL	3	10	2	0	0	0	0	0	0	0	0	148	233	103	0	0	0	246	250	71	0	179	250	1480	4066
15	CTRL	3	10	3	0	66	234	167	0	0	0	0	0	0	0	0	0	0	0	0	0	0	0	0	467	4066
15	CTRL	3	11	1	0	100	250	250	233	68	132	250	250	233	234	233	119	63	250	233	234	250	234	233	3849	4200
15	CTRL	3	11	2	0	0	0	0	0	0	0	0	0	0	0	0	0	0	0	0	0	0	0	0	0	4200
15	CTRL	3	11	3	0	0	0	0	0	115	52	0	0	0	0	0	63	121	0	0	0	0	0	0	351	4200
15	CTRL	3	12	1	0	33	250	250	68	0	0	0	0	0	0	0	0	0	0	0	63	250	234	250	1398	3983
15	CTRL	3	12	2	0	0	0	0	133	201	0	0	0	0	0	0	0	0	0	0	0	0	0	0	334	3983
15	CTRL	3	12	3	0	0	0	0	0	0	199	250	250	233	69	181	250	219	247	233	120	0	0	0	2251	3983
15	CTRL	3	13	1	0	0	0	200	250	250	117	15	250	69	0	117	0	80	250	250	250	250	234	38	2620	3572
15	CTRL	3	13	2	0	0	0	0	0	0	65	169	0	115	233	36	0	0	0	0	0	0	0	0	618	3572
15	CTRL	3	13	3	0	0	0	0	0	0	0	0	0	0	0	0	214	120	0	0	0	0	0	0	334	3572
15	CTRL	3	14	1	0	0	0	199	201	0	0	115	35	0	0	0	0	0	0	0	0	0	0	0	550	3236
15	CTRL	3	14	2	0	0	0	0	0	216	250	68	0	0	0	0	0	0	0	0	0	0	0	0	534	3236
15	CTRL	3	14	3	0	0	233	1	0	0	0	0	148	250	250	236	247	250	120	179	238	0	0	0	2152	3236
16	CTRL	1	1	1	0	0	100	199	218	0	0	0	0	48	232	137	0	0	0	0	179	71	0	117	1301	3853
16	CTRL	1	1	2	0	16	117	0	0	215	152	0	198	136	0	0	0	164	233	250	4	129	250	38	1902	3853
16	CTRL	1	1	3	0	184	0	0	0	0	48	152	0	0	0	30	233	3	0	0	0	0	0	0	650	3853
16	CTRL	1	2	1	33	200	233	18	0	0	0	232	250	135	0	0	13	250	37	13	250	233	154	0	2051	4082
16	CTRL	1	2	2	0	0	0	166	218	0	0	0	0	48	233	250	170	0	0	0	0	0	12	250	1347	4082
16	CTRL	1	2	3	0	0	0	0	0	199	202	0	0	0	0	0	0	0	130	153	0	0	0	0	684	4082
16	CTRL	1	3	1	0	100	233	101	0	0	0	0	0	15	233	86	0	0	0	46	250	188	0	146	1398	3801
16	CTRL	1	3	2	0	0	0	0	167	0	0	0	215	152	0	97	234	220	0	0	0	0	246	21	1352	3801
16	CTRL	1	3	3	0	0	0	0	16	250	250	235	0	0	0	0	0	0	180	120	0	0	0	0	1051	3801
16	CTRL	1	4	1	0	117	166	0	0	82	102	0	0	0	31	169	0	0	130	233	250	38	0	0	1318	3988
16	CTRL	1	4	2	117	83	0	250	0	0	82	250	52	0	0	0	0	231	53	0	0	129	250	138	1635	3988
16	CTRL	1	4	3	0	0	0	0	184	100	0	0	132	233	152	31	203	0	0	0	0	0	0	0	1035	3988
16	CTRL	1	5	1	0	83	233	1	49	234	1	0	115	235	0	0	0	0	0	0	0	146	234	171	1502	3838
16	CTRL	1	5	2	0	0	0	183	134	0	0	0	0	0	0	0	0	0	0	0	63	37	0	0	417	3838
16	CTRL	1	5	3	0	0	0	0	0	0	182	234	68	0	198	250	250	233	250	233	21	0	0	0	1919	3838
16	CTRL	1	6	1	0	83	233	51	0	0	0	0	48	102	0	0	0	0	230	220	0	0	0	0	967	3653
16	CTRL	1	6	2	0	0	0	133	151	0	165	234	135	0	0	0	0	0	0	0	196	250	138	0	1402	3653
16	CTRL	1	6	3	0	0	0	0	49	216	18	0	0	81	233	250	250	187	0	0	0	0	0	0	1284	3653
16	CTRL	1	7	1	0	149	250	34	0	0	132	233	250	219	0	0	0	0	0	0	96	250	71	0	1684	3998
16	CTRL	1	7	2	0	0	0	149	101	0	0	0	0	0	181	103	0	0	0	230	87	0	112	250	1213	3998
16	CTRL	1	7	3	0	0	0	0	82	234	51	0	0	0	0	64	233	250	187	0	0	0	0	0	1101	3998
16	CTRL	1	8	1	0	83	167	0	0	0	0	0	81	234	250	250	53	0	0	0	0	0	0	0	1118	3866
16	CTRL	1	8	2	0	0	0	233	17	0	232	250	85	0	0	0	130	250	154	0	0	96	250	250	1947	3866
16	CTRL	1	8	3	0	0	0	0	166	168	0	0	0	0	0	0	0	0	13	233	221	0	0	0	801	3866
16	CTRL	1	9	1	233	200	168	0	0	148	234	202	0	0	0	0	113	250	138	0	0	62	199	233	2180	4217
16	CTRL	1	9	2	0	0	0	232	2	0	0	0	231	250	233	167	54	0	0	0	0	0	0	0	1169	4217
16	CTRL	1	9	3	0	0	0	0	182	35	0	0	0	0	0	0	0	0	29	250	250	122	0	0	868	4217
16	CTRL	1	10	1	0	100	232	51	0	0	0	0	198	119	0	80	234	70	0	0	0	96	233	21	1434	3931
16	CTRL	1	10	2	0	0	0	132	135	0	0	0	0	47	250	103	0	113	234	233	233	105	0	178	1763	3931
16	CTRL	1	10	3	0	0	0	0	49	250	250	185	0	0	0	0	0	0	0	0	0	0	0	0	734	3931
16	CTRL	1	11	1	0	66	233	184	0	0	0	0	198	250	250	36	0	0	0	0	0	0	0	0	1217	3636
16	CTRL	1	11	2	0	0	0	15	250	135	0	0	0	0	0	0	0	0	163	233	250	233	55	0	1334	3636
16	CTRL	1	11	3	0	0	0	0	0	32	233	219	0	0	0	130	250	221	0	0	0	0	0	0	1085	3636
16	CTRL	1	12	1	0	150	233	1	0	0	0	0	0	0	0	114	53	0	0	0	0	0	0	0	551	4101
16	CTRL	1	12	2	0	0	0	149	135	0	0	0	0	248	250	53	0	0	0	0	0	0	0	0	835	4101
16	CTRL	1	12	3	0	0	0	0	0	199	250	250	202	0	0	0	130	250	217	250	234	250	233	250	2715	4101
16	CTRL	1	13	1	0	133	233	1	0	0	81	234	169	0	47	250	250	54	0	0	0	0	0	0	1452	3832
16	CTRL	1	13	2	0	0	0	99	151	0	0	0	14	250	136	0	0	13	250	233	250	38	45	250	1729	3832
16	CTRL	1	13	3	0	0	0	0	32	250	102	0	0	0	0	0	0	0	0	0	0	129	138	0	651	3832
16	CTRL	1	14	1	0	199	101	0	0	0	0	0	0	64	233	170	0	0	179	250	250	38	0	0	1484	3368
16	CTRL	1	14	2	0	0	82	250	2	82	233	233	250	102	0	0	0	0	0	0	0	0	0	0	1234	3368
16	CTRL	1	14	3	0	0	0	0	182	18	0	0	0	0	0	0	213	233	4	0	0	0	0	0	650	3368
16	CTRL	2	1	1	0	0	217	33	0	0	0	0	0	0	0	0	0	0	0	0	0	0	0	150	400	3904
16	CTRL	2	1	2	0	0	0	116	168	0	149	250	233	250	250	86	0	0	213	250	250	233	221	0	2669	3904
16	CTRL	2	1	3	0	0	0	0	0	249	35	0	0	0	0	97	234	220	0	0	0	0	0	0	835	3904
16	CTRL	2	2	1	0	117	200	0	0	0	115	35	0	0	0	0	0	80	233	234	234	121	0	0	1369	3922
16	CTRL	2	2	2	0	0	0	216	51	0	0	131	250	250	250	250	250	87	0	0	0	62	233	89	2119	3922
16	CTRL	2	2	3	0	0	0	0	149	233	52	0	0	0	0	0	0	0	0	0	0	0	0	0	434	3922
16	CTRL	2	3	1	0	133	101	0	0	0	0	0	0	0	0	0	30	234	70	0	0	0	0	162	730	3934
16	CTRL	2	3	2	0	0	83	250	250	233	234	234	85	0	214	250	37	0	96	204	196	233	250	38	2887	3934
16	CTRL	2	3	3	0	0	0	0	0	0	0	0	98	219	0	0	0	0	0	0	0	0	0	0	317	3934
16	CTRL	2	4	1	0	99	168	0	0	98	234	152	0	0	30	217	250	150	137	0	0	184	228	172	2119	3755
16	CTRL	2	4	2	0	0	0	232	2	0	0	14	250	170	0	0	0	0	46	250	250	5	0	0	1219	3755
16	CTRL	2	4	3	0	0	0	0	182	68	0	0	0	14	153	0	0	0	0	0	0	0	0	0	417	3755
16	CTRL	2	5	1	0	150	150	0	0	0	165	136	0	0	81	250	250	233	70	0	0	0	79	171	1735	4021
16	CTRL	2	5	2	0	0	0	0	116	250	1	0	0	0	0	0	0	0	113	250	250	250	105	0	1335	4021
16	CTRL	2	5	3	0	0	16	250	84	0	0	15	250	250	86	0	0	0	0	0	0	0	0	0	951	4021
16	CTRL	2	6	1	0	0	0	117	217	0	0	0	181	102	0	0	0	13	204	0	0	79	38	0	951	3665
16	CTRL	2	6	2	0	116	233	51	0	0	215	236	0	64	250	100	250	153	0	217	246	104	145	39	2419	3665
16	CTRL	2	6	3	0	0	0	0	0	150	0	0	0	0	0	0	0	0	0	0	0	0	0	145	295	3665
16	CTRL	2	7	1	0	99	134	0	0	0	0	0	0	80	234	233	250	217	250	221	212	233	250	250	2663	4198
16	CTRL	2	7	2	16	101	15	250	236	0	48	233	250	103	0	0	0	0	0	0	0	0	0	0	1252	4198
16	CTRL	2	7	3	0	0	0	0	0	181	102	0	0	0	0	0	0	0	0	0	0	0	0	0	283	4198
16	CTRL	2	8	1	0	116	117	0	0	0	0	0	0	14	234	136	0	0	0	0	0	95	205	0	917	3799
16	CTRL	2	8	2	0	0	0	216	51	0	0	198	250	169	0	47	250	237	0	0	246	71	0	212	1947	3799
16	CTRL	2	8	3	0	0	0	0	132	234	185	0	0	0	0	0	0	0	196	188	0	0	0	0	935	3799
16	CTRL	2	9	1	0	167	150	0	0	0	0	0	0	15	199	250	186	247	233	234	234	21	0	0	1936	4118
16	CTRL	2	9	2	0	0	0	250	184	0	0	0	0	0	0	0	0	0	0	0	0	146	250	234	1064	4118
16	CTRL	2	9	3	0	0	0	0	0	232	234	250	250	152	0	0	0	0	0	0	0	0	0	0	1118	4118
16	CTRL	2	10	1	0	133	233	184	0	0	0	248	186	0	0	0	113	250	4	0	0	12	250	38	1651	3882
16	CTRL	2	10	2	0	0	0	0	249	152	0	0	0	214	234	250	53	0	0	0	179	138	0	0	1469	3882
16	CTRL	2	10	3	0	0	0	0	0	15	185	0	0	0	0	0	0	0	180	237	0	0	0	145	762	3882
16	CTRL	2	11	1	0	99	168	0	0	0	165	169	0	0	14	200	187	0	0	0	0	0	0	0	1002	3933
16	CTRL	2	11	2	0	0	0	249	35	0	0	0	0	0	0	0	0	213	187	0	0	0	0	0	684	3933
16	CTRL	2	11	3	0	0	0	0	132	250	2	0	248	233	153	0	0	0	0	246	250	250	233	250	2247	3933
16	CTRL	2	12	1	0	133	184	0	0	0	0	0	133	0	31	250	250	234	116	234	250	250	233	155	2453	3554
16	CTRL	2	12	2	0	0	0	217	0	0	0	0	0	0	0	0	0	0	0	0	0	0	0	0	217	3554
16	CTRL	2	12	3	0	0	0	0	233	250	233	168	0	0	0	0	0	0	0	0	0	0	0	0	884	3554
16	CTRL	2	13	1	0	0	167	50	0	0	0	82	233	233	69	0	0	0	0	0	0	0	0	117	951	3653
16	CTRL	2	13	2	0	0	0	83	250	84	0	0	0	0	98	250	236	247	153	0	0	0	100	0	1501	3653
16	CTRL	2	13	3	0	0	0	0	0	99	250	101	0	0	0	0	0	0	13	234	250	250	4	0	1201	3653
16	CTRL	2	14	1	0	150	150	0	0	0	15	233	250	234	250	183	233	103	0	0	0	0	0	0	1801	4188
16	CTRL	2	14	2	0	0	16	250	51	0	0	0	0	0	0	0	0	64	233	250	250	234	250	238	1836	4188
16	CTRL	2	14	3	0	0	0	0	149	250	152	0	0	0	0	0	0	0	0	0	0	0	0	0	551	4188
16	CTRL	3	1	1	0	133	134	0	0	0	0	0	0	131	250	153	0	0	0	0	0	0	0	0	801	4232
16	CTRL	3	1	2	0	0	16	250	1	0	231	250	250	36	0	30	250	250	250	250	250	250	250	250	3064	4232
16	CTRL	3	1	3	0	0	0	0	182	185	0	0	0	0	0	0	0	0	0	0	0	0	0	0	367	4232
16	CTRL	3	2	1	0	150	100	0	0	0	0	0	0	164	234	169	0	0	0	0	0	0	0	129	946	4100
16	CTRL	3	2	2	0	0	66	250	68	0	148	250	250	3	0	0	0	0	0	0	196	250	250	55	1786	4100
16	CTRL	3	2	3	0	0	0	0	116	250	34	0	0	0	0	0	247	233	250	238	0	0	0	0	1368	4100
16	CTRL	3	3	1	0	149	151	0	0	0	65	250	250	169	0	0	0	0	0	96	233	233	250	233	2079	4148
16	CTRL	3	3	2	0	0	0	249	101	0	0	0	0	14	250	250	120	0	0	0	0	0	0	0	984	4148
16	CTRL	3	3	3	0	0	0	0	82	234	118	0	0	0	0	0	80	234	250	87	0	0	0	0	1085	4148
16	CTRL	3	4	1	0	166	250	250	68	0	0	0	0	0	0	0	0	0	129	221	0	0	0	0	1084	4137
16	CTRL	3	4	2	0	0	0	0	115	234	19	0	248	250	236	0	0	0	0	0	146	250	250	238	1986	4137
16	CTRL	3	4	3	0	0	0	0	0	0	165	185	0	0	0	197	250	250	20	0	0	0	0	0	1067	4137
16	CTRL	3	5	1	0	166	250	117	0	0	0	0	0	64	234	250	53	0	0	80	233	121	0	0	1568	4021
16	CTRL	3	5	2	0	0	0	49	250	185	0	0	0	0	0	0	130	250	234	87	0	46	250	121	1602	4021
16	CTRL	3	5	3	0	0	0	0	0	15	234	233	250	119	0	0	0	0	0	0	0	0	0	0	851	4021
16	CTRL	3	6	1	0	166	151	0	0	0	0	0	0	0	0	47	233	250	250	37	0	0	0	150	1284	3985
16	CTRL	3	6	2	0	0	33	167	0	0	0	0	0	197	250	137	0	0	0	146	250	54	0	0	1234	3985
16	CTRL	3	6	3	0	0	0	16	250	233	250	250	118	0	0	0	0	0	0	0	0	129	221	0	1467	3985
16	CTRL	3	7	1	0	83	150	0	0	0	15	234	219	0	0	0	80	250	234	250	37	0	0	0	1552	3815
16	CTRL	3	7	2	0	0	16	250	34	0	0	0	0	0	31	250	69	0	0	0	0	0	0	212	862	3815
16	CTRL	3	7	3	0	0	0	0	166	233	168	0	0	215	52	0	0	0	0	0	133	246	188	0	1401	3815
16	CTRL	3	8	1	0	133	184	0	0	0	0	0	65	216	203	0	0	0	30	233	21	0	29	188	1302	3856
16	CTRL	3	8	2	0	0	0	249	18	0	0	0	0	0	0	214	36	0	0	0	146	88	0	0	751	3856
16	CTRL	3	8	3	0	0	0	0	166	250	250	233	136	0	0	0	97	250	154	0	0	112	155	0	1803	3856
16	CTRL	3	9	1	0	166	250	201	0	0	0	0	0	247	250	20	0	0	0	0	129	250	222	0	1735	4099
[truncated: 2,915 more rows]

## Sheet: Eye Track Explicit
Subject	Group	Run	Trial	ROI	0	250	500	750	1000	1250	1500	1750	2000	2250	2500	2750	3000	3250	3500	3750	4000	4250	4500	4750	ROI Time	Trial Time				KEY
1	CTRL	1	1	1	0	66	201	0	0	0	0	0	0	0	47	250	233	183	54	0	0	0	0	0	1034	3398				ROI: 1 = left face, 2 = right face, 3 = bottom face
1	CTRL	1	1	2	183	101	0	0	0	0	115	233	250	119	0	0	0	0	0	62	250	250	250	234	2047	3398
1	CTRL	1	1	3	0	0	0	200	0	0	0	0	0	0	0	0	0	0	0	117	0	0	0	0	317	3398
1	CTRL	1	2	1	0	0	0	0	167	0	0	0	0	0	0	0	0	0	0	0	0	0	0	0	167	3916
1	CTRL	1	2	2	200	201	0	0	0	0	0	0	0	197	250	250	4	0	0	0	29	121	0	0	1252	3916
1	CTRL	1	2	3	0	0	183	184	0	0	182	233	102	0	0	0	180	250	250	234	154	62	238	245	2497	3916
1	CTRL	1	3	1	0	0	0	0	99	51	0	0	0	0	0	0	0	0	0	0	0	0	0	0	150	4067
1	CTRL	1	3	2	0	0	183	34	0	132	152	0	0	0	0	0	0	0	0	0	63	121	0	112	797	4067
1	CTRL	1	3	3	0	183	1	116	84	0	32	250	250	250	250	250	250	250	233	216	121	63	250	71	3120	4067
1	CTRL	1	4	1	0	0	199	250	152	0	0	0	0	0	0	0	30	250	4	0	0	0	0	0	885	3600
1	CTRL	1	4	2	0	0	0	0	0	0	0	0	0	0	0	0	0	0	0	162	22	0	0	0	184	3600
1	CTRL	1	4	3	33	234	0	0	32	235	248	234	250	186	0	130	104	0	179	38	162	38	178	250	2531	3600
1	CTRL	1	5	1	0	117	99	85	48	236	248	86	0	0	0	0	0	0	0	79	250	88	0	0	1336	3965
1	CTRL	1	5	2	0	0	0	82	118	0	0	0	81	250	166	250	233	233	250	105	0	95	38	128	2029	3965
1	CTRL	1	5	3	0	66	67	0	0	0	0	98	152	0	0	0	0	0	0	0	0	0	162	55	600	3965
1	CTRL	1	6	1	0	0	0	0	0	99	235	0	0	0	147	250	250	204	0	0	246	250	5	0	1686	4134
1	CTRL	1	6	2	117	0	83	233	250	85	0	198	250	250	36	0	0	0	80	170	0	0	112	234	2098	4134
1	CTRL	1	6	3	0	233	117	0	0	0	0	0	0	0	0	0	0	0	0	0	0	0	0	0	350	4134
1	CTRL	1	7	1	0	0	0	0	83	0	0	0	0	0	117	47	250	70	0	129	71	0	0	0	767	3856
1	CTRL	1	7	2	0	250	84	0	32	250	233	234	250	219	0	0	0	130	250	54	129	234	88	0	2437	3856
1	CTRL	1	7	3	0	0	116	68	0	0	0	0	0	0	47	137	0	0	0	0	0	0	112	172	652	3856
1	CTRL	1	8	1	0	0	133	250	250	250	151	0	48	236	0	0	0	0	0	0	0	212	217	250	1997	4249
1	CTRL	1	8	2	0	100	50	0	0	0	15	202	0	0	0	214	250	3	0	29	238	0	0	0	1101	4249
1	CTRL	1	8	3	216	84	0	0	0	0	0	0	117	0	167	0	0	163	250	154	0	0	0	0	1151	4249
1	CTRL	1	9	1	0	0	200	0	0	149	250	250	102	0	0	0	0	0	0	0	196	221	0	0	1368	4250
1	CTRL	1	9	2	183	184	0	216	250	35	0	0	64	250	250	250	233	234	250	154	0	0	184	145	2882	4250
1	CTRL	1	9	3	0	0	0	0	0	0	0	0	0	0	0	0	0	0	0	0	0	0	0	0	0	4250
1	CTRL	1	10	1	0	0	0	0	0	0	0	0	0	0	0	0	0	0	0	0	0	0	0	0	0	3586
1	CTRL	1	10	2	0	0	0	0	0	215	250	202	0	0	0	0	0	0	0	0	0	245	205	0	1117	3586
1	CTRL	1	10	3	0	0	249	250	202	0	0	0	231	250	233	233	234	237	229	121	0	0	0	0	2469	3586
1	CTRL	1	11	1	0	167	117	0	0	0	0	249	250	118	0	0	0	180	250	250	4	0	0	162	1747	2931
1	CTRL	1	11	2	0	0	0	66	250	51	0	0	0	0	0	0	0	0	0	0	0	13	250	4	634	2931
1	CTRL	1	11	3	0	0	83	117	0	0	0	0	0	0	0	0	0	0	0	0	163	187	0	0	550	2931
1	CTRL	1	12	1	16	250	51	0	249	250	250	219	231	236	247	187	0	180	250	233	238	246	232	222	3787	4087
1	CTRL	1	12	2	0	0	0	0	0	0	0	0	0	0	0	0	0	0	0	0	0	0	0	0	0	4087
1	CTRL	1	12	3	0	0	116	184	0	0	0	0	0	0	0	0	0	0	0	0	0	0	0	0	300	4087
1	CTRL	1	13	1	0	0	199	1	0	0	0	0	198	250	250	250	233	171	0	0	0	0	0	0	1552	4266
1	CTRL	1	13	2	0	150	0	0	132	250	250	185	0	0	0	0	0	63	250	250	233	234	250	233	2480	4266
1	CTRL	1	13	3	0	0	0	166	68	0	0	0	0	0	0	0	0	0	0	0	0	0	0	0	234	4266
1	CTRL	1	14	1	184	50	0	0	0	132	250	250	2	0	0	47	103	0	0	230	250	233	238	0	1969	4323
1	CTRL	1	14	2	0	0	166	250	250	35	0	0	0	0	0	0	0	0	0	0	0	0	0	184	885	4323
1	CTRL	1	14	3	0	133	17	0	0	0	0	0	182	250	250	119	81	233	204	0	0	0	0	0	1469	4323
1	CTRL	2	1	1	17	250	0	0	66	250	250	250	68	14	250	36	0	0	247	250	154	0	0	0	2102	3604
1	CTRL	2	1	2	0	0	0	99	101	0	0	0	0	0	0	0	0	0	0	0	0	0	0	0	200	3604
1	CTRL	2	1	3	0	0	167	0	0	0	0	0	98	169	0	0	164	53	0	0	29	234	233	155	1302	3604
1	CTRL	2	2	1	0	217	117	0	0	133	0	0	0	48	167	136	0	0	80	250	250	187	0	0	1585	4067
1	CTRL	2	2	2	0	0	0	0	216	1	0	0	31	86	0	31	250	233	87	0	0	0	117	0	1052	4067
1	CTRL	2	2	3	200	0	66	218	0	0	232	250	152	0	0	0	0	0	0	0	0	0	79	233	1430	4067
1	CTRL	2	3	1	0	0	166	250	234	168	0	0	0	0	0	164	250	233	250	250	250	21	0	0	2236	4222
1	CTRL	2	3	2	0	0	0	0	0	16	250	51	0	0	0	0	0	0	0	0	0	163	121	0	601	4222
1	CTRL	2	3	3	17	250	0	0	0	0	0	132	250	233	250	19	0	0	0	0	0	0	62	172	1385	4222
1	CTRL	2	4	1	0	16	250	250	68	0	65	250	234	250	219	200	247	250	37	146	154	0	0	0	2636	4100
1	CTRL	2	4	2	0	0	0	0	0	0	0	0	0	0	0	0	0	0	147	37	0	0	0	0	184	4100
1	CTRL	2	4	3	0	100	0	0	116	250	118	0	0	0	0	0	0	0	0	0	0	229	234	233	1280	4100
1	CTRL	2	5	1	0	0	0	82	235	0	0	0	0	0	0	0	0	0	0	0	246	250	121	0	934	4088
1	CTRL	2	5	2	150	201	0	0	0	199	250	216	217	250	250	133	186	0	0	0	0	0	0	0	2052	4088
1	CTRL	2	5	3	0	0	116	118	0	0	0	0	0	0	0	0	13	250	234	137	0	0	45	189	1102	4088
1	CTRL	2	6	1	0	0	0	249	218	0	0	0	0	0	197	203	0	147	250	220	0	0	0	0	1484	4003
1	CTRL	2	6	2	0	116	168	0	0	199	250	18	0	0	0	0	0	0	0	0	0	0	0	0	751	4003
1	CTRL	2	6	3	16	84	0	0	0	0	0	165	250	219	0	0	230	37	0	0	129	250	233	155	1768	4003
1	CTRL	2	7	1	99	1	0	165	85	0	0	98	250	102	0	0	0	0	0	0	0	0	0	0	800	3921
1	CTRL	2	7	2	0	0	0	0	0	0	0	0	0	80	250	87	0	0	0	0	0	0	0	0	417	3921
1	CTRL	2	7	3	0	183	250	1	98	250	250	53	0	0	0	97	250	233	200	201	233	155	178	72	2704	3921
1	CTRL	2	8	1	0	49	250	235	249	51	0	0	0	0	230	237	147	37	0	0	0	0	62	233	1780	4116
1	CTRL	2	8	2	0	0	0	0	0	0	248	234	234	169	0	0	0	0	0	0	0	0	0	0	885	4116
1	CTRL	2	8	3	167	100	0	0	0	0	0	0	0	0	0	0	0	113	233	233	250	217	138	0	1451	4116
1	CTRL	2	9	1	0	133	0	199	250	185	0	0	0	0	0	0	0	247	250	233	250	233	250	233	2463	4315
1	CTRL	2	9	2	0	0	0	0	0	0	0	0	0	0	0	0	0	0	0	0	0	0	0	0	0	4315
1	CTRL	2	9	3	0	0	200	0	0	0	215	250	250	250	250	233	204	0	0	0	0	0	0	0	1852	4315
1	CTRL	2	10	1	184	0	16	250	18	0	0	0	0	0	30	250	104	0	63	233	250	171	0	0	1569	4250
1	CTRL	2	10	2	0	233	1	0	165	135	0	148	250	250	136	0	47	250	120	0	0	0	0	0	1735	4250
1	CTRL	2	10	3	0	0	100	0	0	48	250	36	0	0	0	0	0	0	0	0	0	12	250	250	946	4250
1	CTRL	2	11	1	150	250	250	118	0	98	136	0	114	233	234	216	70	46	250	234	71	0	0	0	2470	4104
1	CTRL	2	11	2	0	0	0	0	65	85	48	250	69	0	0	0	113	137	0	0	0	217	0	0	984	4104
1	CTRL	2	11	3	0	0	0	66	134	0	0	0	0	0	0	0	0	0	0	0	0	0	212	238	650	4104
1	CTRL	2	12	1	0	67	250	250	250	250	34	0	0	0	0	0	0	0	0	0	0	0	0	0	1101	4234
1	CTRL	2	12	2	0	0	0	0	0	0	0	0	0	181	250	203	0	0	0	0	0	0	0	0	634	4234
1	CTRL	2	12	3	17	83	0	0	0	0	132	250	234	2	0	0	214	234	250	150	250	216	234	233	2499	4234
1	CTRL	2	13	1	0	0	0	0	0	0	0	65	85	0	0	0	0	0	0	0	0	0	213	71	434	4149
1	CTRL	2	13	2	0	150	0	216	250	250	250	68	98	250	250	233	250	250	234	233	37	0	0	129	3148	4149
1	CTRL	2	13	3	0	0	217	0	0	0	0	0	0	0	0	0	0	0	0	0	146	204	0	0	567	4149
1	CTRL	2	14	1	0	0	0	0	0	0	0	0	200	0	0	0	0	0	0	0	0	150	0	0	350	3604
1	CTRL	2	14	2	0	0	216	34	0	0	31	203	0	0	0	0	0	0	0	0	0	0	0	0	484	3604
1	CTRL	2	14	3	0	0	0	165	234	250	152	0	0	214	233	250	234	250	250	250	138	12	138	0	2770	3604
1	CTRL	3	1	1	0	0	0	0	0	0	0	181	217	36	0	0	0	46	234	250	155	0	0	0	1119	3733
1	CTRL	3	1	2	217	217	0	0	232	250	202	0	0	0	181	250	250	20	0	0	12	138	0	228	2197	3733
1	CTRL	3	1	3	0	0	216	201	0	0	0	0	0	0	0	0	0	0	0	0	0	0	0	0	417	3733
1	CTRL	3	2	1	0	0	0	0	0	0	0	0	0	0	0	0	0	0	0	0	0	0	0	0	0	3664
1	CTRL	3	2	2	183	117	0	132	250	250	233	250	102	0	0	0	0	146	250	250	71	0	0	0	2234	3664
1	CTRL	3	2	3	0	66	250	68	0	0	0	0	0	114	136	167	0	0	0	0	0	145	234	250	1430	3664
1	CTRL	3	3	1	0	83	250	34	0	0	0	0	0	0	0	148	250	233	250	37	0	0	0	0	1285	4020
1	CTRL	3	3	2	0	0	0	0	0	0	0	0	0	0	0	0	0	0	0	0	0	0	213	154	367	4020
1	CTRL	3	3	3	0	0	0	150	250	232	250	250	234	233	250	19	0	0	0	46	250	204	0	0	2368	4020
1	CTRL	3	4	1	0	100	0	0	0	0	0	0	165	185	0	0	0	0	0	0	0	0	179	121	750	3987
1	CTRL	3	4	2	0	0	0	0	0	0	0	0	0	0	0	0	0	0	0	0	0	0	0	0	0	3987
1	CTRL	3	4	3	0	0	217	250	250	250	233	167	1	0	198	233	250	234	233	234	237	246	4	0	3237	3987
1	CTRL	3	5	1	0	116	250	151	99	1	0	0	0	0	0	130	170	0	0	0	0	0	0	0	917	4166
1	CTRL	3	5	2	0	0	0	32	85	182	250	250	233	103	0	0	13	250	234	187	0	0	145	250	2214	4166
1	CTRL	3	5	3	33	84	0	0	0	0	0	0	0	81	236	0	0	0	0	12	250	250	89	0	1035	4166
1	CTRL	3	6	1	33	234	0	0	0	0	0	0	0	0	0	0	0	0	0	0	0	113	137	0	517	3716
1	CTRL	3	6	2	0	0	0	183	250	250	234	250	149	250	233	153	0	0	230	4	146	71	12	250	2665	3716
1	CTRL	3	6	3	0	0	200	0	0	0	0	0	0	0	0	14	250	70	0	0	0	0	0	0	534	3716
1	CTRL	3	7	1	0	16	234	0	0	0	0	182	202	0	0	0	0	0	146	250	38	0	0	0	1068	4367
1	CTRL	3	7	2	150	167	0	199	234	250	218	0	0	198	250	250	233	250	37	0	0	0	0	0	2436	4367
1	CTRL	3	7	3	0	0	0	0	0	0	0	0	0	0	0	0	0	0	0	0	113	250	250	250	863	4367
1	CTRL	3	8	1	0	200	217	233	250	234	250	250	202	0	148	216	103	147	103	113	234	104	45	250	3299	3950
1	CTRL	3	8	2	0	0	0	0	0	0	0	0	0	231	36	0	0	0	0	0	0	0	0	0	267	3950
1	CTRL	3	8	3	0	0	0	0	0	0	0	0	0	0	0	0	0	0	46	121	0	79	138	0	384	3950
1	CTRL	3	9	1	0	0	0	0	115	250	250	250	53	0	0	0	0	0	96	233	250	222	0	0	1719	3364
1	CTRL	3	9	2	0	0	182	200	68	0	0	0	0	0	130	250	20	0	0	0	0	0	0	161	1011	3364
1	CTRL	3	9	3	0	232	18	0	0	0	0	0	0	147	53	0	0	0	0	0	0	0	184	0	634	3364
1	CTRL	3	10	1	33	250	250	250	250	235	248	233	170	0	0	0	113	71	12	205	0	0	0	0	2320	3916
1	CTRL	3	10	2	0	0	0	0	0	0	0	0	14	203	0	0	0	0	0	0	229	238	45	250	979	3916
1	CTRL	3	10	3	0	0	0	0	0	0	0	0	0	0	230	250	37	0	0	0	0	0	100	0	617	3916
1	CTRL	3	11	1	0	0	0	0	0	0	0	0	0	0	0	0	0	247	153	0	0	0	179	250	829	4299
1	CTRL	3	11	2	0	0	183	250	34	0	0	0	0	0	0	0	0	0	0	0	0	0	0	0	467	4299
1	CTRL	3	11	3	0	250	0	0	149	235	248	250	250	250	250	250	137	0	29	250	217	234	4	0	3003	4299
1	CTRL	3	12	1	0	0	183	167	250	235	0	0	0	0	214	250	234	250	170	0	0	0	0	0	1953	4234
1	CTRL	3	12	2	0	0	0	0	0	0	198	233	153	0	0	0	0	0	13	250	250	233	250	250	1830	4234
1	CTRL	3	12	3	33	250	1	0	0	0	0	0	0	167	0	0	0	0	0	0	0	0	0	0	451	4234
1	CTRL	3	13	1	0	0	0	0	0	232	118	0	0	0	0	0	0	113	250	234	233	250	71	0	1501	4015
1	CTRL	3	13	2	0	0	150	250	184	0	0	0	0	0	0	0	0	0	0	0	0	0	0	0	584	4015
1	CTRL	3	13	3	0	0	0	0	0	0	65	250	250	250	250	233	234	36	0	0	0	0	112	250	1930	4015
1	CTRL	3	14	1	0	167	0	149	118	198	250	250	250	217	250	119	0	80	216	138	117	29	221	0	2769	3370
1	CTRL	3	14	2	0	0	233	34	0	0	0	0	0	0	0	0	80	87	0	0	0	0	0	0	434	3370
1	CTRL	3	14	3	0	0	0	0	0	0	0	0	0	0	0	0	0	0	0	0	12	155	0	0	167	3370
2	CTRL	1	1	1	183	167	0	0	15	185	0	0	48	250	186	47	233	250	234	250	204	0	0	0	2252	4232
2	CTRL	1	1	2	0	0	0	0	0	15	250	233	86	0	0	0	0	0	0	0	0	0	0	0	584	4232
2	CTRL	1	1	3	0	0	216	250	68	0	0	0	0	0	0	167	0	0	0	0	0	212	233	250	1396	4232
2	CTRL	1	2	1	0	0	0	0	0	0	0	0	0	0	0	0	0	80	250	250	234	250	37	0	1101	3247
2	CTRL	1	2	2	0	0	0	0	0	0	49	250	250	250	250	250	52	0	0	0	0	0	129	250	1730	3247
2	CTRL	1	2	3	0	0	0	0	200	0	0	0	0	0	0	0	130	86	0	0	0	0	0	0	416	3247
2	CTRL	1	3	1	0	0	0	0	0	0	0	0	0	0	0	0	0	0	0	0	0	0	0	0	0	3715
2	CTRL	1	3	2	0	0	0	0	0	0	0	0	0	0	0	0	0	0	0	0	63	233	250	54	600	3715
2	CTRL	1	3	3	0	234	233	83	0	0	82	233	250	250	250	250	250	250	250	204	150	0	0	146	3115	3715
2	CTRL	1	4	1	0	166	118	66	250	250	18	0	0	0	47	250	20	0	0	196	250	238	0	0	1869	3454
2	CTRL	1	4	2	0	0	33	117	0	0	149	250	68	0	0	0	0	0	0	0	0	0	0	0	617	3454
2	CTRL	1	4	3	167	0	0	0	0	0	0	0	115	233	136	0	100	0	213	4	0	0	0	0	968	3454
2	CTRL	1	5	1	0	0	0	0	0	99	234	201	0	0	0	0	0	0	0	0	0	0	0	0	534	4433
2	CTRL	1	5	2	0	0	50	250	250	84	0	0	0	0	0	0	0	0	0	0	0	0	112	234	980	4433
2	CTRL	1	5	3	150	233	134	0	0	0	0	0	232	250	250	250	250	250	250	250	233	187	0	0	2919	4433
2	CTRL	1	6	1	0	0	0	0	49	235	0	0	0	0	181	119	0	0	0	0	0	0	0	0	584	4266
2	CTRL	1	6	2	33	233	134	0	0	0	182	250	250	219	0	64	233	250	250	250	250	250	250	250	3348	4266
2	CTRL	1	6	3	0	0	66	233	35	0	0	0	0	0	0	0	0	0	0	0	0	0	0	0	334	4266
2	CTRL	1	7	1	17	250	234	0	0	0	0	0	0	0	0	0	0	0	0	0	217	246	250	250	1464	4333
2	CTRL	1	7	2	0	0	0	0	0	32	250	250	250	136	198	233	250	250	250	203	0	0	0	0	2302	4333
2	CTRL	1	7	3	0	0	0	167	249	151	0	0	0	0	0	0	0	0	0	0	0	0	0	0	567	4333
2	CTRL	1	8	1	0	0	149	234	151	0	0	0	0	0	0	0	0	0	0	0	0	0	0	0	534	3700
2	CTRL	1	8	2	0	0	0	0	0	0	0	0	0	0	0	197	250	20	0	196	234	171	0	0	1068	3700
2	CTRL	1	8	3	133	233	51	0	32	250	250	234	19	0	0	0	0	163	233	4	0	12	234	250	2098	3700
2	CTRL	1	9	1	0	0	0	0	132	233	250	250	233	250	250	154	0	46	250	250	250	250	250	250	3298	4449
2	CTRL	1	9	2	0	0	116	250	51	0	0	0	0	0	0	0	0	0	0	0	0	0	0	0	417	4449
2	CTRL	1	9	3	16	233	68	0	0	0	0	0	0	0	0	47	232	138	0	0	0	0	0	0	734	4449
2	CTRL	1	10	1	0	0	0	0	0	0	0	0	0	0	0	64	103	0	0	0	0	0	0	0	167	4437
2	CTRL	1	10	2	0	234	250	233	167	0	0	15	250	250	250	36	81	250	233	250	250	250	233	238	3470	4437
2	CTRL	1	10	3	183	0	0	0	0	216	233	168	0	0	0	0	0	0	0	0	0	0	0	0	800	4437
2	CTRL	1	11	1	33	216	250	51	0	0	0	0	148	236	248	250	250	53	0	0	0	0	62	233	2030	4449
2	CTRL	1	11	2	0	0	0	0	0	166	250	250	68	0	0	0	0	0	0	0	0	0	0	0	734	4449
2	CTRL	1	11	3	0	0	0	133	250	1	0	0	0	0	0	0	0	147	250	250	250	250	154	0	1685	4449
2	CTRL	1	12	1	0	0	0	0	0	0	0	0	231	219	0	0	0	0	0	0	0	0	0	0	450	4533
2	CTRL	1	12	2	133	0	0	0	0	98	250	203	0	0	117	0	0	0	0	0	0	0	0	0	801	4533
2	CTRL	1	12	3	0	199	250	250	234	52	0	0	0	0	47	250	250	250	250	250	250	250	250	250	3282	4533
2	CTRL	1	13	1	0	0	0	0	0	0	0	0	0	0	0	31	250	136	0	0	0	0	0	0	417	2519
2	CTRL	1	13	2	84	232	250	118	0	182	18	0	0	248	200	170	0	0	164	36	0	0	0	0	1702	2519
2	CTRL	1	13	3	0	0	0	66	234	0	0	0	0	0	0	0	0	47	53	0	0	0	0	0	400	2519
2	CTRL	1	14	1	0	83	250	67	0	0	0	0	98	250	86	0	0	0	0	0	0	0	0	0	834	2986
2	CTRL	1	14	2	0	0	0	116	250	1	249	250	85	0	98	19	0	0	0	163	250	238	0	0	1719	2986
2	CTRL	1	14	3	0	0	0	0	0	0	0	0	0	0	0	0	0	0	0	0	0	0	195	238	433	2986
2	CTRL	2	1	1	116	1	16	250	250	51	0	0	0	0	0	0	0	0	0	0	0	0	0	0	684	4271
2	CTRL	2	1	2	0	0	0	0	0	115	234	250	35	0	0	147	250	234	250	250	250	250	88	0	2353	4271
2	CTRL	2	1	3	0	166	151	0	0	0	0	0	133	248	250	36	0	0	0	0	0	0	100	150	1234	4271
2	CTRL	2	2	1	0	0	0	0	0	0	232	135	0	0	0	0	0	0	0	0	0	0	0	0	367	3620
2	CTRL	2	2	2	0	250	250	34	0	0	0	48	233	186	147	233	250	250	250	221	0	96	250	221	2919	3620
2	CTRL	2	2	3	0	0	0	0	0	0	0	0	0	0	0	0	0	0	0	0	229	105	0	0	334	3620
2	CTRL	2	3	1	0	233	234	134	0	65	250	250	218	185	0	81	233	220	0	0	0	162	250	250	2765	4250
2	CTRL	2	3	2	0	0	0	0	0	0	0	0	0	0	248	102	0	0	213	250	54	0	0	0	867	4250
2	CTRL	2	3	3	0	0	0	49	250	135	0	0	0	0	0	0	0	0	0	0	163	21	0	0	618	4250
2	CTRL	2	4	1	0	0	0	0	0	0	215	250	202	0	181	250	233	250	233	121	0	0	0	0	1935	4516
2	CTRL	2	4	2	100	217	100	0	0	0	0	0	0	0	0	0	0	0	0	63	250	250	250	250	1480	4516
2	CTRL	2	4	3	0	0	83	250	250	218	0	0	0	248	52	0	0	0	0	0	0	0	0	0	1101	4516
2	CTRL	2	5	1	0	0	0	0	232	250	52	0	0	0	0	0	0	0	0	0	196	204	0	0	934	4003
2	CTRL	2	5	2	217	250	250	184	0	0	115	102	0	97	233	250	233	250	250	238	0	0	228	172	3069	4003
2	CTRL	2	5	3	0	0	0	0	0	0	0	0	0	0	0	0	0	0	0	0	0	0	0	0	0	4003
2	CTRL	2	6	1	17	233	250	1	0	0	0	0	0	0	0	0	0	0	0	0	0	0	0	0	501	3900
2	CTRL	2	6	2	0	0	0	149	250	235	249	185	0	0	0	0	0	0	0	0	0	0	0	0	1068	3900
2	CTRL	2	6	3	117	0	0	0	0	0	0	0	198	119	0	14	234	250	200	250	250	199	250	250	2331	3900
2	CTRL	2	7	1	0	250	250	67	0	0	0	0	0	0	0	0	0	0	0	0	0	0	0	0	567	4149
2	CTRL	2	7	2	0	0	0	0	0	0	165	250	233	250	250	187	167	217	213	250	250	250	221	195	3098	4149
2	CTRL	2	7	3	0	0	0	116	233	135	0	0	0	0	0	0	0	0	0	0	0	0	0	0	484	4149
2	CTRL	2	8	1	0	0	83	67	0	0	0	0	0	0	0	0	0	0	0	0	0	0	0	0	150	4249
2	CTRL	2	8	2	0	0	0	0	0	0	0	0	0	0	0	0	0	0	0	0	0	0	0	0	0	4249
2	CTRL	2	8	3	0	0	0	133	233	250	250	250	250	250	250	250	250	250	250	250	233	250	250	250	4099	4249
2	CTRL	2	9	1	0	0	0	0	0	0	0	0	0	0	0	0	0	0	0	0	0	0	0	0	0	4605
2	CTRL	2	9	2	0	249	234	250	234	250	250	250	216	234	233	250	250	250	250	250	250	250	250	205	4605	4605
2	CTRL	2	9	3	0	0	0	0	0	0	0	0	0	0	0	0	0	0	0	0	0	0	0	0	0	4605
2	CTRL	2	10	1	0	0	0	132	234	168	0	0	0	0	0	0	0	146	233	250	105	0	0	0	1268	3470
2	CTRL	2	10	2	0	0	0	0	0	0	0	148	102	0	0	0	0	0	0	0	0	0	0	0	250	3470
2	CTRL	2	10	3	0	199	250	35	0	0	234	0	14	250	86	0	83	0	0	0	96	250	250	205	1952	3470
2	CTRL	2	11	1	0	0	83	250	51	0	0	0	0	0	0	0	0	0	0	0	0	0	0	0	384	2970
2	CTRL	2	11	2	0	0	0	0	0	0	0	0	0	0	0	0	0	214	250	234	250	20	0	0	968	2970
2	CTRL	2	11	3	34	233	17	0	116	250	250	18	0	0	64	53	0	0	0	0	0	146	233	204	1618	2970
2	CTRL	2	12	1	0	0	49	250	233	250	250	250	250	250	250	250	250	250	250	250	250	250	5	0	3787	4516
2	CTRL	2	12	2	16	117	0	0	0	0	0	0	0	0	0	0	0	0	0	0	0	0	145	234	512	4516
2	CTRL	2	12	3	0	82	135	0	0	0	0	0	0	0	0	0	0	0	0	0	0	0	0	0	217	4516
2	CTRL	2	13	1	0	0	0	0	0	0	0	0	0	0	0	0	0	0	0	0	0	0	0	0	0	3381
2	CTRL	2	13	2	33	134	0	0	0	0	0	0	0	0	0	13	234	250	250	221	200	0	0	0	1335	3381
2	CTRL	2	13	3	0	66	250	250	250	218	0	0	231	250	166	53	0	0	0	0	0	0	62	250	2046	3381
2	CTRL	2	14	1	0	0	0	149	218	0	0	0	0	0	0	114	234	250	250	153	0	0	0	0	1368	4271
2	CTRL	2	14	2	167	100	0	0	0	199	250	233	119	198	250	69	0	0	0	0	0	0	0	0	1585	4271
2	CTRL	2	14	3	0	83	250	34	0	0	0	0	0	0	0	0	0	0	0	29	250	250	250	172	1318	4271
2	CTRL	3	1	1	0	0	0	249	235	0	0	0	0	0	0	0	0	0	0	0	0	0	0	0	484	4417
2	CTRL	3	1	2	17	250	133	0	0	182	250	250	19	0	0	0	80	250	250	250	250	234	250	250	2915	4417
2	CTRL	3	1	3	0	0	0	0	0	0	0	0	165	250	233	250	120	0	0	0	0	0	0	0	1018	4417
2	CTRL	3	2	1	0	33	250	250	151	0	0	0	15	235	248	233	233	250	250	250	117	250	250	4	3019	4116
2	CTRL	3	2	2	0	0	0	0	32	250	234	250	152	0	0	0	0	0	0	0	0	0	0	0	918	4116
2	CTRL	3	2	3	0	0	0	0	0	0	0	0	0	0	0	0	0	0	0	0	0	0	0	179	179	4116
2	CTRL	3	3	1	0	250	250	250	250	185	0	0	0	131	234	250	233	250	250	250	250	250	250	250	3783	4484
2	CTRL	3	3	2	0	0	0	0	0	0	0	32	250	35	0	0	0	0	0	0	0	0	0	0	317	4484
2	CTRL	3	3	3	0	0	0	0	0	0	249	135	0	0	0	0	0	0	0	0	0	0	0	0	384	4484
2	CTRL	3	4	1	0	0	0	216	250	233	18	0	0	0	0	147	153	0	0	0	0	0	0	0	1017	4015
2	CTRL	3	4	2	0	83	217	0	0	0	0	0	0	14	203	0	0	230	250	137	0	0	0	0	1134	4015
2	CTRL	3	4	3	0	0	0	0	0	0	165	234	250	169	0	0	0	0	0	46	250	250	250	250	1864	4015
2	CTRL	3	5	1	0	0	0	0	0	0	0	0	0	0	0	0	0	0	0	0	0	0	62	233	295	3415
2	CTRL	3	5	2	0	234	133	0	65	250	236	83	0	0	214	250	16	70	0	0	0	0	0	0	1551	3415
2	CTRL	3	5	3	0	0	66	234	118	0	0	0	0	0	0	0	0	97	250	200	233	250	121	0	1569	3415
2	CTRL	3	6	1	0	133	250	151	0	0	0	0	0	0	0	0	0	0	0	0	62	250	189	0	1035	2815
2	CTRL	3	6	2	0	0	0	0	0	0	0	0	0	0	0	0	0	0	0	0	0	0	0	0	0	2815
2	CTRL	3	6	3	0	0	0	49	250	151	81	103	0	0	0	0	184	113	250	250	71	0	28	250	1780	2815
2	CTRL	3	7	1	0	0	0	200	250	151	0	0	0	0	0	0	0	0	0	0	0	0	0	0	601	3616
2	CTRL	3	7	2	33	250	201	0	0	0	0	0	0	131	103	0	0	0	0	0	0	0	0	0	718	3616
2	CTRL	3	7	3	0	0	0	0	0	32	233	250	250	19	81	250	36	0	13	150	233	250	250	250	2297	3616
2	CTRL	3	8	1	0	0	217	100	0	99	234	101	0	0	0	0	0	0	0	0	0	0	0	0	751	4100
2	CTRL	3	8	2	0	0	0	33	250	34	0	0	0	0	0	0	0	0	0	0	0	0	0	0	317	4100
2	CTRL	3	8	3	167	33	0	0	0	0	0	82	250	250	250	250	250	250	250	250	200	104	246	200	3032	4100
2	CTRL	3	9	1	0	0	0	0	0	0	0	232	202	0	0	0	0	180	250	171	96	250	4	0	1385	3620
2	CTRL	3	9	2	0	216	250	250	51	0	0	0	0	231	36	0	0	0	0	13	87	0	179	171	1484	3620
2	CTRL	3	9	3	0	0	0	0	82	250	202	0	0	0	0	0	164	53	0	0	0	0	0	0	751	3620
2	CTRL	3	10	1	33	183	0	0	0	199	218	0	0	0	0	0	0	0	163	250	188	0	0	0	1234	3748
2	CTRL	3	10	2	0	0	0	0	0	0	0	0	0	0	0	0	0	0	0	0	0	0	0	0	0	3748
2	CTRL	3	10	3	0	0	249	217	201	0	0	198	183	153	0	80	233	250	4	0	0	246	250	250	2514	3748
2	CTRL	3	11	1	0	0	0	0	0	0	0	0	0	0	0	0	0	0	0	0	0	0	0	0	0	3270
2	CTRL	3	11	2	17	250	233	250	101	0	0	0	100	114	250	250	250	250	71	180	104	0	79	171	2670	3270
2	CTRL	3	11	3	0	0	0	0	0	0	0	0	0	0	0	0	0	0	130	20	96	233	121	0	600	3270
2	CTRL	3	12	1	16	250	134	0	0	0	0	0	0	0	0	214	250	233	250	250	54	0	145	155	1951	4137
2	CTRL	3	12	2	0	0	49	250	50	202	0	0	0	148	219	0	0	0	0	0	0	0	0	0	918	4137
2	CTRL	3	12	3	0	0	0	0	0	0	215	250	250	36	0	0	0	0	0	0	179	250	88	0	1268	4137
2	CTRL	3	13	1	0	0	0	0	0	0	0	0	48	233	250	250	250	250	250	250	250	250	250	38	2569	3870
2	CTRL	3	13	2	133	0	166	218	0	0	0	0	0	0	0	0	0	0	0	0	0	0	0	0	517	3870
2	CTRL	3	13	3	17	233	33	0	117	0	0	82	152	0	0	0	0	0	0	0	0	0	0	150	784	3870
2	CTRL	3	14	1	0	0	0	0	0	232	233	52	0	0	0	0	0	0	0	0	0	0	0	0	517	4088
2	CTRL	3	14	2	0	0	0	0	0	0	0	0	0	0	114	250	233	250	250	233	234	138	0	0	1702	4088
2	CTRL	3	14	3	0	250	233	201	0	0	0	131	250	234	53	0	0	0	0	0	0	45	250	222	1869	4088
3	CTRL	1	1	1	133	250	217	0	0	0	232	250	119	0	0	0	64	233	250	187	0	0	0	83	2018	3419
3	CTRL	1	1	2	0	0	0	216	168	0	0	0	31	250	119	0	0	0	0	0	0	0	0	0	784	3419
3	CTRL	1	1	3	0	0	0	0	16	201	0	0	0	0	48	250	19	0	0	0	0	29	54	0	617	3419
3	CTRL	1	2	1	33	84	0	0	182	234	250	2	0	0	0	0	0	0	0	0	0	0	0	0	785	3616
3	CTRL	1	2	2	0	116	250	118	0	0	0	0	0	0	197	3	0	0	0	229	234	233	167	250	1797	3616
3	CTRL	1	2	3	0	0	0	82	1	0	0	181	153	133	0	47	237	0	200	0	0	0	0	0	1034	3616
3	CTRL	1	3	1	0	0	0	0	0	0	0	0	0	0	0	31	119	0	0	0	0	0	0	0	150	3215
3	CTRL	1	3	2	0	250	250	217	0	0	0	0	0	0	198	169	64	250	86	196	234	121	0	0	2035	3215
3	CTRL	1	3	3	0	0	0	0	199	151	0	0	31	86	0	0	0	0	0	0	0	79	234	250	1030	3215
3	CTRL	1	4	1	0	0	0	0	132	250	202	0	0	231	250	120	0	0	230	220	12	233	250	172	2302	3688
3	CTRL	1	4	2	33	234	201	0	0	0	0	167	0	0	0	63	250	188	0	0	0	0	0	0	1136	3688
3	CTRL	1	4	3	0	0	0	232	18	0	0	0	0	0	0	0	0	0	0	0	0	0	0	0	250	3688
3	CTRL	1	5	1	0	0	0	0	0	117	0	0	0	114	236	0	0	213	54	0	0	0	0	0	734	3535
3	CTRL	1	5	2	0	0	0	0	0	32	250	250	250	52	0	0	0	0	0	0	0	0	245	105	1184	3535
3	CTRL	1	5	3	150	200	0	49	167	0	0	0	0	0	0	150	97	3	129	250	250	172	0	0	1617	3535
3	CTRL	1	6	1	17	233	250	117	0	0	65	250	250	119	0	0	14	170	0	0	0	0	0	0	1485	3303
3	CTRL	1	6	2	0	0	0	0	0	0	0	0	0	65	250	152	83	0	0	0	63	250	250	188	1301	3303
3	CTRL	1	6	3	0	0	0	0	0	0	0	0	0	0	0	0	0	30	250	234	3	0	0	0	517	3303
3	CTRL	1	7	1	0	0	0	0	0	65	250	135	0	0	0	0	0	0	0	0	133	0	0	0	583	3869
3	CTRL	1	7	2	33	250	167	0	0	0	0	48	250	233	119	0	0	0	0	0	0	245	22	0	1367	3869
3	CTRL	1	7	3	0	0	32	250	250	52	0	0	0	0	47	250	250	87	179	250	5	0	28	239	1919	3869
3	CTRL	1	8	1	16	250	34	0	0	0	0	0	0	0	47	250	250	233	204	0	79	233	155	0	1751	3731
3	CTRL	1	8	2	0	0	49	250	35	0	0	198	250	236	117	0	0	0	0	213	87	0	0	145	1580	3731
3	CTRL	1	8	3	0	0	0	0	132	250	18	0	0	0	0	0	0	0	0	0	0	0	0	0	400	3731
3	CTRL	1	9	1	0	0	0	0	0	0	0	0	0	0	0	0	0	0	0	0	0	245	72	0	317	3103
3	CTRL	1	9	2	16	250	184	99	51	0	0	0	0	247	250	250	250	250	250	238	167	0	112	72	2686	3103
3	CTRL	1	9	3	0	0	0	0	0	0	0	0	0	0	0	0	0	0	0	0	0	0	0	100	100	3103
3	CTRL	1	10	1	0	0	0	0	0	232	202	115	233	102	0	0	0	0	0	0	0	0	0	0	884	3965
3	CTRL	1	10	2	0	233	201	0	0	0	0	0	0	64	234	250	69	230	220	133	0	0	0	0	1634	3965
3	CTRL	1	10	3	0	0	0	233	201	0	0	0	0	0	0	0	0	0	0	46	234	250	250	233	1447	3965
3	CTRL	1	11	1	0	0	0	0	0	132	250	219	0	0	0	0	0	0	0	29	250	234	138	0	1252	4138
3	CTRL	1	11	2	0	233	184	0	0	0	0	0	198	250	250	233	233	250	250	37	0	0	29	238	2385	4138
3	CTRL	1	11	3	0	0	0	233	233	35	0	0	0	0	0	0	0	0	0	0	0	0	0	0	501	4138
3	CTRL	1	12	1	0	0	199	85	0	0	0	0	0	0	0	0	0	0	0	46	138	0	0	0	468	3170
3	CTRL	1	12	2	0	0	0	99	250	35	0	0	0	0	230	167	250	250	237	100	0	200	0	0	1818	3170
3	CTRL	1	12	3	0	234	0	0	0	32	250	18	0	0	0	0	0	0	0	0	0	0	212	138	884	3170
3	CTRL	1	13	1	0	183	234	17	0	0	0	0	0	0	0	97	170	0	130	233	71	0	0	0	1135	3517
3	CTRL	1	13	2	0	0	0	0	0	0	0	0	184	0	214	53	0	0	0	0	0	0	179	250	880	3517
3	CTRL	1	13	3	0	0	0	182	35	232	234	85	0	217	0	0	13	234	53	0	0	213	4	0	1502	3517
3	CTRL	1	14	1	0	0	0	0	0	0	0	0	115	66	250	233	233	36	0	0	179	250	238	0	1600	4086
3	CTRL	1	14	2	0	250	0	0	116	250	250	250	52	0	0	0	0	147	250	154	0	0	0	0	1719	4086
3	CTRL	1	14	3	100	0	183	234	83	0	0	0	0	0	0	0	0	0	0	0	0	0	0	167	767	4086
3	CTRL	2	1	1	0	0	149	250	118	65	52	0	0	0	0	0	0	0	0	163	250	250	66	188	1551	2635
3	CTRL	2	1	2	0	200	17	0	0	0	0	0	0	0	0	47	250	187	0	0	0	0	0	0	701	2635
3	CTRL	2	1	3	0	0	0	0	116	17	0	0	0	0	0	0	0	47	182	21	0	0	0	0	383	2635
3	CTRL	2	2	1	0	0	0	0	0	0	0	133	0	0	0	0	0	0	30	250	104	0	0	0	517	3131
3	CTRL	2	2	2	0	0	0	0	0	0	0	0	83	0	0	0	164	233	36	0	0	0	0	0	516	3131
3	CTRL	2	2	3	0	167	0	0	66	83	250	1	115	234	250	250	19	0	0	0	0	163	250	250	2098	3131
3	CTRL	2	3	1	17	250	183	0	0	0	0	0	198	233	234	169	0	0	0	0	0	0	0	0	1284	3719
3	CTRL	2	3	2	0	0	0	0	0	0	132	235	0	0	0	0	0	0	0	0	0	0	0	0	367	3719
3	CTRL	2	3	3	0	0	0	249	250	35	0	0	0	0	0	0	30	233	166	250	234	233	250	138	2068	3719
3	CTRL	2	4	1	0	0	0	0	0	0	48	250	102	0	0	0	0	0	0	0	0	0	100	0	500	3788
3	CTRL	2	4	2	133	34	216	233	119	115	135	0	0	0	114	233	171	163	233	234	234	250	21	133	2771	3788
3	CTRL	2	4	3	0	133	0	0	0	0	0	0	81	233	70	0	0	0	0	0	0	0	0	0	517	3788
3	CTRL	2	5	1	16	218	0	0	0	0	231	234	250	233	250	233	250	250	250	250	54	229	21	211	3180	3330
3	CTRL	2	5	2	0	0	0	0	0	0	0	0	0	0	0	0	0	0	0	0	0	0	145	5	150	3330
3	CTRL	2	5	3	0	0	0	0	0	0	0	0	0	0	0	0	0	0	0	0	0	0	0	0	0	3330
3	CTRL	2	6	1	33	234	0	116	233	35	0	0	48	250	216	237	247	153	113	104	0	95	105	0	2219	3667
3	CTRL	2	6	2	0	0	166	68	0	32	234	233	102	0	0	0	0	0	0	13	171	0	79	250	1348	3667
3	CTRL	2	6	3	0	0	0	0	0	0	0	0	0	0	0	0	0	0	0	0	12	88	0	0	100	3667
3	CTRL	2	7	1	33	250	250	250	250	51	0	0	132	250	233	250	219	0	0	0	0	0	0	0	2168	3919
3	CTRL	2	7	2	0	0	0	0	0	132	168	0	0	0	0	0	0	0	0	0	0	0	0	0	300	3919
3	CTRL	2	7	3	0	0	0	0	0	0	15	185	0	0	0	0	0	64	216	233	250	250	238	0	1451	3919
3	CTRL	2	8	1	0	0	0	0	0	0	0	0	0	231	19	0	114	234	203	0	0	0	0	0	801	3003
3	CTRL	2	8	2	17	233	233	101	0	0	65	18	0	0	0	0	0	0	0	0	0	179	250	72	1168	3003
3	CTRL	2	8	3	0	0	0	0	0	0	0	115	202	0	98	152	0	0	0	230	233	4	0	0	1034	3003
3	CTRL	2	9	1	0	0	0	0	0	0	0	0	0	0	0	0	0	197	153	0	0	129	250	71	800	3365
3	CTRL	2	9	2	117	217	216	0	0	0	148	234	250	250	119	0	150	0	0	230	250	21	0	96	2298	3365
3	CTRL	2	9	3	0	0	0	0	0	0	0	0	0	0	14	250	3	0	0	0	0	0	0	0	267	3365
3	CTRL	2	10	1	33	67	0	0	0	0	0	0	0	0	0	0	0	0	0	0	0	0	0	245	345	3316
3	CTRL	2	10	2	0	100	233	118	0	115	250	136	0	0	0	0	0	0	0	0	0	0	0	0	952	3316
3	CTRL	2	10	3	0	0	0	66	250	68	0	48	250	169	114	120	0	0	213	233	250	50	188	0	2019	3316
3	CTRL	2	11	1	0	0	0	0	0	0	165	250	102	0	0	0	0	0	0	0	0	0	0	0	517	3314
3	CTRL	2	11	2	0	250	167	0	0	0	0	0	65	250	85	197	250	187	0	0	29	205	0	0	1685	3314
3	CTRL	2	11	3	0	0	0	99	233	235	0	0	0	0	83	0	0	0	0	0	0	0	212	250	1112	3314
3	CTRL	2	12	1	0	233	250	1	0	0	0	0	0	0	0	0	0	0	0	0	0	0	0	0	484	3370
3	CTRL	2	12	2	0	0	0	0	0	0	0	0	0	0	0	0	0	0	0	0	0	0	0	0	0	3370
3	CTRL	2	12	3	0	0	0	182	234	151	0	0	0	81	233	236	230	234	233	234	250	250	233	105	2886	3370
3	CTRL	2	13	1	0	0	133	134	0	100	0	0	0	0	114	167	103	0	0	0	0	0	0	0	751	2714
3	CTRL	2	13	2	0	250	50	16	67	0	249	1	0	0	0	0	0	231	233	234	250	20	0	0	1601	2714
3	CTRL	2	13	3	0	0	0	0	116	1	0	0	0	0	0	0	0	0	0	0	0	129	4	112	362	2714
3	CTRL	2	14	1	0	0	32	235	0	0	0	0	0	114	234	250	216	250	21	0	0	0	0	0	1352	3854
3	CTRL	2	14	2	0	200	150	0	0	0	0	131	250	69	0	0	0	0	163	233	233	250	5	0	1684	3854
3	CTRL	2	14	3	200	34	0	0	167	232	185	0	0	0	0	0	0	0	0	0	0	0	0	0	818	3854
3	CTRL	3	1	1	33	117	0	0	0	0	0	0	0	0	0	0	0	0	0	0	0	0	0	0	150	2197
3	CTRL	3	1	2	0	0	0	0	99	51	0	0	0	0	0	0	0	0	0	0	0	0	0	0	150	2197
3	CTRL	3	1	3	0	66	233	235	83	0	0	0	0	0	0	0	0	113	104	163	250	233	167	250	1897	2197
3	CTRL	3	2	1	0	184	0	0	0	148	186	0	0	0	0	0	0	213	250	250	104	0	0	0	1335	3530
3	CTRL	3	2	2	0	0	0	0	0	0	0	214	233	3	0	0	0	0	0	0	0	0	0	0	450	3530
3	CTRL	3	2	3	0	0	216	250	216	18	0	0	0	164	86	0	0	0	0	0	79	233	233	250	1745	3530
3	CTRL	3	3	1	0	0	100	250	233	134	0	0	98	152	164	234	250	233	250	233	138	0	0	0	2469	4000
3	CTRL	3	3	2	117	83	0	0	0	0	215	250	86	0	0	0	0	0	0	0	46	250	171	129	1347	4000
3	CTRL	3	3	3	0	100	84	0	0	0	0	0	0	0	0	0	0	0	0	0	0	0	0	0	184	4000
3	CTRL	3	4	1	0	0	0	132	250	234	18	0	0	0	0	0	0	0	0	0	0	0	0	0	634	3883
3	CTRL	3	4	2	0	0	49	34	0	0	148	250	234	119	214	233	3	0	63	250	250	21	0	0	1868	3883
3	CTRL	3	4	3	0	200	34	0	0	0	0	0	0	0	0	0	180	250	121	0	0	112	234	250	1381	3883
3	CTRL	3	5	1	116	184	0	0	0	182	250	152	0	0	0	117	0	0	0	0	0	179	234	233	1647	3882
3	CTRL	3	5	2	0	0	0	99	184	0	0	0	0	0	0	0	213	221	79	250	188	0	0	0	1234	3882
3	CTRL	3	5	3	0	0	216	34	0	0	0	14	234	250	233	20	0	0	0	0	0	0	0	0	1001	3882
3	CTRL	3	6	1	0	250	233	250	1	0	82	152	131	234	234	233	103	0	0	0	133	246	154	0	2436	3782
3	CTRL	3	6	2	0	0	0	0	0	0	0	0	0	0	0	0	0	0	0	0	0	0	0	95	95	3782
3	CTRL	3	6	3	0	0	0	0	182	250	85	0	0	0	0	0	64	233	233	204	0	0	0	0	1251	3782
3	CTRL	3	7	1	0	0	0	0	0	0	48	85	0	0	0	0	0	0	0	0	113	154	0	0	400	3163
3	CTRL	3	7	2	33	234	250	67	0	0	0	0	0	0	0	0	0	0	196	233	71	0	195	250	1529	3163
3	CTRL	3	7	3	0	0	0	116	233	233	35	81	250	234	52	0	0	0	0	0	0	0	0	0	1234	3163
3	CTRL	3	8	1	0	0	0	0	0	82	250	118	0	0	0	0	0	0	0	0	0	0	0	0	450	3020
3	CTRL	3	8	2	0	16	250	151	0	0	0	0	0	181	153	181	103	180	234	250	250	49	188	0	2186	3020
3	CTRL	3	8	3	0	117	0	0	0	0	0	31	234	2	0	0	0	0	0	0	0	0	0	0	384	3020
3	CTRL	3	9	1	33	184	0	0	0	0	0	0	0	0	0	0	0	0	0	0	0	0	0	0	217	3637
3	CTRL	3	9	2	0	0	249	101	0	0	0	0	0	0	0	0	0	0	0	0	0	0	0	0	350	3637
3	CTRL	3	9	3	0	0	0	82	202	0	0	83	231	250	250	250	233	250	250	250	250	250	239	0	3070	3637
3	CTRL	3	10	1	0	0	0	0	0	0	0	198	169	0	0	0	0	0	0	0	0	0	0	0	367	3186
3	CTRL	3	10	2	16	250	101	0	0	0	150	0	0	0	214	250	234	153	196	217	250	233	250	21	2535	3186
3	CTRL	3	10	3	0	0	0	0	0	0	0	0	31	250	3	0	0	0	0	0	0	0	0	0	284	3186
3	CTRL	3	11	1	0	83	34	0	99	85	0	0	0	0	0	0	97	187	0	0	0	112	205	0	902	4001
3	CTRL	3	11	2	0	0	166	250	85	99	233	250	83	250	250	250	86	0	100	213	250	71	0	229	2865	4001
3	CTRL	3	11	3	83	151	0	0	0	0	0	0	0	0	0	0	0	0	0	0	0	0	0	0	234	4001
3	CTRL	3	12	1	0	0	0	0	0	0	0	0	0	0	0	0	63	70	0	0	0	0	45	122	300	3352
3	CTRL	3	12	2	49	234	250	250	34	0	0	0	114	250	233	83	87	80	250	250	250	250	138	0	2802	3352
3	CTRL	3	12	3	0	0	0	0	115	135	0	0	0	0	0	0	0	0	0	0	0	0	0	0	250	3352
3	CTRL	3	13	1	0	116	134	0	0	0	0	0	0	198	233	233	233	137	0	0	0	0	0	0	1284	3132
3	CTRL	3	13	2	0	0	0	0	0	0	0	131	186	0	0	0	0	47	237	0	0	29	250	250	1130	3132
3	CTRL	3	13	3	0	0	0	0	0	65	166	19	0	0	0	0	0	0	0	79	234	155	0	0	718	3132
3	CTRL	3	14	1	0	67	16	0	0	0	0	0	0	0	0	231	86	0	30	250	104	0	0	0	784	3153
3	CTRL	3	14	2	0	0	0	0	0	0	0	0	0	0	0	0	64	250	136	0	0	0	0	0	450	3153
3	CTRL	3	14	3	0	0	167	250	184	0	0	0	98	250	202	0	0	0	0	0	80	233	233	222	1919	3153
4	CTRL	1	1	1	166	200	250	250	234	51	98	233	250	250	203	0	0	0	0	0	0	112	250	171	2718	4169
4	CTRL	1	1	2	0	0	0	0	0	132	85	0	0	0	0	0	0	133	129	234	233	21	0	0	967	4169
4	CTRL	1	1	3	0	0	0	0	0	0	0	0	0	0	0	214	250	20	0	0	0	0	0	0	484	4169
4	CTRL	1	2	1	0	50	233	234	117	0	0	0	248	250	217	250	233	87	0	230	250	87	179	171	2836	3820
4	CTRL	1	2	2	0	0	0	0	0	0	0	0	0	0	0	0	0	97	187	0	0	0	0	0	284	3820
4	CTRL	1	2	3	0	0	0	0	49	250	233	168	0	0	0	0	0	0	0	0	0	0	0	0	700	3820
4	CTRL	1	3	1	0	0	0	0	0	0	0	0	0	0	148	219	0	0	0	0	146	167	250	38	968	3820
4	CTRL	1	3	2	0	167	233	0	0	0	0	0	0	0	0	0	0	0	0	0	0	0	0	0	400	3820
4	CTRL	1	3	3	0	0	0	200	250	233	168	115	250	250	52	0	147	250	250	250	37	0	0	0	2452	3820
4	CTRL	1	4	1	0	0	0	0	0	117	15	233	152	0	0	198	250	19	0	0	0	0	0	0	984	3965
4	CTRL	1	4	2	50	184	0	216	250	1	0	0	0	0	0	0	0	0	200	247	250	233	250	233	2114	3965
4	CTRL	1	4	3	0	0	0	0	0	0	200	0	32	232	203	0	0	200	0	0	0	0	0	0	867	3965
4	CTRL	1	5	1	0	167	0	32	250	234	233	185	148	233	203	0	13	250	250	250	250	250	234	250	3432	4082
4	CTRL	1	5	2	0	0	183	134	0	0	0	0	0	0	0	0	100	0	0	0	0	0	0	0	417	4082
4	CTRL	1	5	3	0	0	0	0	0	0	0	0	0	0	0	230	3	0	0	0	0	0	0	0	233	4082
4	CTRL	1	6	1	16	101	149	233	218	0	0	31	234	250	36	0	0	0	167	200	230	71	0	0	1936	3399
4	CTRL	1	6	2	0	0	0	0	0	0	0	100	0	0	0	0	180	154	0	0	0	112	217	250	1013	3399
4	CTRL	1	6	3	0	0	0	0	0	99	151	0	0	0	0	197	3	0	0	0	0	0	0	0	450	3399
4	CTRL	1	7	1	0	0	0	0	0	0	0	0	0	0	0	0	0	0	0	0	0	0	0	0	0	3486
4	CTRL	1	7	2	0	116	233	200	101	0	0	0	0	0	0	0	100	0	96	238	96	4	195	72	1451	3486
4	CTRL	1	7	3	0	0	0	0	82	233	217	233	233	234	233	3	0	180	137	0	0	212	38	0	2035	3486
4	CTRL	1	8	1	0	0	0	0	0	0	0	0	0	0	0	0	0	0	0	0	0	0	0	0	0	3838
4	CTRL	1	8	2	16	234	250	250	185	0	0	0	0	0	0	117	0	0	0	0	0	112	250	172	1586	3838
4	CTRL	1	8	3	0	0	0	0	0	215	250	167	233	236	0	0	230	250	216	234	217	4	0	0	2252	3838
4	CTRL	1	9	1	0	200	250	150	250	118	0	0	0	0	0	0	0	0	0	0	0	0	62	234	1264	3617
4	CTRL	1	9	2	0	0	0	0	0	49	83	234	233	234	102	0	197	217	217	3	0	196	54	0	1819	3617
4	CTRL	1	9	3	0	0	0	0	0	0	0	0	0	0	0	234	0	0	0	130	170	0	0	0	534	3617
4	CTRL	1	10	1	50	117	0	0	0	0	0	0	0	0	0	0	0	0	0	0	0	0	0	0	167	3699
4	CTRL	1	10	2	0	0	0	0	0	0	32	51	0	0	0	0	0	0	0	0	0	0	0	0	83	3699
4	CTRL	1	10	3	0	0	249	167	250	233	169	98	233	133	70	167	146	217	233	250	238	162	184	250	3449	3699
4	CTRL	1	11	1	0	0	0	0	0	0	0	0	0	0	0	0	113	187	0	0	0	0	0	0	300	3118
4	CTRL	1	11	2	0	0	0	0	0	0	0	0	0	0	0	0	0	0	0	0	0	0	0	0	0	3118
4	CTRL	1	11	3	83	150	233	250	200	250	118	231	234	119	181	250	86	0	196	37	0	0	95	105	2818	3118
4	CTRL	1	12	1	0	184	233	17	0	0	0	0	0	0	0	0	0	0	0	30	186	0	0	0	650	3420
4	CTRL	1	12	2	0	0	0	0	66	250	216	234	250	69	148	135	0	0	63	104	0	167	0	0	1702	3420
4	CTRL	1	12	3	83	0	0	16	151	0	0	0	0	0	0	0	147	234	154	0	0	46	104	133	1068	3420
4	CTRL	1	13	1	0	0	0	0	0	0	0	0	0	0	0	0	0	0	0	0	0	0	0	195	195	3999
4	CTRL	1	13	2	0	150	250	250	183	233	101	0	0	0	0	234	114	233	137	0	0	0	0	0	1885	3999
4	CTRL	1	13	3	0	0	0	0	0	0	0	198	203	231	169	0	117	0	63	233	233	250	222	0	1919	3999
4	CTRL	1	14	1	50	233	234	250	201	165	250	219	0	0	31	250	250	170	0	0	234	0	0	0	2537	3421
4	CTRL	1	14	2	0	0	0	0	0	0	0	0	215	202	0	0	0	0	0	0	0	0	0	0	417	3421
4	CTRL	1	14	3	0	0	0	0	0	0	0	0	0	0	0	0	0	63	237	167	0	0	0	0	467	3421
4	CTRL	2	1	1	0	0	0	0	32	250	219	0	0	0	0	0	97	153	0	0	0	0	0	0	751	3449
4	CTRL	2	1	2	0	0	0	0	150	0	0	0	0	164	250	234	87	0	0	0	112	238	167	179	1581	3449
4	CTRL	2	1	3	116	234	167	0	0	0	15	250	50	35	0	0	0	0	163	87	0	0	0	0	1117	3449
4	CTRL	2	2	1	150	216	250	250	168	0	0	0	0	181	250	86	0	163	250	88	0	0	0	0	2052	4021
4	CTRL	2	2	2	0	0	0	0	32	250	133	233	250	3	0	0	0	0	0	0	0	0	0	0	901	4021
4	CTRL	2	2	3	0	0	0	0	0	0	0	0	0	0	0	130	250	37	0	113	233	250	55	0	1068	4021
4	CTRL	2	3	1	16	234	233	234	250	135	133	117	181	234	233	103	0	0	0	0	0	0	0	0	2103	4072
4	CTRL	2	3	2	0	0	0	0	0	0	0	0	0	0	0	80	234	233	234	250	233	250	233	222	1969	4072
4	CTRL	2	3	3	0	0	0	0	0	0	0	0	0	0	0	0	0	0	0	0	0	0	0	0	0	4072
4	CTRL	2	4	1	167	232	217	34	0	249	68	0	0	0	47	217	220	0	0	0	0	0	0	0	1451	4033
4	CTRL	2	4	2	0	0	0	0	0	0	0	0	0	0	0	0	0	0	0	0	217	0	45	250	512	4033
4	CTRL	2	4	3	0	0	0	167	234	0	0	181	186	198	136	0	0	197	250	204	0	195	122	0	2070	4033
4	CTRL	2	5	1	0	0	0	0	0	0	0	164	136	0	0	0	0	0	0	0	95	234	250	250	1129	3665
4	CTRL	2	5	2	116	116	217	135	0	0	0	0	0	231	119	197	250	187	46	233	5	0	0	0	1852	3665
4	CTRL	2	5	3	0	0	0	0	198	250	236	0	0	0	0	0	0	0	0	0	0	0	0	0	684	3665
4	CTRL	2	6	1	50	100	0	0	0	0	0	215	250	69	0	0	0	184	83	0	0	0	0	0	951	2486
4	CTRL	2	6	2	0	66	250	250	185	0	249	18	0	0	0	0	0	0	0	0	0	0	0	0	1018	2486
4	CTRL	2	6	3	0	0	0	0	0	0	0	0	0	0	164	36	197	3	0	0	0	0	79	38	517	2486
4	CTRL	2	7	1	100	0	0	0	0	0	0	0	0	0	0	0	0	0	146	250	171	0	0	0	667	3487
4	CTRL	2	7	2	0	100	199	168	32	250	217	216	36	133	0	0	0	0	0	0	0	0	0	0	1351	3487
4	CTRL	2	7	3	0	0	0	0	0	0	0	0	0	0	197	250	250	121	0	0	0	179	250	222	1469	3487
4	CTRL	2	8	1	0	0	0	0	0	0	0	0	81	203	0	0	14	233	137	0	0	0	0	0	668	4072
4	CTRL	2	8	2	0	0	0	0	0	0	0	0	0	31	234	250	186	0	0	80	250	250	250	138	1669	4072
4	CTRL	2	8	3	0	250	250	166	250	234	250	233	102	0	0	0	0	0	0	0	0	0	0	0	1735	4072
4	CTRL	2	9	1	0	0	0	0	0	15	68	0	0	0	0	0	0	0	0	0	0	0	0	0	83	3633
4	CTRL	2	9	2	0	0	0	0	0	0	0	0	0	0	0	114	250	216	250	250	234	233	234	234	2015	3633
4	CTRL	2	9	3	0	133	0	116	250	185	0	132	233	217	250	19	0	0	0	0	0	0	0	0	1535	3633
4	CTRL	2	10	1	201	233	250	250	218	232	250	235	232	233	250	202	0	0	0	0	0	0	0	0	2786	4617
4	CTRL	2	10	2	0	0	0	0	0	0	0	0	0	0	0	0	0	0	180	217	233	234	250	250	1364	4617
4	CTRL	2	10	3	0	0	0	0	0	0	0	0	0	0	0	0	197	250	20	0	0	0	0	0	467	4617
4	CTRL	2	11	1	0	0	0	0	0	0	0	0	0	0	0	0	0	0	0	0	0	146	238	234	618	3238
4	CTRL	2	11	2	0	0	149	85	66	250	233	250	250	250	250	151	250	3	0	0	179	54	0	0	2420	3238
4	CTRL	2	11	3	200	0	0	0	0	0	0	0	0	0	0	0	0	0	0	0	0	0	0	0	200	3238
4	CTRL	2	12	1	0	250	233	233	234	250	250	250	50	119	0	0	0	0	0	0	0	0	0	0	1869	3581
4	CTRL	2	12	2	0	0	0	0	0	0	0	0	0	48	250	233	200	86	0	0	0	0	0	0	817	3581
4	CTRL	2	12	3	0	0	0	0	0	0	0	0	0	0	0	0	0	0	0	213	3	212	233	234	895	3581
4	CTRL	2	13	1	0	0	0	0	0	0	0	0	0	0	0	0	0	0	0	0	0	0	0	0	0	3222
4	CTRL	2	13	2	0	116	234	134	0	0	14	220	0	0	0	47	153	163	233	138	0	0	0	0	1452	3222
4	CTRL	2	13	3	0	0	0	65	234	185	117	14	234	53	0	100	0	0	0	0	117	195	234	222	1770	3222
4	CTRL	2	14	1	0	133	216	234	234	0	0	0	0	0	0	197	250	20	0	0	0	0	0	0	1284	2969
4	CTRL	2	14	2	0	0	0	0	0	0	0	0	0	0	0	0	0	0	0	96	233	234	104	0	667	2969
4	CTRL	2	14	3	0	0	0	0	0	199	233	250	186	0	0	0	0	113	37	0	0	0	0	0	1018	2969
4	CTRL	3	1	1	0	0	0	0	0	0	65	219	0	0	0	0	0	0	0	0	0	0	0	0	284	3437
4	CTRL	3	1	2	0	100	250	217	217	0	0	0	0	0	0	214	233	220	247	250	250	233	250	238	2919	3437
4	CTRL	3	1	3	0	0	0	0	0	232	2	0	0	0	0	0	0	0	0	0	0	0	0	0	234	3437
4	CTRL	3	2	1	0	250	100	0	0	0	0	0	0	0	0	0	0	0	0	0	0	0	0	0	350	3398
4	CTRL	3	2	2	0	0	83	250	217	233	68	0	0	148	119	200	47	250	250	187	0	63	233	233	2581	3398
4	CTRL	3	2	3	0	0	0	0	0	0	0	184	232	51	0	0	0	0	0	0	0	0	0	0	467	3398
4	CTRL	3	3	1	0	250	217	0	0	0	0	0	0	0	0	0	0	0	0	96	250	38	28	239	1118	3787
4	CTRL	3	3	2	0	0	0	0	0	0	0	0	0	0	0	0	0	13	250	87	0	0	0	0	350	3787
4	CTRL	3	3	3	0	0	0	32	250	250	234	250	236	0	114	233	250	170	0	0	0	162	138	0	2319	3787
4	CTRL	3	4	1	0	133	0	0	249	250	68	0	0	0	0	0	0	13	204	0	0	0	0	0	917	3765
4	CTRL	3	4	2	0	0	0	0	0	0	115	250	233	233	234	103	163	171	13	250	221	0	212	233	2431	3765
4	CTRL	3	4	3	0	66	233	118	0	0	0	0	0	0	0	0	0	0	0	0	0	0	0	0	417	3765
4	CTRL	3	5	1	0	0	99	250	85	0	0	0	0	0	0	0	0	0	0	0	0	0	0	0	434	3889
4	CTRL	3	5	2	0	0	0	0	116	250	68	0	0	0	0	0	0	0	0	0	0	0	0	0	434	3889
4	CTRL	3	5	3	33	250	101	0	0	0	0	115	219	231	250	170	197	233	250	67	250	250	217	188	3021	3889
4	CTRL	3	6	1	0	0	0	0	0	0	0	0	0	0	0	0	0	0	0	0	0	0	0	0	0	4072
4	CTRL	3	6	2	0	233	233	233	250	250	234	219	0	0	0	0	0	0	0	0	0	0	0	0	1652	4072
4	CTRL	3	6	3	0	0	0	0	0	0	0	0	164	250	234	250	204	247	216	234	233	250	138	0	2420	4072
4	CTRL	3	7	1	0	0	0	0	0	116	233	18	0	0	0	0	0	80	250	87	0	0	0	0	784	3420
4	CTRL	3	7	2	184	233	250	50	216	101	0	165	233	233	250	250	20	0	0	0	0	0	179	38	2402	3420
4	CTRL	3	7	3	0	0	0	0	0	0	0	0	0	0	0	0	130	104	0	0	0	0	0	0	234	3420
4	CTRL	3	8	1	0	0	0	0	0	0	0	0	0	0	0	0	0	0	0	0	0	0	0	0	0	3633
4	CTRL	3	8	2	0	0	0	0	0	0	0	0	0	0	0	0	0	0	0	0	0	0	0	0	0	3633
4	CTRL	3	8	3	33	234	250	250	250	232	250	250	250	250	170	64	250	250	50	204	0	162	22	212	3633	3633
4	CTRL	3	9	1	0	0	0	0	0	0	0	0	0	0	0	80	233	171	0	0	0	0	0	0	484	2536
4	CTRL	3	9	2	0	0	0	0	0	0	0	0	47	250	103	0	0	0	0	0	0	0	0	0	400	2536
4	CTRL	3	9	3	0	0	0	0	0	215	250	36	0	0	0	0	0	13	233	250	138	112	216	189	1652	2536
4	CTRL	3	10	1	0	0	0	0	0	0	0	0	0	0	0	0	147	250	137	0	0	0	0	0	534	2019
4	CTRL	3	10	2	0	0	0	0	0	0	0	0	148	86	0	0	0	0	0	0	0	0	0	0	234	2019
4	CTRL	3	10	3	0	0	0	0	65	250	233	233	70	0	133	247	20	0	0	0	0	0	0	0	1251	2019
4	CTRL	3	11	1	0	0	0	66	250	250	250	185	232	235	0	64	120	0	97	250	250	150	205	184	2788	3671
4	CTRL	3	11	2	50	250	200	100	0	0	0	0	0	0	0	0	0	0	0	0	0	0	0	0	600	3671
4	CTRL	3	11	3	0	0	0	0	0	0	0	0	0	0	64	86	0	80	53	0	0	0	0	0	283	3671
4	CTRL	3	12	1	217	200	250	250	218	0	0	0	0	0	0	0	0	0	0	113	250	234	250	234	2216	3501
4	CTRL	3	12	2	0	0	0	0	0	0	0	0	0	0	48	250	153	164	233	70	0	0	0	0	918	3501
4	CTRL	3	12	3	0	0	0	0	0	133	49	185	0	0	0	0	0	0	0	0	0	0	0	0	367	3501
4	CTRL	3	13	1	34	232	250	151	99	233	233	250	202	148	250	233	250	217	220	0	180	250	171	212	3815	3815
4	CTRL	3	13	2	0	0	0	0	0	0	0	0	0	0	0	0	0	0	0	0	0	0	0	0	0	3815
4	CTRL	3	13	3	0	0	0	0	0	0	0	0	0	0	0	0	0	0	0	0	0	0	0	0	0	3815
4	CTRL	3	14	1	0	0	0	0	0	0	0	0	0	0	0	83	0	0	113	250	250	4	0	133	833	2117
4	CTRL	3	14	2	0	0	0	0	0	0	0	0	0	0	0	0	0	83	0	0	0	184	184	0	451	2117
4	CTRL	3	14	3	83	250	233	67	0	0	132	68	0	0	0	0	0	0	0	0	0	0	0	0	833	2117
5	CTRL	1	1	1	0	0	0	0	0	0	0	0	0	31	69	0	0	0	0	0	0	0	0	0	100	2437
5	CTRL	1	1	2	0	0	0	0	0	0	0	0	0	0	81	250	233	250	54	0	0	0	0	0	868	2437
5	CTRL	1	1	3	167	217	250	234	234	0	0	0	0	0	0	0	0	0	0	117	46	204	0	0	1469	2437
5	CTRL	1	2	1	0	0	0	82	235	0	0	0	0	0	81	136	0	0	0	0	196	233	155	0	1118	2736
5	CTRL	1	2	2	0	117	0	0	0	0	0	0	0	0	0	0	0	180	250	250	4	0	0	0	801	2736
5	CTRL	1	2	3	0	0	0	0	0	199	250	68	0	0	0	30	250	20	0	0	0	0	0	0	817	2736
5	CTRL	1	3	1	100	200	250	201	0	0	0	0	0	215	233	152	0	0	97	153	0	0	0	0	1601	2569
5	CTRL	1	3	2	0	0	0	0	0	15	250	19	0	0	0	0	0	0	0	0	0	0	0	0	284	2569
5	CTRL	1	3	3	0	0	0	0	200	0	0	0	117	0	0	0	0	0	0	0	0	229	138	0	684	2569
5	CTRL	1	4	1	0	0	0	0	0	0	0	0	0	0	0	0	0	13	233	233	121	0	0	145	745	2330
5	CTRL	1	4	2	0	0	0	0	0	0	0	0	0	0	0	0	0	0	0	0	0	0	0	0	0	2330
5	CTRL	1	4	3	0	100	17	0	0	0	0	98	250	233	233	234	236	184	0	0	0	0	0	0	1585	2330
5	CTRL	1	5	1	0	0	0	0	0	0	0	0	0	0	0	0	0	0	0	0	0	0	0	0	0	2849
5	CTRL	1	5	2	0	0	0	0	0	0	0	115	18	0	0	0	0	0	0	0	0	0	0	0	133	2849
5	CTRL	1	5	3	0	0	0	0	0	200	250	51	0	0	98	233	250	233	233	250	234	234	250	200	2716	2849
5	CTRL	1	6	1	0	133	0	0	0	0	0	15	250	202	0	0	0	0	0	0	0	0	0	0	600	2113
5	CTRL	1	6	2	116	1	0	0	0	0	0	0	0	0	0	0	0	0	0	0	0	129	233	250	729	2113
5	CTRL	1	6	3	0	0	0	0	132	234	250	168	0	0	0	0	0	0	0	0	0	0	0	0	784	2113
5	CTRL	1	7	1	0	0	0	0	0	0	0	100	0	0	0	0	0	0	0	83	0	0	0	0	183	816
5	CTRL	1	7	2	100	0	0	0	0	0	0	0	0	0	0	0	0	83	0	0	0	0	0	0	183	816
5	CTRL	1	7	3	0	0	0	132	51	0	0	0	0	0	0	13	250	4	0	0	0	0	0	0	450	816
5	CTRL	1	8	1	0	0	0	0	0	0	0	32	250	2	0	0	0	0	0	167	0	0	0	0	451	2348
5	CTRL	1	8	2	0	0	0	0	0	0	0	0	0	0	0	0	0	0	0	0	0	0	0	0	0	2348
5	CTRL	1	8	3	0	0	0	0	165	250	250	102	0	0	0	214	250	217	220	0	0	0	0	229	1897	2348
5	CTRL	1	9	1	133	217	133	0	0	0	0	0	0	0	0	0	0	0	0	0	0	0	0	0	483	2034
5	CTRL	1	9	2	0	0	0	0	0	0	0	0	0	0	0	0	0	0	0	0	0	0	83	0	83	2034
5	CTRL	1	9	3	0	0	0	183	250	84	0	0	0	0	0	0	0	247	234	250	220	0	0	0	1468	2034
5	CTRL	1	10	1	0	0	0	0	0	0	0	0	0	0	0	0	0	0	0	0	167	0	0	0	167	1251
5	CTRL	1	10	2	0	0	0	0	0	0	0	0	0	0	0	0	0	0	0	0	0	0	0	0	0	1251
5	CTRL	1	10	3	0	0	0	99	201	0	0	0	0	133	247	217	187	0	0	0	0	0	0	0	1084	1251
5	CTRL	1	11	1	0	0	0	0	0	0	0	0	0	0	0	0	0	0	0	0	0	0	0	0	0	1852
5	CTRL	1	11	2	0	0	0	0	0	0	0	0	0	0	0	0	0	0	0	0	0	0	0	0	0	1852
5	CTRL	1	11	3	0	167	83	0	0	0	0	232	250	250	250	250	250	120	0	0	0	0	0	0	1852	1852
5	CTRL	1	12	1	0	0	0	0	0	0	0	0	0	0	0	0	0	0	0	0	0	0	0	0	0	868
5	CTRL	1	12	2	0	0	0	0	0	0	0	0	0	0	0	0	0	0	0	0	0	0	0	0	0	868
5	CTRL	1	12	3	0	83	67	0	234	200	0	0	0	148	136	0	0	0	0	0	0	0	0	0	868	868
5	CTRL	1	13	1	0	0	0	0	0	0	0	0	0	0	0	0	0	0	0	0	0	0	0	0	0	617
5	CTRL	1	13	2	0	0	0	0	0	0	0	0	0	0	0	0	0	0	0	0	0	0	0	0	0	617
5	CTRL	1	13	3	0	0	0	0	0	32	250	250	85	0	0	0	0	0	0	0	0	0	0	0	617	617
5	CTRL	1	14	1	0	0	0	0	0	0	0	0	0	0	0	0	0	0	0	0	0	0	0	0	0	1916
5	CTRL	1	14	2	0	0	0	0	0	0	0	0	0	0	0	0	0	0	0	0	0	0	0	0	0	1916
5	CTRL	1	14	3	17	250	33	0	16	250	233	84	0	231	135	0	0	180	250	237	0	0	0	0	1916	1916
5	CTRL	2	1	1	0	0	0	0	0	0	215	233	250	70	0	0	0	130	233	237	0	0	0	0	1368	4066
5	CTRL	2	1	2	16	250	250	151	0	0	0	0	0	114	250	250	250	87	0	0	117	0	162	167	2064	4066
5	CTRL	2	1	3	133	0	0	32	250	219	0	0	0	0	0	0	0	0	0	0	0	0	0	0	634	4066
5	CTRL	2	2	1	0	0	0	0	0	0	0	0	0	0	0	0	0	0	0	0	0	0	0	0	0	4415
5	CTRL	2	2	2	0	200	200	0	0	0	0	0	0	0	0	0	0	0	0	0	0	0	0	0	400	4415
5	CTRL	2	2	3	0	0	0	249	250	216	250	250	250	217	250	233	250	187	230	216	234	250	233	250	4015	4415
5	CTRL	2	3	1	0	217	233	184	0	82	250	250	234	102	0	0	0	0	0	247	250	250	250	250	2799	4316
5	CTRL	2	3	2	0	0	0	0	0	0	0	0	0	0	0	0	164	250	153	0	0	0	0	0	567	4316
5	CTRL	2	3	3	0	0	0	0	249	101	0	0	0	81	250	233	36	0	0	0	0	0	0	0	950	4316
5	CTRL	2	4	1	0	0	0	0	0	132	52	0	181	219	0	0	0	247	153	0	0	0	0	0	984	3448
5	CTRL	2	4	2	0	0	0	0	0	0	115	250	19	0	0	0	0	0	0	213	250	88	0	0	935	3448
5	CTRL	2	4	3	0	0	0	0	215	68	0	0	0	0	198	250	186	0	0	0	0	112	250	250	1529	3448
5	CTRL	2	5	1	0	0	33	250	167	0	0	0	0	0	0	0	0	0	0	0	0	0	45	155	650	3320
5	CTRL	2	5	2	0	0	0	0	0	0	0	232	250	119	0	0	0	0	0	0	0	0	0	0	601	3320
5	CTRL	2	5	3	0	217	167	0	0	249	185	0	0	64	250	234	250	120	0	0	0	179	154	0	2069	3320
5	CTRL	2	6	1	0	233	250	68	0	0	0	0	181	233	234	233	120	0	0	0	0	145	234	250	2181	4117
5	CTRL	2	6	2	0	0	0	132	250	152	0	0	0	0	0	0	0	0	196	250	250	55	0	0	1285	4117
5	CTRL	2	6	3	117	0	0	0	0	32	250	250	2	0	0	0	0	0	0	0	0	0	0	0	651	4117
5	CTRL	2	7	1	0	0	0	0	0	182	152	214	119	0	0	0	0	0	0	0	0	0	0	0	667	3648
5	CTRL	2	7	2	0	0	0	0	249	35	0	0	0	0	0	0	0	213	250	250	233	189	0	0	1419	3648
5	CTRL	2	7	3	0	233	233	118	0	0	0	0	81	202	0	197	36	0	0	0	0	0	212	250	1562	3648
5	CTRL	2	8	1	0	233	184	0	0	0	0	14	203	0	234	247	250	234	250	233	138	0	0	0	2220	4318
5	CTRL	2	8	2	117	0	0	215	250	86	0	0	0	0	0	0	0	0	0	0	0	212	250	250	1380	4318
5	CTRL	2	8	3	0	0	0	0	0	115	250	169	0	184	0	0	0	0	0	0	0	0	0	0	718	4318
5	CTRL	2	9	1	0	0	0	0	0	132	233	250	85	0	0	0	0	0	0	0	0	0	0	0	700	4050
5	CTRL	2	9	2	0	217	0	0	0	0	0	0	48	151	250	250	250	233	234	250	250	120	0	179	2432	4050
5	CTRL	2	9	3	0	0	183	250	151	0	0	0	0	0	0	0	0	0	0	0	0	63	250	21	918	4050
5	CTRL	2	10	1	0	0	0	0	0	0	0	248	169	0	0	0	0	0	0	0	0	0	0	0	417	2486
5	CTRL	2	10	2	0	0	0	0	0	0	200	0	0	0	0	0	0	0	0	129	105	0	0	0	434	2486
5	CTRL	2	10	3	0	83	233	250	234	184	0	0	0	0	0	47	234	250	120	0	0	0	0	0	1635	2486
5	CTRL	2	11	1	0	0	149	233	250	250	250	52	0	0	0	0	0	0	163	250	250	250	250	250	2597	4116
5	CTRL	2	11	2	133	218	0	0	0	0	0	0	0	0	0	0	0	0	0	0	0	0	0	0	351	4116
5	CTRL	2	11	3	0	0	0	0	0	0	0	131	236	114	200	234	250	3	0	0	0	0	0	0	1168	4116
5	CTRL	2	12	1	0	0	0	0	0	0	0	0	81	203	0	0	164	236	247	250	250	137	0	0	1568	3864
5	CTRL	2	12	2	0	0	66	250	84	0	115	250	119	0	198	250	2	0	0	0	0	0	0	0	1334	3864
5	CTRL	2	12	3	133	150	117	0	0	0	0	0	0	0	0	0	0	0	0	0	0	62	250	250	962	3864
5	CTRL	2	13	1	0	83	117	0	0	0	0	0	31	250	217	250	203	0	0	0	0	0	0	0	1151	3337
5	CTRL	2	13	2	0	0	0	66	250	118	100	0	0	0	0	0	0	197	187	0	0	0	0	0	918	3337
5	CTRL	2	13	3	0	0	66	118	0	0	65	233	52	0	0	0	0	0	0	180	233	234	87	0	1268	3337
5	CTRL	2	14	1	150	0	83	0	0	0	0	182	234	202	0	0	0	0	0	0	0	0	0	0	851	3620
5	CTRL	2	14	2	0	83	50	234	0	0	0	0	0	0	100	0	0	0	146	250	221	0	0	0	1084	3620
5	CTRL	2	14	3	0	0	0	0	183	250	218	0	0	0	0	164	250	250	20	0	0	246	104	0	1685	3620
5	CTRL	3	1	1	0	0	0	32	51	0	165	233	136	0	0	0	0	0	0	0	0	0	0	0	617	2870
5	CTRL	3	1	2	0	0	0	0	0	0	0	0	31	250	250	250	3	0	0	0	0	0	0	0	784	2870
5	CTRL	3	1	3	0	0	0	0	49	250	35	0	0	0	0	0	114	233	250	250	250	38	0	0	1469	2870
5	CTRL	3	2	1	0	0	0	182	135	0	0	0	0	0	0	0	0	0	96	54	0	0	0	0	467	4266
5	CTRL	3	2	2	0	0	0	0	65	250	250	169	0	0	0	0	147	250	70	129	250	88	0	0	1668	4266
5	CTRL	3	2	3	0	233	250	1	0	0	0	15	250	250	233	250	53	0	0	0	0	112	234	250	2131	4266
5	CTRL	3	3	1	0	0	0	0	0	0	0	0	198	250	120	0	0	0	0	0	0	0	0	0	568	3381
5	CTRL	3	3	2	0	216	250	118	0	0	165	219	0	0	0	0	13	250	233	71	0	0	0	0	1535	3381
5	CTRL	3	3	3	0	0	0	0	0	115	18	0	0	0	64	233	153	0	0	0	0	195	250	250	1278	3381
5	CTRL	3	4	1	0	0	0	0	0	0	0	0	0	0	0	0	0	0	0	0	0	0	0	0	0	3883
5	CTRL	3	4	2	0	0	0	132	135	0	0	0	0	97	250	250	20	0	0	0	12	250	250	250	1646	3883
5	CTRL	3	4	3	16	250	168	0	48	217	250	250	234	86	0	0	113	233	234	138	0	0	0	0	2237	3883
5	CTRL	3	5	1	0	0	166	250	250	218	0	0	0	0	215	250	236	247	137	0	0	0	0	0	1969	4200
5	CTRL	3	5	2	17	233	0	0	0	0	215	250	236	0	0	0	0	0	0	0	0	0	0	0	951	4200
5	CTRL	3	5	3	0	0	0	0	0	0	0	0	0	117	0	0	0	0	97	250	220	96	250	250	1280	4200
5	CTRL	3	6	1	0	0	0	133	234	250	68	0	0	0	0	0	0	0	0	0	213	137	0	0	1035	2652
5	CTRL	3	6	2	0	83	184	0	0	0	0	0	0	0	0	0	0	0	0	0	0	0	62	71	400	2652
5	CTRL	3	6	3	0	0	0	0	0	0	0	182	250	250	235	0	0	0	113	187	0	0	0	0	1217	2652
5	CTRL	3	7	1	0	0	0	0	0	0	0	0	0	0	0	0	0	0	0	0	0	0	0	0	0	2096
5	CTRL	3	7	2	0	0	0	0	0	0	0	0	0	0	0	0	0	0	0	0	0	0	0	0	0	2096
5	CTRL	3	7	3	0	233	250	168	0	115	85	0	114	250	250	203	0	0	0	0	0	0	178	250	2096	2096
5	CTRL	3	8	1	16	250	234	250	34	0	0	0	0	0	0	0	0	0	0	0	0	95	38	0	917	2920
5	CTRL	3	8	2	0	0	0	0	0	0	48	250	203	0	0	0	0	0	0	0	0	0	78	89	668	2920
5	CTRL	3	8	3	0	0	0	0	0	148	119	0	0	247	250	250	250	71	0	0	0	0	0	0	1335	2920
5	CTRL	3	9	1	0	0	0	216	250	250	250	250	19	0	0	0	0	180	250	187	129	250	122	0	2353	4234
5	CTRL	3	9	2	117	233	67	0	0	0	0	0	131	250	250	250	237	0	0	0	0	0	0	0	1535	4234
5	CTRL	3	9	3	0	0	0	0	0	0	0	0	0	0	0	0	0	0	0	0	0	0	96	250	346	4234
5	CTRL	3	10	1	0	0	0	0	0	0	0	0	0	0	0	0	167	0	0	0	0	0	0	0	167	3800
5	CTRL	3	10	2	0	0	250	0	66	250	250	250	250	18	0	0	0	0	0	80	250	233	250	234	2381	3800
5	CTRL	3	10	3	0	0	0	184	0	0	0	0	0	0	231	250	33	250	151	153	0	0	0	0	1252	3800
5	CTRL	3	11	1	0	0	0	0	0	0	0	0	0	0	0	0	0	83	196	121	0	0	0	0	400	3148
5	CTRL	3	11	2	0	0	0	99	85	133	0	0	0	0	164	250	137	0	0	46	221	0	0	0	1135	3148
5	CTRL	3	11	3	0	49	250	135	0	0	0	31	250	136	0	0	0	0	0	0	12	250	250	250	1613	3148
5	CTRL	3	12	1	0	0	199	250	152	0	0	0	0	0	0	0	0	80	250	250	71	0	0	0	1252	2131
5	CTRL	3	12	2	0	0	0	0	0	0	0	0	0	0	0	0	0	0	0	0	0	146	233	250	629	2131
5	CTRL	3	12	3	0	0	0	0	0	0	0	0	0	0	0	247	3	0	0	0	0	0	0	0	250	2131
5	CTRL	3	13	1	0	0	249	168	0	0	0	0	181	250	250	3	0	0	0	0	0	0	0	0	1101	3281
5	CTRL	3	13	2	0	0	0	0	216	250	250	51	0	0	0	0	100	0	0	0	0	0	0	195	1062	3281
5	CTRL	3	13	3	0	0	0	0	0	0	0	0	0	0	0	0	47	234	250	250	250	87	0	0	1118	3281
5	CTRL	3	14	1	0	0	0	0	0	0	0	0	0	0	0	0	0	0	0	0	0	0	0	0	0	2720
5	CTRL	3	14	2	0	16	250	250	250	152	0	182	250	119	81	36	0	0	0	0	196	233	21	0	2036	2720
5	CTRL	3	14	3	167	150	0	0	0	0	0	0	0	0	0	197	170	0	0	0	0	0	0	0	684	2720
6	CTRL	1	1	1	99	117	0	0	0	0	48	250	233	234	102	0	0	0	0	0	12	250	155	0	1500	3920
6	CTRL	1	1	2	0	0	0	216	250	233	52	0	0	0	97	250	250	250	234	250	154	0	12	172	2420	3920
6	CTRL	1	1	3	0	0	0	0	0	0	0	0	0	0	0	0	0	0	0	0	0	0	0	0	0	3920
6	CTRL	1	2	1	0	0	49	233	168	0	0	0	0	0	0	0	0	0	0	200	0	0	0	128	778	4081
6	CTRL	1	2	2	33	201	0	0	0	148	250	250	250	233	250	250	233	250	188	0	0	0	162	55	2753	4081
6	CTRL	1	2	3	0	0	83	0	32	51	0	0	0	0	0	0	0	0	0	0	246	138	0	0	550	4081
6	CTRL	1	3	1	0	83	0	0	232	250	35	215	19	0	0	0	0	0	0	0	0	0	217	95	1146	3966
6	CTRL	1	3	2	0	100	233	184	0	0	0	0	114	250	234	250	250	250	250	216	88	0	0	0	2419	3966
6	CTRL	1	3	3	0	0	0	0	0	0	117	0	0	0	0	0	0	0	0	0	96	188	0	0	401	3966
6	CTRL	1	4	1	0	0	0	0	0	0	0	0	0	0	0	0	0	0	0	79	234	121	0	0	434	3948
6	CTRL	1	4	2	49	34	0	0	0	182	250	119	0	0	0	0	133	0	0	0	0	0	0	0	767	3948
6	CTRL	1	4	3	0	166	250	250	233	18	0	48	233	250	250	187	0	0	162	138	0	79	250	233	2747	3948
6	CTRL	1	5	1	233	1	0	0	0	0	0	0	0	0	0	0	0	0	0	0	0	129	71	0	434	3615
6	CTRL	1	5	2	0	0	0	116	250	250	68	0	0	0	197	250	250	237	117	0	0	0	112	21	1868	3615
6	CTRL	1	5	3	0	199	234	51	0	0	0	0	0	197	3	0	0	0	63	250	154	0	0	162	1313	3615
6	CTRL	1	6	1	17	250	250	250	250	34	216	250	185	0	231	219	0	0	0	0	0	0	46	250	2448	3916
6	CTRL	1	6	2	0	0	0	0	0	0	0	0	0	100	0	0	0	0	63	234	250	200	154	0	1001	3916
6	CTRL	1	6	3	0	0	0	0	0	100	0	0	0	0	0	0	214	153	0	0	0	0	0	0	467	3916
6	CTRL	1	7	1	184	0	0	0	0	0	0	0	0	0	0	0	0	0	0	0	0	0	0	0	184	4134
6	CTRL	1	7	2	0	0	0	0	0	0	0	0	0	0	81	250	19	0	0	0	0	0	0	0	350	4134
6	CTRL	1	7	3	0	233	234	250	250	250	218	182	233	250	119	0	0	167	230	154	113	234	233	250	3600	4134
6	CTRL	1	8	1	0	149	185	0	0	0	0	131	234	86	0	0	97	237	246	234	233	121	0	0	1953	4087
6	CTRL	1	8	2	0	0	0	249	250	85	0	0	0	81	250	250	86	0	0	0	0	0	0	133	1384	4087
6	CTRL	1	8	3	0	0	0	0	0	98	233	69	0	0	0	0	0	0	0	0	0	79	250	21	750	4087
6	CTRL	1	9	1	0	183	250	1	49	250	235	0	0	198	233	186	114	233	233	250	233	250	21	0	2919	4182
6	CTRL	1	9	2	167	0	0	0	0	0	0	198	236	0	0	0	0	0	0	0	0	0	0	0	601	4182
6	CTRL	1	9	3	0	0	0	183	134	0	0	0	0	0	0	0	0	0	0	0	0	0	95	250	662	4182
6	CTRL	1	10	1	0	0	0	167	0	0	115	250	250	250	103	0	0	0	0	0	0	0	0	0	1135	4039
6	CTRL	1	10	2	0	216	168	0	199	250	68	0	0	0	80	234	250	250	37	0	0	0	0	0	1752	4039
6	CTRL	1	10	3	0	0	0	0	0	0	0	0	0	0	0	0	0	0	146	233	238	184	212	139	1152	4039
6	CTRL	1	11	1	0	0	0	0	232	250	233	69	0	0	0	0	0	0	0	0	12	250	239	133	1418	3370
6	CTRL	1	11	2	0	199	250	202	0	0	0	0	0	117	0	83	130	187	96	154	167	0	0	0	1585	3370
6	CTRL	1	11	3	0	0	0	0	0	0	0	114	234	19	0	0	0	0	0	0	0	0	0	0	367	3370
6	CTRL	1	12	1	0	0	0	33	250	250	250	250	233	220	167	0	0	0	180	233	250	250	234	233	3033	4351
6	CTRL	1	12	2	17	149	250	151	0	0	0	0	0	0	0	0	0	0	0	0	0	0	0	0	567	4351
6	CTRL	1	12	3	0	0	0	0	0	0	0	0	0	0	31	234	250	233	3	0	0	0	0	0	751	4351
6	CTRL	1	13	1	200	216	250	217	152	0	0	0	0	0	0	0	0	0	0	0	0	0	0	178	1213	4500
6	CTRL	1	13	2	0	0	0	0	0	0	0	0	0	0	0	97	233	137	0	0	0	0	0	0	467	4500
6	CTRL	1	13	3	0	0	0	0	48	250	250	234	233	234	233	54	0	46	250	250	250	250	233	5	2820	4500
6	CTRL	1	14	1	0	0	0	0	0	0	0	0	0	0	0	0	0	0	0	79	233	5	0	0	317	3954
6	CTRL	1	14	2	33	250	250	1	0	0	48	250	250	250	250	237	247	233	37	0	0	0	0	0	2336	3954
6	CTRL	1	14	3	0	0	0	182	250	250	102	0	0	0	0	0	0	0	163	104	0	0	178	72	1301	3954
6	CTRL	2	1	1	0	0	0	0	199	250	235	249	135	0	0	0	0	0	0	0	0	0	0	0	1068	3319
6	CTRL	2	1	2	0	0	0	0	0	0	0	0	0	0	0	0	0	0	0	0	0	0	0	0	0	3319
6	CTRL	2	1	3	67	233	233	250	1	0	0	0	15	185	81	250	233	250	70	150	0	83	150	0	2251	3319
6	CTRL	2	2	1	0	0	0	0	233	200	84	0	0	0	0	0	0	14	250	220	0	0	0	146	1147	3766
6	CTRL	2	2	2	0	167	250	201	0	0	99	233	250	250	233	219	47	170	0	0	200	46	233	21	2619	3766
6	CTRL	2	2	3	0	0	0	0	0	0	0	0	0	0	0	0	0	0	0	0	0	0	0	0	0	3766
6	CTRL	2	3	1	0	0	133	217	0	49	234	1	0	0	0	0	0	0	0	0	0	0	0	0	634	3620
6	CTRL	2	3	2	0	0	0	0	199	51	0	165	250	250	250	186	147	87	0	0	0	0	0	0	1585	3620
6	CTRL	2	3	3	0	217	50	0	0	0	0	0	0	0	0	0	0	47	250	250	120	13	233	221	1401	3620
6	CTRL	2	4	1	0	0	0	0	0	0	0	0	0	0	14	86	0	0	0	0	0	0	0	0	100	2753
6	CTRL	2	4	2	0	0	0	115	250	52	0	0	0	0	0	0	0	0	29	250	167	105	0	0	968	2753
6	CTRL	2	4	3	0	166	184	67	0	115	250	236	231	234	69	0	0	0	0	0	0	0	133	0	1685	2753
6	CTRL	2	5	1	0	83	250	233	234	185	232	250	250	69	147	250	137	46	71	29	250	233	234	250	3433	3950
6	CTRL	2	5	2	0	0	0	0	0	0	0	0	0	0	0	0	0	0	129	155	0	0	0	0	284	3950
6	CTRL	2	5	3	0	83	0	0	0	0	0	0	0	97	53	0	0	0	0	0	0	0	0	0	233	3950
6	CTRL	2	6	1	0	117	0	0	232	250	233	2	0	0	0	130	250	37	0	0	29	250	233	250	2013	3599
6	CTRL	2	6	2	0	0	0	0	0	0	0	181	153	198	52	0	0	146	205	0	0	0	0	0	935	3599
6	CTRL	2	6	3	0	0	199	118	0	0	0	0	0	0	0	0	0	0	0	179	155	0	0	0	651	3599
6	CTRL	2	7	1	0	0	0	182	152	0	65	250	250	169	0	0	0	0	0	0	0	0	0	0	1068	3850
6	CTRL	2	7	2	16	234	234	0	0	0	0	0	0	0	234	247	250	250	250	67	70	0	0	112	1964	3850
6	CTRL	2	7	3	0	0	0	0	49	250	118	0	0	0	0	0	0	0	0	0	129	200	72	0	818	3850
6	CTRL	2	8	1	0	0	0	0	0	0	0	0	0	0	0	0	0	0	0	0	0	0	0	0	0	4400
6	CTRL	2	8	2	33	234	250	216	234	151	0	0	0	248	233	250	250	250	87	0	179	234	250	250	3349	4400
6	CTRL	2	8	3	0	0	0	0	0	32	250	250	185	0	0	0	0	0	80	233	21	0	0	0	1051	4400
6	CTRL	2	9	1	33	250	17	0	0	0	0	0	0	0	164	250	250	250	70	0	46	138	212	38	1718	3849
6	CTRL	2	9	2	0	0	0	0	165	169	0	0	0	0	0	0	0	0	113	250	138	0	0	145	980	3849
6	CTRL	2	9	3	133	0	0	0	0	15	250	250	250	233	20	0	0	0	0	0	0	0	0	0	1151	3849
6	CTRL	2	10	1	50	50	0	0	150	232	186	231	102	147	3	0	0	0	0	0	129	233	233	156	1902	3887
6	CTRL	2	10	2	0	16	250	184	0	0	0	0	0	0	0	0	130	234	250	250	37	0	0	0	1351	3887
6	CTRL	2	10	3	0	0	0	0	0	0	0	0	81	52	181	250	70	0	0	0	0	0	0	0	634	3887
6	CTRL	2	11	1	200	234	0	0	0	0	0	0	0	0	217	0	0	0	0	63	233	121	0	0	1068	4255
6	CTRL	2	11	2	0	0	200	50	0	0	0	0	148	202	0	64	250	234	250	120	0	0	0	0	1518	4255
6	CTRL	2	11	3	0	0	0	133	250	250	218	249	35	0	0	0	0	0	0	0	0	63	250	221	1669	4255
6	CTRL	2	12	1	133	0	0	233	233	168	0	0	115	250	119	181	203	0	0	0	0	0	0	0	1635	3737
6	CTRL	2	12	2	0	0	0	0	0	0	0	0	0	0	0	0	0	214	153	130	250	233	250	105	1335	3737
6	CTRL	2	12	3	0	250	200	0	0	0	0	248	69	0	0	0	0	0	0	0	0	0	0	0	767	3737
6	CTRL	2	13	1	0	0	0	0	0	0	0	0	132	250	18	0	0	0	0	0	0	0	0	0	400	3565
6	CTRL	2	13	2	133	234	250	250	83	232	234	250	52	0	148	250	119	80	233	171	96	188	0	162	3165	3565
6	CTRL	2	13	3	0	0	0	0	0	0	0	0	0	0	0	0	0	0	0	0	0	0	0	0	0	3565
6	CTRL	2	14	1	0	0	0	0	148	250	153	0	0	0	0	0	0	0	0	0	0	0	0	0	551	3236
6	CTRL	2	14	2	49	201	0	0	0	0	0	0	0	0	0	0	0	0	0	0	0	0	0	0	250	3236
6	CTRL	2	14	3	0	0	216	233	18	0	48	250	102	147	234	234	33	250	250	216	204	0	0	0	2435	3236
6	CTRL	3	1	1	0	0	0	0	0	0	32	68	0	0	0	0	0	0	0	0	196	71	0	0	367	2814
6	CTRL	3	1	2	0	0	0	0	0	149	185	0	0	0	0	0	0	230	4	0	0	0	0	0	568	2814
6	CTRL	3	1	3	0	216	250	250	234	17	0	0	0	0	0	0	0	0	230	250	37	0	162	233	1879	2814
6	CTRL	3	2	1	0	0	0	0	0	0	0	0	0	0	0	0	0	0	0	0	0	0	0	0	0	3665
6	CTRL	3	2	2	33	250	217	0	0	232	250	250	250	236	247	233	217	216	234	54	0	0	0	0	2919	3665
6	CTRL	3	2	3	0	0	0	216	201	0	0	0	0	0	0	0	0	0	0	0	0	0	217	112	746	3665
6	CTRL	3	3	1	0	0	0	0	0	0	165	35	0	0	0	0	0	0	0	0	0	0	0	0	200	3633
6	CTRL	3	3	2	0	100	0	0	0	99	18	0	0	0	0	0	0	130	250	4	0	0	0	0	601	3633
6	CTRL	3	3	3	0	83	233	250	250	1	0	148	250	233	220	0	214	70	0	196	121	79	234	250	2832	3633
6	CTRL	3	4	1	0	0	0	0	0	0	0	0	0	0	0	0	0	0	0	0	0	0	0	0	0	3920
6	CTRL	3	4	2	83	0	216	233	250	1	31	250	233	250	234	250	250	49	234	171	112	122	128	156	3253	3920
6	CTRL	3	4	3	0	133	0	0	0	182	168	0	0	0	0	0	0	0	0	0	0	112	72	0	667	3920
6	CTRL	3	5	1	0	0	0	49	250	218	0	0	0	0	0	0	0	0	0	0	0	0	0	0	517	3766
6	CTRL	3	5	2	0	183	184	0	0	0	181	250	250	234	250	37	163	234	250	121	150	0	212	250	2949	3766
6	CTRL	3	5	3	167	0	0	133	0	0	0	0	0	0	0	0	0	0	0	0	0	0	0	0	300	3766
6	CTRL	3	6	1	0	0	0	0	0	132	202	0	0	0	0	0	0	247	250	250	233	234	21	0	1569	4416
6	CTRL	3	6	2	183	217	67	0	0	0	0	215	250	234	233	234	169	0	0	0	0	0	0	0	1802	4416
6	CTRL	3	6	3	0	0	116	233	233	68	0	0	0	0	0	0	0	0	0	0	0	0	145	250	1045	4416
6	CTRL	3	7	1	50	233	201	0	0	0	15	250	250	250	250	250	183	250	154	179	250	217	72	145	3199	4183
6	CTRL	3	7	2	0	0	0	232	250	85	0	0	0	0	0	0	0	0	0	0	0	0	0	0	567	4183
6	CTRL	3	7	3	0	0	0	0	0	99	168	0	0	0	0	0	0	0	0	0	0	0	112	38	417	4183
6	CTRL	3	8	1	133	32	250	250	69	0	0	0	0	0	247	250	250	37	196	250	4	0	145	216	2329	3763
6	CTRL	3	8	2	33	50	0	0	0	0	217	0	0	0	0	0	0	0	0	0	179	21	0	0	500	3763
6	CTRL	3	8	3	0	0	0	0	82	218	0	215	233	186	0	0	0	0	0	0	0	0	0	0	934	3763
6	CTRL	3	9	1	0	133	217	250	233	34	149	201	148	250	52	47	234	250	250	221	246	250	234	21	3420	3870
6	CTRL	3	9	2	0	0	0	0	0	0	0	0	0	0	114	136	0	0	0	0	0	0	0	0	250	3870
6	CTRL	3	9	3	0	0	0	0	0	149	51	0	0	0	0	0	0	0	0	0	0	0	0	0	200	3870
6	CTRL	3	10	1	200	250	250	17	0	0	0	0	0	0	0	0	0	117	0	0	0	0	0	0	834	3069
6	CTRL	3	10	2	0	0	0	0	0	0	0	0	0	0	31	203	0	0	0	0	0	0	0	0	234	3069
6	CTRL	3	10	3	0	0	0	182	250	233	250	250	250	250	103	0	0	0	100	0	0	0	133	0	2001	3069
6	CTRL	3	11	1	0	0	0	0	0	182	118	0	198	199	250	87	0	0	0	0	0	0	0	111	1145	3615
6	CTRL	3	11	2	0	200	249	250	235	0	0	0	0	0	0	0	0	0	0	0	0	0	0	0	934	3615
6	CTRL	3	11	3	0	0	0	0	0	0	65	219	0	0	0	97	233	234	233	250	205	0	0	0	1536	3615
6	CTRL	3	12	1	0	0	150	0	0	0	182	132	36	0	0	114	220	213	221	234	246	21	162	155	2086	3171
6	CTRL	3	12	2	0	0	0	0	15	250	2	0	131	234	136	0	0	0	0	0	0	0	0	0	768	3171
6	CTRL	3	12	3	0	0	0	149	168	0	0	0	0	0	0	0	0	0	0	0	0	0	0	0	317	3171
6	CTRL	3	13	1	0	0	0	0	0	0	0	0	0	0	0	0	0	0	0	0	0	0	0	0	0	3282
6	CTRL	3	13	2	0	0	0	182	152	99	51	0	148	250	203	0	0	0	0	0	0	0	0	0	1085	3282
6	CTRL	3	13	3	150	233	234	0	0	0	0	131	53	0	0	0	13	250	217	233	250	21	179	233	2197	3282
6	CTRL	3	14	1	0	0	0	0	0	149	151	0	0	0	0	0	0	0	0	0	0	0	0	0	300	3587
6	CTRL	3	14	2	0	0	0	0	0	0	0	0	0	0	0	0	0	0	0	0	0	0	0	0	0	3587
6	CTRL	3	14	3	0	100	217	249	218	0	15	250	234	202	14	250	217	36	130	250	200	238	245	222	3287	3587
7	CTRL	1	1	1	0	183	34	0	0	0	0	232	232	250	136	0	0	0	63	233	250	221	0	0	1834	3902
7	CTRL	1	1	2	0	0	99	250	18	49	201	0	0	0	31	250	19	0	0	0	0	0	0	200	1117	3902
7	CTRL	1	1	3	217	0	0	0	166	134	0	0	0	0	0	0	164	233	37	0	0	0	0	0	951	3902
7	CTRL	1	2	1	0	0	0	0	0	182	152	0	0	0	0	0	114	86	0	0	0	0	0	0	534	3566
7	CTRL	1	2	2	0	0	83	250	234	0	0	0	0	0	0	0	0	0	0	0	0	0	0	0	567	3566
7	CTRL	1	2	3	0	200	101	0	0	0	32	202	0	0	47	250	87	97	237	246	233	238	245	250	2465	3566
7	CTRL	1	3	1	0	0	0	0	0	0	0	0	0	0	0	0	0	0	0	0	0	0	0	0	0	4316
7	CTRL	1	3	2	0	0	0	0	0	0	0	0	0	0	0	0	0	0	0	0	0	0	0	0	0	4316
7	CTRL	1	3	3	0	234	250	250	250	167	149	250	250	250	250	233	250	153	130	250	250	250	250	250	4316	4316
7	CTRL	1	4	1	50	234	233	100	0	0	0	0	117	0	215	217	250	233	250	234	250	200	104	0	2687	4252
7	CTRL	1	4	2	0	0	0	0	0	234	249	233	52	167	0	0	0	0	0	0	0	0	0	0	935	4252
7	CTRL	1	4	3	0	0	0	83	201	0	0	0	0	0	0	0	0	0	0	0	0	0	96	250	630	4252
7	CTRL	1	5	1	0	0	0	0	0	0	0	0	0	0	0	0	0	0	0	0	146	250	137	0	533	4271
7	CTRL	1	5	2	0	116	250	200	234	233	250	19	0	0	0	0	0	0	130	250	37	0	29	221	1969	4271
7	CTRL	1	5	3	33	67	0	0	0	0	0	182	250	250	250	250	217	250	20	0	0	0	0	0	1769	4271
7	CTRL	1	6	1	0	0	0	0	0	0	0	0	0	165	233	103	0	0	0	0	0	0	0	0	501	4539
7	CTRL	1	6	2	217	234	183	0	0	0	0	0	0	0	0	81	234	250	233	233	250	250	234	154	2553	4539
7	CTRL	1	6	3	0	0	0	234	234	249	233	250	250	35	0	0	0	0	0	0	0	0	0	0	1485	4539
7	CTRL	1	7	1	0	0	0	0	0	65	233	236	234	14	250	34	250	136	0	0	79	216	217	221	2185	3771
7	CTRL	1	7	2	33	84	0	49	250	85	0	0	0	0	0	0	0	30	250	250	87	0	0	0	1118	3771
7	CTRL	1	7	3	0	99	234	135	0	0	0	0	0	0	0	0	0	0	0	0	0	0	0	0	468	3771
7	CTRL	1	8	1	0	133	234	250	67	0	199	250	250	185	0	0	181	233	103	100	0	0	0	167	2352	3669
7	CTRL	1	8	2	0	0	0	0	116	234	0	0	0	0	150	198	2	0	0	0	0	0	0	0	700	3669
7	CTRL	1	8	3	0	0	0	0	0	0	0	0	0	0	0	0	0	0	0	0	130	250	237	0	617	3669
7	CTRL	1	9	1	0	0	234	0	0	0	0	0	0	0	0	247	216	137	0	0	0	0	0	0	834	3966
7	CTRL	1	9	2	0	0	0	150	0	0	0	81	234	250	153	0	0	0	0	0	0	0	0	0	868	3966
7	CTRL	1	9	3	0	0	0	0	232	234	219	100	0	0	0	0	0	30	250	233	233	233	250	250	2264	3966
7	CTRL	1	10	1	0	0	0	0	0	0	0	0	0	0	0	0	0	0	0	0	0	195	5	0	200	4481
7	CTRL	1	10	2	149	233	250	135	0	0	0	0	64	234	250	233	233	250	250	250	221	0	178	22	2952	4481
7	CTRL	1	10	3	0	0	0	99	199	250	250	234	119	0	0	0	0	0	0	0	0	0	0	178	1329	4481
7	CTRL	1	11	1	0	0	0	0	0	0	99	235	150	0	0	0	0	30	250	250	171	0	0	0	1185	4072
7	CTRL	1	11	2	50	250	134	0	0	0	0	0	15	233	250	201	216	153	0	0	0	0	0	0	1502	4072
7	CTRL	1	11	3	0	0	33	250	250	233	85	0	0	0	0	0	0	0	0	0	13	233	250	38	1385	4072
7	CTRL	1	12	1	0	216	233	1	0	0	0	0	0	0	180	250	237	133	0	0	0	0	0	0	1250	3816
7	CTRL	1	12	2	0	0	0	182	250	250	19	81	250	153	0	0	0	46	234	233	250	217	89	0	2254	3816
7	CTRL	1	12	3	0	0	0	0	0	0	0	0	0	0	0	0	0	0	0	0	0	0	78	234	312	3816
7	CTRL	1	13	1	0	0	0	0	0	0	0	0	0	0	0	0	0	0	0	0	0	0	0	0	0	3805
7	CTRL	1	13	2	50	250	250	101	0	232	2	0	0	0	100	0	0	0	0	0	0	0	0	0	985	3805
7	CTRL	1	13	3	0	0	0	83	134	0	165	250	219	0	0	230	250	217	250	234	233	234	250	71	2820	3805
7	CTRL	1	14	1	0	0	0	0	0	0	0	0	0	0	0	0	0	0	0	0	0	0	212	205	417	4288
7	CTRL	1	14	2	0	0	0	0	0	0	0	198	234	250	233	236	231	250	250	233	200	171	0	0	2486	4288
7	CTRL	1	14	3	0	234	250	233	250	233	185	0	0	0	0	0	0	0	0	0	0	0	0	0	1385	4288
7	CTRL	2	1	1	0	0	0	0	0	0	0	0	0	0	0	0	0	0	0	0	0	0	0	0	0	4087
7	CTRL	2	1	2	133	0	0	0	0	0	0	0	97	234	170	0	0	0	0	0	0	0	0	0	634	4087
7	CTRL	2	1	3	0	249	234	233	233	233	250	219	0	0	30	154	130	250	233	250	233	250	250	22	3453	4087
7	CTRL	2	2	1	0	0	0	250	100	0	0	0	15	250	250	233	250	216	250	233	221	13	232	250	2763	4214
7	CTRL	2	2	2	167	250	183	0	0	0	0	0	0	0	0	0	0	0	0	0	0	0	0	0	600	4214
7	CTRL	2	2	3	0	0	0	0	49	234	234	249	85	0	0	0	0	0	0	0	0	0	0	0	851	4214
7	CTRL	2	3	1	0	0	0	0	0	0	0	0	0	0	0	0	0	0	0	0	0	0	0	0	0	4070
7	CTRL	2	3	2	0	0	16	250	233	233	250	234	85	0	197	250	234	250	233	250	233	250	250	155	3603	4070
7	CTRL	2	3	3	33	250	184	0	0	0	0	0	0	0	0	0	0	0	0	0	0	0	0	0	467	4070
7	CTRL	2	4	1	0	0	0	0	0	0	0	0	0	0	114	70	213	154	0	0	0	0	0	0	551	3437
7	CTRL	2	4	2	0	249	218	0	132	68	131	183	250	234	53	0	0	46	250	250	233	234	238	0	2769	3437
7	CTRL	2	4	3	0	0	0	117	0	0	0	0	0	0	0	0	0	0	0	0	0	0	0	0	117	3437
7	CTRL	2	5	1	0	0	0	0	0	0	0	0	0	0	0	0	0	0	0	0	0	0	0	0	0	3403
7	CTRL	2	5	2	0	0	0	150	250	0	0	0	0	0	0	0	0	0	0	0	180	199	5	0	784	3403
7	CTRL	2	5	3	0	100	66	50	0	199	217	250	102	131	250	250	250	250	250	234	20	0	0	0	2619	3403
7	CTRL	2	6	1	0	0	0	0	98	186	0	0	64	233	200	170	0	0	0	0	0	0	0	0	951	3070
7	CTRL	2	6	2	0	0	0	0	0	0	200	0	0	0	0	0	0	0	0	0	162	250	138	0	750	3070
7	CTRL	2	6	3	0	66	250	250	85	0	0	0	0	0	0	0	46	250	38	196	21	0	0	167	1369	3070
7	CTRL	2	7	1	0	0	0	0	0	0	0	0	0	0	180	20	117	0	0	0	0	0	0	0	317	3982
7	CTRL	2	7	2	0	0	0	199	250	185	0	0	0	0	0	0	0	63	233	250	233	233	239	245	2130	3982
7	CTRL	2	7	3	0	199	235	0	0	0	231	250	234	250	3	0	63	70	0	0	0	0	0	0	1535	3982
7	CTRL	2	8	1	0	0	0	0	0	0	0	15	219	0	0	0	0	0	0	0	0	0	0	0	234	2788
7	CTRL	2	8	2	117	100	0	0	166	233	217	2	0	165	233	250	250	250	234	170	0	0	0	167	2554	2788
7	CTRL	2	8	3	0	0	0	0	0	0	0	0	0	0	0	0	0	0	0	0	0	0	0	0	0	2788
7	CTRL	2	9	1	0	249	18	0	0	0	0	0	0	0	0	0	0	0	0	0	0	0	0	0	267	4068
7	CTRL	2	9	2	0	0	0	0	0	0	165	250	250	220	247	250	234	250	250	71	150	0	0	0	2337	4068
7	CTRL	2	9	3	0	0	166	250	250	250	2	0	0	0	0	0	0	0	0	0	12	250	34	250	1464	4068
7	CTRL	2	10	1	167	233	184	0	0	0	0	0	0	0	0	0	0	13	250	238	229	233	250	21	1818	4382
7	CTRL	2	10	2	0	0	0	0	0	165	233	250	250	250	250	250	233	54	0	0	0	0	0	0	1935	4382
7	CTRL	2	10	3	0	0	0	216	250	18	0	0	0	0	0	0	0	0	0	0	0	0	0	145	629	4382
7	CTRL	2	11	1	0	0	0	149	250	250	250	2	0	0	0	0	0	63	250	100	233	233	250	250	2280	4166
7	CTRL	2	11	2	0	0	0	0	0	0	0	181	233	234	70	0	0	0	0	0	0	0	0	0	718	4166
7	CTRL	2	11	3	0	216	234	34	0	0	0	0	0	0	114	250	250	70	0	0	0	0	0	0	1168	4166
7	CTRL	2	12	1	0	0	0	249	168	0	0	0	0	0	0	217	0	0	0	0	0	0	0	0	634	3981
7	CTRL	2	12	2	0	0	0	0	0	249	216	250	233	233	203	0	97	250	187	0	0	0	0	0	1918	3981
7	CTRL	2	12	3	166	234	167	0	0	0	0	0	0	0	0	0	0	0	0	0	162	233	250	217	1429	3981
7	CTRL	2	13	1	0	0	216	151	0	0	0	0	0	0	0	0	0	0	0	167	29	71	0	0	634	3032
7	CTRL	2	13	2	0	0	0	0	0	0	0	82	250	52	0	0	0	0	0	0	0	0	0	0	384	3032
7	CTRL	2	13	3	0	0	0	16	250	250	35	0	0	131	233	250	234	153	0	0	0	0	212	250	2014	3032
7	CTRL	2	14	1	0	0	0	0	0	0	0	0	0	0	0	0	0	0	0	0	0	0	0	0	0	4315
7	CTRL	2	14	2	200	250	17	0	0	0	0	0	98	250	250	250	36	0	180	250	250	221	0	0	2252	4315
7	CTRL	2	14	3	0	0	166	250	250	234	250	218	83	0	0	0	147	3	0	0	0	0	212	250	2063	4315
7	CTRL	3	1	1	0	183	134	0	115	250	85	0	0	0	0	113	20	0	0	0	0	0	0	0	900	2686
7	CTRL	3	1	2	0	0	0	0	0	0	0	0	0	0	0	0	0	0	0	0	0	145	250	106	501	2686
7	CTRL	3	1	3	200	0	32	250	52	0	48	250	250	203	0	0	0	0	0	0	0	0	0	0	1285	2686
7	CTRL	3	2	1	0	183	233	250	234	233	17	0	0	0	0	198	250	250	250	232	4	0	112	250	2696	4248
7	CTRL	3	2	2	0	0	0	0	0	0	149	234	233	233	219	0	0	0	0	0	0	0	0	0	1068	4248
7	CTRL	3	2	3	0	0	0	0	0	0	0	0	0	0	0	0	0	0	0	0	146	250	88	0	484	4248
7	CTRL	3	3	1	0	0	0	0	32	250	250	234	185	0	0	0	0	0	0	0	0	0	79	233	1263	4214
7	CTRL	3	3	2	33	234	249	233	118	0	0	0	0	214	250	203	114	233	250	237	246	233	104	0	2951	4214
7	CTRL	3	3	3	0	0	0	0	0	0	0	0	0	0	0	0	0	0	0	0	0	0	0	0	0	4214
7	CTRL	3	4	1	0	0	0	0	0	0	0	0	0	31	219	0	0	0	0	0	0	0	0	0	250	3983
7	CTRL	3	4	2	0	217	250	34	0	0	132	234	250	152	0	0	231	152	0	0	0	0	0	246	1898	3983
7	CTRL	3	4	3	0	0	0	150	250	250	67	0	0	0	0	0	0	14	250	233	250	234	137	0	1835	3983
7	CTRL	3	5	1	0	0	0	0	0	0	215	233	234	236	0	0	0	0	0	0	0	0	0	0	918	4002
7	CTRL	3	5	2	0	133	0	0	0	0	0	0	0	0	133	0	0	230	250	233	250	233	233	5	1700	4002
7	CTRL	3	5	3	0	0	232	233	250	202	0	0	0	0	0	247	220	0	0	0	0	0	0	0	1384	4002
7	CTRL	3	6	1	0	0	0	0	249	235	0	0	0	0	0	0	0	0	0	0	0	0	0	0	484	4282
7	CTRL	3	6	2	33	250	250	184	0	0	0	0	0	0	0	0	130	233	250	154	113	233	233	250	2313	4282
7	CTRL	3	6	3	0	0	0	0	0	0	199	250	233	250	233	250	70	0	0	0	0	0	0	0	1485	4282
7	CTRL	3	7	1	0	0	0	0	49	250	202	0	0	0	0	0	0	0	0	0	0	0	0	0	501	4305
7	CTRL	3	7	2	0	0	0	0	0	0	0	232	233	250	233	234	69	0	0	0	0	0	0	0	1251	4305
7	CTRL	3	7	3	0	100	250	234	134	0	0	0	0	0	0	0	114	250	250	233	250	250	250	238	2553	4305
7	CTRL	3	8	1	17	250	250	250	184	0	0	0	0	0	0	31	233	250	250	250	250	66	234	250	2765	4300
7	CTRL	3	8	2	0	0	0	0	0	0	0	182	233	233	250	120	0	0	0	0	0	0	0	0	1018	4300
7	CTRL	3	8	3	0	0	0	0	0	249	250	18	0	0	0	0	0	0	0	0	0	0	0	0	517	4300
7	CTRL	3	9	1	0	216	234	0	0	0	0	100	0	0	0	0	0	29	250	250	250	250	39	150	1768	4036
7	CTRL	3	9	2	0	0	0	199	250	250	235	0	0	0	0	0	0	0	0	0	0	0	0	0	934	4036
7	CTRL	3	9	3	0	0	0	0	0	0	0	31	250	233	233	250	250	87	0	0	0	0	0	0	1334	4036
7	CTRL	3	10	1	117	250	33	0	249	250	250	250	250	186	0	0	0	0	0	130	250	250	250	250	2965	4517
7	CTRL	3	10	2	0	0	0	0	0	0	0	0	0	0	0	0	97	250	233	87	0	0	0	0	667	4517
7	CTRL	3	10	3	0	0	150	134	0	0	0	0	0	0	231	250	120	0	0	0	0	0	0	0	885	4517
7	CTRL	3	11	1	0	233	51	0	0	149	85	0	0	98	250	250	250	250	237	150	150	0	45	189	2387	4172
7	CTRL	3	11	2	0	0	0	0	0	0	98	250	216	119	0	0	0	0	0	0	0	179	138	0	1000	4172
7	CTRL	3	11	3	150	0	133	233	234	35	0	0	0	0	0	0	0	0	0	0	0	0	0	0	785	4172
7	CTRL	3	12	1	0	0	0	82	234	68	0	0	0	0	0	0	0	0	0	0	0	0	0	0	384	3666
7	CTRL	3	12	2	33	250	233	51	0	0	0	198	234	233	250	250	20	0	113	221	96	250	250	233	2915	3666
7	CTRL	3	12	3	0	0	0	0	0	148	219	0	0	0	0	0	0	0	0	0	0	0	0	0	367	3666
7	CTRL	3	13	1	0	0	0	0	0	182	250	2	0	0	0	0	0	0	0	0	0	0	0	0	434	4088
7	CTRL	3	13	2	0	232	235	249	51	0	0	0	97	234	233	250	250	187	79	234	250	233	250	122	3186	4088
7	CTRL	3	13	3	0	0	0	0	165	19	0	198	86	0	0	0	0	0	0	0	0	0	0	0	468	4088
7	CTRL	3	14	1	0	0	0	0	0	0	231	53	0	0	0	0	0	0	0	0	0	0	0	0	284	2553
7	CTRL	3	14	2	133	233	218	0	0	0	0	0	0	0	0	0	0	0	0	0	0	83	0	0	667	2553
7	CTRL	3	14	3	0	0	0	199	233	202	0	148	233	250	233	104	0	0	0	0	0	0	0	0	1602	2553
8	CTRL	1	1	1	0	0	0	0	0	0	0	0	0	0	0	0	0	0	0	0	0	0	0	0	0	4417
8	CTRL	1	1	2	0	0	0	0	0	0	0	0	0	0	198	250	186	0	0	0	0	0	0	0	634	4417
8	CTRL	1	1	3	117	167	83	250	233	250	250	250	250	236	0	0	0	230	250	250	233	250	234	250	3783	4417
8	CTRL	1	2	1	0	0	0	216	250	250	218	0	0	0	0	0	147	250	234	250	250	250	250	250	2815	4466
8	CTRL	1	2	2	0	0	0	0	0	0	0	0	0	0	0	0	0	0	0	0	0	0	0	0	0	4466
8	CTRL	1	2	3	17	233	200	0	0	0	0	199	235	248	250	250	19	0	0	0	0	0	0	0	1651	4466
8	CTRL	1	3	1	0	100	0	0	0	0	232	250	250	85	0	117	0	0	0	0	0	0	0	0	1034	4183
8	CTRL	1	3	2	0	0	16	250	233	169	0	0	0	0	0	0	0	0	167	246	234	250	250	233	2048	4183
8	CTRL	1	3	3	0	116	168	0	0	0	0	0	0	97	186	47	233	250	4	0	0	0	0	0	1101	4183
8	CTRL	1	4	1	0	0	83	250	151	0	0	0	0	0	0	0	0	0	0	0	0	0	0	0	484	3938
8	CTRL	1	4	2	0	0	0	0	32	250	35	0	0	0	0	0	0	0	0	0	0	0	0	0	317	3938
8	CTRL	1	4	3	0	233	117	0	0	0	0	165	233	250	234	233	250	250	250	250	233	234	205	0	3137	3938
8	CTRL	1	5	1	0	0	0	149	151	0	167	0	0	0	0	0	64	250	233	37	0	0	0	129	1180	4167
8	CTRL	1	5	2	0	250	233	34	0	0	0	215	250	233	234	250	120	0	0	146	250	4	0	0	2219	4167
8	CTRL	1	5	3	0	0	0	0	32	235	0	0	0	0	0	0	0	0	0	0	0	179	250	72	768	4167
8	CTRL	1	6	1	0	0	233	250	84	0	0	81	250	250	86	0	0	0	0	113	250	233	250	221	2301	4169
8	CTRL	1	6	2	0	184	0	0	0	115	250	102	0	0	97	250	3	0	180	70	0	0	0	0	1251	4169
8	CTRL	1	6	3	83	0	0	0	99	68	0	0	0	0	0	0	180	187	0	0	0	0	0	0	617	4169
8	CTRL	1	7	1	167	0	33	250	250	250	235	0	0	0	0	0	0	47	250	250	150	237	246	238	2603	4388
8	CTRL	1	7	2	0	0	0	0	0	0	0	198	234	250	69	0	0	0	0	0	0	0	0	0	751	4388
8	CTRL	1	7	3	0	133	167	0	0	0	0	0	0	0	114	233	250	137	0	0	0	0	0	0	1034	4388
8	CTRL	1	8	1	0	0	0	0	0	0	15	250	250	69	0	0	0	0	0	0	229	250	38	0	1101	4266
8	CTRL	1	8	2	0	0	0	0	0	249	168	0	0	0	0	0	114	250	233	187	0	0	0	0	1201	4266
8	CTRL	1	8	3	0	200	250	233	185	0	0	0	0	114	250	250	87	0	0	0	0	0	162	233	1964	4266
8	CTRL	1	9	1	166	51	0	0	0	0	248	119	0	0	0	0	0	0	0	0	0	0	0	0	584	3931
8	CTRL	1	9	2	0	0	0	32	51	117	0	64	233	250	233	70	0	0	0	0	0	112	233	250	1645	3931
8	CTRL	1	9	3	0	132	135	0	0	0	0	0	0	0	0	97	233	250	250	250	250	105	0	0	1702	3931
8	CTRL	1	10	1	0	0	166	151	0	0	0	0	0	0	181	233	3	0	0	0	0	0	0	0	734	4133
8	CTRL	1	10	2	0	0	0	0	0	132	250	250	250	250	2	0	181	19	0	0	0	0	212	122	1668	4133
8	CTRL	1	10	3	0	217	33	16	201	0	0	0	0	0	0	0	0	180	234	250	250	238	0	112	1731	4133
8	CTRL	1	11	1	0	0	0	0	32	250	168	0	0	0	0	0	0	0	0	229	250	250	250	234	1663	3998
8	CTRL	1	11	2	0	0	0	216	134	0	0	0	0	0	47	250	250	250	4	0	0	0	0	0	1151	3998
8	CTRL	1	11	3	16	250	168	0	0	0	15	102	114	250	136	0	0	0	133	0	0	0	0	0	1184	3998
8	CTRL	1	12	1	0	50	250	250	250	201	0	0	0	0	131	233	233	250	233	71	0	0	112	5	2269	3916
8	CTRL	1	12	2	0	0	0	0	0	0	82	250	250	169	0	0	0	0	0	113	137	0	0	179	1180	3916
8	CTRL	1	12	3	0	100	0	0	0	0	0	0	0	0	0	0	0	0	0	0	46	250	71	0	467	3916
8	CTRL	1	13	1	0	250	100	0	0	0	0	0	0	0	0	0	147	187	0	0	213	233	121	0	1251	4299
8	CTRL	1	13	2	0	0	83	151	0	0	0	0	0	0	0	0	0	0	230	220	0	0	0	0	684	4299
8	CTRL	1	13	3	0	0	0	49	233	250	250	250	250	250	233	250	37	0	0	0	0	0	62	250	2364	4299
8	CTRL	1	14	1	50	216	0	0	0	0	0	0	0	0	0	0	0	0	0	0	0	0	0	0	266	4120
8	CTRL	1	14	2	0	0	200	199	250	51	83	0	0	0	81	250	250	234	250	70	96	250	205	0	2469	4120
8	CTRL	1	14	3	0	0	0	0	0	0	98	250	234	250	119	0	0	0	0	130	137	0	12	155	1385	4120
8	CTRL	2	1	1	0	166	234	250	34	0	0	0	248	250	233	250	204	0	0	29	250	238	0	0	2386	3899
8	CTRL	2	1	2	0	0	0	0	0	82	185	0	0	0	0	0	0	0	0	0	0	0	0	0	267	3899
8	CTRL	2	1	3	0	0	0	0	132	102	0	0	0	0	0	0	0	217	246	137	0	0	162	250	1246	3899
8	CTRL	2	2	1	0	0	0	0	0	0	0	0	0	0	0	0	247	233	71	0	0	0	0	0	551	3816
8	CTRL	2	2	2	0	0	0	0	199	233	234	68	0	0	97	187	0	0	0	0	0	145	250	250	1663	3816
8	CTRL	2	2	3	16	250	68	0	0	0	0	131	233	250	20	0	0	0	113	250	233	38	0	0	1602	3816
8	CTRL	2	3	1	0	0	0	0	249	235	117	0	0	0	0	0	0	0	0	0	0	0	0	0	601	3383
8	CTRL	2	3	2	50	250	234	184	0	0	0	199	118	0	0	0	0	80	250	54	0	63	250	233	1965	3383
8	CTRL	2	3	3	0	0	0	0	0	0	0	0	65	250	152	0	0	0	0	0	213	137	0	0	817	3383
8	CTRL	2	4	1	0	0	0	0	216	250	18	0	0	0	0	0	0	0	0	0	0	0	0	0	484	4421
8	CTRL	2	4	2	16	233	233	218	0	0	0	0	0	0	0	0	0	0	0	0	0	0	179	205	1084	4421
8	CTRL	2	4	3	0	0	0	0	0	0	165	234	250	250	250	236	247	233	250	250	238	196	54	0	2853	4421
8	CTRL	2	5	1	0	0	0	183	250	234	0	0	0	0	164	250	20	0	230	233	250	250	250	238	2552	4304
8	CTRL	2	5	2	0	0	0	0	0	0	199	233	235	0	0	0	0	0	0	0	0	0	0	0	667	4304
8	CTRL	2	5	3	50	234	250	0	0	0	0	0	0	198	36	0	181	136	0	0	0	0	0	0	1085	4304
8	CTRL	2	6	1	0	0	0	0	0	0	0	0	215	2	0	0	0	0	0	0	0	0	0	179	396	4115
8	CTRL	2	6	2	100	233	217	0	0	0	215	202	0	181	236	248	250	233	233	170	0	63	233	4	2818	4115
8	CTRL	2	6	3	0	0	0	166	250	201	0	0	0	0	0	0	0	0	0	0	246	38	0	0	901	4115
8	CTRL	2	7	1	0	184	0	0	0	0	198	36	0	97	234	250	203	0	230	232	250	233	250	156	2553	3955
8	CTRL	2	7	2	0	0	199	101	0	0	0	148	250	103	0	0	0	0	0	0	0	0	0	0	801	3955
8	CTRL	2	7	3	0	0	0	82	250	52	0	0	0	0	0	0	0	217	0	0	0	0	0	0	601	3955
8	CTRL	2	8	1	0	0	0	0	0	132	250	234	51	0	0	0	0	0	0	0	0	213	233	171	1284	4054
8	CTRL	2	8	2	0	33	250	218	0	0	0	0	132	250	250	35	0	164	250	233	221	0	0	0	2036	4054
8	CTRL	2	8	3	0	0	0	0	216	68	0	0	0	0	0	164	250	36	0	0	0	0	0	0	734	4054
8	CTRL	2	9	1	0	0	183	250	84	0	0	0	15	250	185	0	0	0	0	130	87	0	162	188	1534	4120
8	CTRL	2	9	2	0	0	0	0	0	0	0	232	168	0	0	100	0	0	0	0	0	0	0	0	500	4120
8	CTRL	2	9	3	83	233	1	0	82	233	202	0	0	0	0	81	250	233	233	71	96	250	38	0	2086	4120
8	CTRL	2	10	1	0	0	0	0	0	216	250	35	0	0	0	0	0	0	0	0	0	0	0	0	501	4316
8	CTRL	2	10	2	50	200	234	100	0	0	0	149	250	18	0	98	233	250	250	53	0	0	0	0	1885	4316
8	CTRL	2	10	3	0	0	0	83	217	0	0	0	0	165	250	102	0	0	0	130	233	250	250	250	1930	4316
8	CTRL	2	11	1	0	200	150	0	0	0	0	0	148	86	0	0	0	0	0	146	250	250	55	0	1285	4167
8	CTRL	2	11	2	0	0	0	183	250	233	250	234	52	0	0	164	250	250	250	20	0	0	0	0	2136	4167
8	CTRL	2	11	3	0	0	0	0	0	0	0	0	0	98	250	19	0	0	0	0	0	0	145	234	746	4167
8	CTRL	2	12	1	0	67	250	250	50	0	0	0	0	0	0	0	14	119	0	0	0	0	0	0	750	3815
8	CTRL	2	12	2	50	117	0	0	133	233	185	0	0	65	250	250	86	64	250	3	0	0	0	0	1686	3815
8	CTRL	2	12	3	0	0	0	0	0	0	0	0	215	118	0	0	0	0	0	96	238	246	233	233	1379	3815
8	CTRL	2	13	1	0	99	233	233	1	0	0	0	0	0	0	0	0	0	0	0	0	0	0	0	566	4003
8	CTRL	2	13	2	0	0	0	0	0	0	0	81	250	250	186	0	0	0	0	113	233	250	250	239	1852	4003
8	CTRL	2	13	3	0	0	0	0	199	233	250	102	0	0	0	13	237	230	250	71	0	0	0	0	1585	4003
8	CTRL	2	14	1	0	0	0	0	0	0	0	0	117	0	0	0	0	0	30	250	237	246	238	0	1118	4037
8	CTRL	2	14	2	0	0	0	49	233	233	250	202	0	0	0	14	250	250	153	0	0	0	0	0	1634	4037
8	CTRL	2	14	3	0	166	234	151	0	0	0	0	0	231	250	153	0	0	0	0	0	0	0	100	1285	4037
8	CTRL	3	1	1	0	0	0	150	67	0	0	15	250	250	250	36	0	0	0	0	0	0	0	0	1018	4372
8	CTRL	3	1	2	0	0	0	0	0	0	149	85	0	0	0	114	250	250	250	250	250	234	250	204	2286	4372
8	CTRL	3	1	3	134	250	250	34	116	250	34	0	0	0	0	0	0	0	0	0	0	0	0	0	1068	4372
8	CTRL	3	2	1	0	216	67	0	0	0	0	181	250	250	250	250	250	250	37	0	0	0	0	0	2001	4064
8	CTRL	3	2	2	0	0	116	250	34	0	0	0	0	0	0	0	0	0	0	0	0	212	250	250	1112	4064
8	CTRL	3	2	3	0	0	0	0	149	185	0	0	0	0	0	0	0	0	130	250	237	0	0	0	951	4064
8	CTRL	3	3	1	0	0	0	0	0	0	0	132	250	250	169	0	0	0	0	0	0	0	0	0	801	4284
8	CTRL	3	3	2	33	250	151	0	0	199	185	0	0	0	14	250	234	250	250	233	250	171	0	0	2470	4284
8	CTRL	3	3	3	0	0	33	250	250	1	0	0	0	0	0	0	0	0	0	0	0	13	233	233	1013	4284
8	CTRL	3	4	1	0	0	0	0	0	0	0	0	0	0	0	0	0	0	0	0	0	0	0	0	0	4554
8	CTRL	3	4	2	150	0	0	82	250	250	250	202	0	0	0	0	180	250	250	233	205	0	0	0	2302	4554
8	CTRL	3	4	3	0	250	233	101	0	0	0	0	214	250	250	250	3	0	0	0	0	246	250	205	2252	4554
8	CTRL	3	5	1	0	0	16	250	250	250	250	102	0	0	0	0	0	0	0	0	0	0	0	0	1118	4385
8	CTRL	3	5	2	50	250	167	0	0	0	0	0	0	199	250	69	0	47	237	247	250	233	250	250	2499	4385
8	CTRL	3	5	3	0	0	0	0	0	0	0	82	185	0	0	114	250	137	0	0	0	0	0	0	768	4385
8	CTRL	3	6	1	0	0	0	0	83	184	0	0	0	0	0	0	0	0	0	0	0	0	0	0	267	4199
8	CTRL	3	6	2	0	49	250	234	84	0	0	0	0	0	197	234	250	20	0	0	0	246	233	250	2047	4199
8	CTRL	3	6	3	100	133	0	0	0	0	184	165	233	236	0	0	0	163	233	250	188	0	0	0	1885	4199
8	CTRL	3	7	1	0	0	49	250	250	233	69	0	131	250	250	250	20	0	29	250	38	0	0	0	2069	3515
8	CTRL	3	7	2	0	0	0	0	0	0	65	233	69	0	0	0	0	180	154	0	0	0	0	0	701	3515
8	CTRL	3	7	3	0	166	134	0	0	0	0	0	0	0	0	0	130	3	0	0	0	0	79	233	745	3515
8	CTRL	3	8	1	0	0	0	0	0	0	0	0	0	0	0	230	234	20	0	0	0	0	0	0	484	2930
8	CTRL	3	8	2	0	116	233	118	0	0	0	0	0	0	0	0	0	0	0	0	129	250	155	0	1001	2930
8	CTRL	3	8	3	0	0	0	65	250	85	0	0	0	81	219	0	0	0	179	233	55	0	28	250	1445	2930
8	CTRL	3	9	1	0	0	0	0	0	0	0	0	0	0	115	235	0	0	0	0	0	0	0	0	350	3999
8	CTRL	3	9	2	0	117	250	33	0	0	132	234	250	250	68	0	0	0	0	80	250	250	250	250	2414	3999
8	CTRL	3	9	3	0	0	0	150	233	233	68	0	0	0	0	0	197	234	120	0	0	0	0	0	1235	3999
8	CTRL	3	10	1	0	133	233	250	250	101	0	0	0	81	186	0	0	230	250	234	250	233	105	0	2536	3499
8	CTRL	3	10	2	0	0	0	0	0	49	250	233	169	0	0	0	0	0	0	0	0	0	0	0	701	3499
8	CTRL	3	10	3	0	0	0	0	0	0	0	0	0	0	0	0	0	0	0	0	0	0	29	233	262	3499
8	CTRL	3	11	1	0	0	0	216	250	250	250	250	250	250	234	69	0	0	0	0	0	0	0	0	2019	4484
8	CTRL	3	11	2	50	233	218	0	0	0	0	0	0	0	0	114	250	250	87	0	129	250	250	250	2081	4484
8	CTRL	3	11	3	0	0	0	0	0	0	0	0	0	0	0	0	0	0	96	234	54	0	0	0	384	4484
8	CTRL	3	12	1	0	0	99	250	51	0	0	0	98	250	69	0	0	0	0	0	0	46	250	233	1346	3264
8	CTRL	3	12	2	33	117	0	0	115	250	19	0	0	0	0	0	147	250	20	0	0	0	0	0	951	3264
8	CTRL	3	12	3	0	66	84	0	0	0	0	0	0	0	0	0	0	0	163	250	250	154	0	0	967	3264
8	CTRL	3	13	1	0	0	233	250	51	0	0	0	0	0	0	0	0	0	0	0	0	0	0	0	534	2781
8	CTRL	3	13	2	0	133	0	0	0	0	232	233	3	0	0	0	114	66	233	87	0	0	0	195	1296	2781
8	CTRL	3	13	3	0	0	0	0	116	201	0	0	181	250	117	86	0	0	0	0	0	0	0	0	951	2781
8	CTRL	3	14	1	0	0	133	51	0	0	0	0	0	14	236	0	184	230	234	237	0	0	0	0	1319	3022
8	CTRL	3	14	2	0	0	0	149	218	0	0	15	250	169	0	0	0	0	0	0	196	88	0	0	1085	3022
8	CTRL	3	14	3	0	0	0	0	0	0	231	153	0	0	0	214	20	0	0	0	0	0	0	0	618	3022
9	CTRL	1	1	1	0	167	217	0	0	0	0	0	0	0	0	0	0	0	0	196	233	250	234	250	1547	4201
9	CTRL	1	1	2	0	0	0	0	0	216	250	250	250	52	0	0	231	250	220	0	0	0	0	0	1719	4201
9	CTRL	1	1	3	0	0	0	216	118	0	0	0	0	131	250	220	0	0	0	0	0	0	0	0	935	4201
9	CTRL	1	2	1	0	0	0	0	0	0	32	250	250	233	203	0	0	0	0	0	0	0	0	0	968	4450
9	CTRL	1	2	2	16	250	118	0	166	250	151	0	0	0	0	214	250	250	250	250	250	238	0	0	2653	4450
9	CTRL	1	2	3	0	0	83	250	34	0	0	0	0	0	0	0	0	0	0	0	0	0	212	250	829	4450
9	CTRL	1	3	1	0	0	0	0	0	0	131	236	248	250	250	136	0	0	0	0	129	105	0	0	1485	4304
9	CTRL	1	3	2	0	133	0	0	132	250	52	0	0	0	0	30	250	250	250	250	54	79	250	222	2202	4304
9	CTRL	1	3	3	0	66	250	233	68	0	0	0	0	0	0	0	0	0	0	0	0	0	0	0	617	4304
9	CTRL	1	4	1	0	0	0	0	0	0	0	0	0	0	0	0	0	0	0	0	0	0	0	0	0	4050
9	CTRL	1	4	2	34	250	250	67	0	0	0	0	0	0	0	0	0	0	0	0	0	0	0	0	601	4050
9	CTRL	1	4	3	0	0	0	133	233	250	234	233	235	248	250	217	233	250	200	200	250	137	0	146	3449	4050
9	CTRL	1	5	1	0	0	0	0	0	167	0	0	0	0	0	47	250	153	0	0	0	0	0	0	617	4287
9	CTRL	1	5	2	0	167	0	0	0	0	215	235	0	0	0	0	0	30	233	250	250	250	250	188	2068	4287
9	CTRL	1	5	3	0	16	250	250	250	1	0	0	198	250	233	154	0	0	0	0	0	0	0	0	1602	4287
9	CTRL	1	6	1	0	0	0	0	0	0	0	0	198	233	53	0	0	0	0	0	0	0	0	0	484	4338
9	CTRL	1	6	2	0	100	0	0	149	250	250	235	0	0	0	0	0	0	0	0	0	0	0	0	984	4338
9	CTRL	1	6	3	0	0	233	250	51	0	0	0	0	0	181	233	250	234	233	250	250	250	250	205	2870	4338
9	CTRL	1	7	1	0	0	16	234	234	0	0	0	0	231	250	250	250	250	250	250	250	250	250	250	3215	4367
9	CTRL	1	7	2	0	217	0	0	0	182	102	0	0	0	0	0	0	0	0	0	0	0	0	0	501	4367
9	CTRL	1	7	3	0	0	117	0	0	0	82	250	202	0	0	0	0	0	0	0	0	0	0	0	651	4367
9	CTRL	1	8	1	0	133	0	0	0	0	0	0	0	0	0	0	0	0	0	0	0	0	0	0	133	4371
9	CTRL	1	8	2	0	66	250	233	185	0	0	0	0	0	0	197	250	250	250	171	0	0	0	0	1852	4371
9	CTRL	1	8	3	0	0	0	0	0	248	250	250	250	250	250	4	0	0	0	0	246	233	250	155	2386	4371
9	CTRL	1	9	1	0	0	133	151	0	0	0	0	0	0	0	97	250	234	36	0	0	0	229	5	1135	4051
9	CTRL	1	9	2	0	250	34	33	166	250	35	0	98	250	250	86	0	0	130	250	250	204	0	129	2415	4051
9	CTRL	1	9	3	0	0	0	0	0	0	149	250	102	0	0	0	0	0	0	0	0	0	0	0	501	4051
9	CTRL	1	10	1	0	0	0	0	82	185	0	0	0	0	80	250	250	104	0	0	0	95	250	250	1546	4317
9	CTRL	1	10	2	0	250	34	0	0	0	248	234	250	250	69	0	0	0	0	0	0	0	0	0	1335	4317
9	CTRL	1	10	3	0	0	183	233	102	0	0	0	0	0	0	0	0	96	234	233	250	105	0	0	1436	4317
9	CTRL	1	11	1	0	0	33	250	250	218	0	232	250	135	0	0	0	0	0	0	0	0	0	0	1368	4199
9	CTRL	1	11	2	0	66	151	0	0	0	0	0	0	0	0	14	250	216	250	250	250	250	250	250	2197	4199
9	CTRL	1	11	3	17	133	0	0	0	0	0	0	0	64	234	186	0	0	0	0	0	0	0	0	634	4199
9	CTRL	1	12	1	0	0	0	0	132	234	218	0	0	0	0	114	250	3	0	0	146	233	250	250	1830	4250
9	CTRL	1	12	2	17	167	0	149	51	0	0	198	250	250	136	0	0	0	0	0	0	0	0	0	1218	4250
9	CTRL	1	12	3	0	66	234	51	0	0	0	0	0	0	64	53	0	180	250	250	54	0	0	0	1202	4250
9	CTRL	1	13	1	0	0	0	0	0	0	0	0	65	250	135	0	0	0	0	0	0	0	0	0	450	4533
9	CTRL	1	13	2	100	250	133	0	0	0	0	0	0	0	31	234	250	250	250	37	0	0	0	0	1535	4533
9	CTRL	1	13	3	0	0	66	250	250	250	250	250	102	0	0	0	0	0	0	146	234	250	250	250	2548	4533
9	CTRL	1	14	1	0	0	0	66	250	250	250	250	235	200	0	0	0	0	0	0	0	0	0	0	1501	2068
9	CTRL	1	14	2	0	216	234	117	0	0	0	0	0	0	0	0	0	0	0	0	0	0	0	0	567	2068
9	CTRL	1	14	3	0	0	0	0	0	0	0	0	0	0	0	0	0	0	0	0	0	0	0	0	0	2068
9	CTRL	2	1	1	50	233	67	0	0	0	0	0	0	131	250	250	250	234	70	0	0	0	0	0	1535	4534
9	CTRL	2	1	2	0	0	0	0	0	0	0	0	0	0	0	0	0	0	113	250	234	250	250	250	1347	4534
9	CTRL	2	1	3	0	0	116	250	250	250	250	233	250	53	0	0	0	0	0	0	0	0	0	0	1652	4534
9	CTRL	2	2	1	33	250	250	184	16	250	68	0	0	0	0	0	0	0	0	0	0	0	0	0	1051	4283
9	CTRL	2	2	2	0	0	0	0	0	0	82	250	250	250	250	19	0	0	0	0	0	0	0	0	1101	4283
9	CTRL	2	2	3	0	0	0	0	0	0	0	0	0	0	0	164	234	250	250	250	250	250	250	233	2131	4283
9	CTRL	2	3	1	0	0	0	0	0	148	217	250	136	0	0	0	0	0	0	0	0	0	0	0	751	4432
9	CTRL	2	3	2	0	0	0	0	0	0	0	0	47	250	250	120	0	0	0	179	250	250	250	250	1846	4432
9	CTRL	2	3	3	0	249	234	250	250	51	0	0	0	0	0	63	234	250	250	4	0	0	0	0	1835	4432
9	CTRL	2	4	1	117	250	167	0	0	0	0	0	0	0	0	0	0	97	203	0	0	0	0	0	834	4534
9	CTRL	2	4	2	0	0	0	0	0	0	0	115	250	250	250	250	250	120	0	0	246	104	0	162	1997	4534
9	CTRL	2	4	3	0	0	16	250	250	250	250	85	0	0	0	0	0	0	30	204	0	96	234	38	1703	4534
9	CTRL	2	5	1	0	0	0	0	0	99	51	0	0	0	0	114	250	250	199	71	0	0	0	0	1034	3671
9	CTRL	2	5	2	33	201	0	0	0	0	132	250	250	19	0	0	0	0	0	0	0	0	0	0	885	3671
9	CTRL	2	5	3	0	0	233	250	250	84	0	0	0	181	250	70	0	0	0	130	233	71	0	0	1752	3671
9	CTRL	2	6	1	0	0	0	0	0	0	0	0	0	0	64	250	36	0	0	0	146	250	250	238	1234	4537
9	CTRL	2	6	2	0	0	0	49	250	250	250	250	250	250	119	0	180	250	250	250	38	0	0	0	2636	4537
9	CTRL	2	6	3	16	250	250	151	0	0	0	0	0	0	0	0	0	0	0	0	0	0	0	0	667	4537
9	CTRL	2	7	1	0	0	0	0	0	0	0	0	0	0	0	0	0	0	0	0	0	0	0	0	0	4689
9	CTRL	2	7	2	150	250	233	51	0	0	148	250	250	250	250	234	250	250	250	250	233	250	250	189	3988	4689
9	CTRL	2	7	3	0	0	0	149	250	250	52	0	0	0	0	0	0	0	0	0	0	0	0	0	701	4689
9	CTRL	2	8	1	0	183	134	0	0	0	0	0	0	0	0	0	0	0	0	0	0	0	0	0	317	4214
9	CTRL	2	8	2	0	0	0	16	250	250	68	0	0	0	0	214	250	250	103	229	250	233	233	233	2579	4214
9	CTRL	2	8	3	0	0	66	184	0	0	115	250	250	250	203	0	0	0	0	0	0	0	0	0	1318	4214
9	CTRL	2	9	1	0	0	0	0	0	0	0	0	0	0	0	0	0	0	0	0	0	0	0	0	0	4534
9	CTRL	2	9	2	50	134	0	0	0	0	0	0	0	0	0	0	0	0	0	0	0	0	0	0	184	4534
9	CTRL	2	9	3	0	0	233	250	250	250	233	167	234	233	250	250	250	250	250	250	250	250	250	250	4350	4534
9	CTRL	2	10	1	0	0	50	250	250	250	250	250	233	152	0	31	203	0	0	0	0	0	0	117	2036	3754
9	CTRL	2	10	2	0	0	133	0	0	0	0	0	0	15	250	152	0	130	250	250	250	38	213	37	1718	3754
9	CTRL	2	10	3	0	0	0	0	0	0	0	0	0	0	0	0	0	0	0	0	0	0	0	0	0	3754
9	CTRL	2	11	1	0	0	0	0	0	0	32	250	102	0	0	0	0	0	0	0	0	0	0	0	384	4217
9	CTRL	2	11	2	0	0	0	249	250	250	152	0	0	0	164	234	250	53	146	234	233	250	250	250	2965	4217
9	CTRL	2	11	3	0	233	201	0	0	0	0	0	81	186	0	0	0	113	54	0	0	0	0	0	868	4217
9	CTRL	2	12	1	199	34	0	0	0	0	0	0	0	0	0	0	0	63	87	0	129	250	250	250	1262	4331
9	CTRL	2	12	2	0	166	250	168	0	0	0	0	0	0	247	250	250	87	0	0	0	0	0	0	1418	4331
9	CTRL	2	12	3	0	0	0	15	234	250	135	164	250	203	0	0	0	0	96	250	54	0	0	0	1651	4331
9	CTRL	2	13	1	0	233	250	234	250	250	233	250	250	250	250	250	153	0	0	0	0	0	162	250	3265	4449
9	CTRL	2	13	2	0	0	0	0	0	0	0	0	0	0	0	0	0	214	250	233	250	237	0	0	1184	4449
9	CTRL	2	13	3	0	0	0	0	0	0	0	0	0	0	0	0	0	0	0	0	0	0	0	0	0	4449
9	CTRL	2	14	1	0	0	15	235	0	0	0	0	0	0	0	0	0	0	0	0	0	0	0	0	250	2752
9	CTRL	2	14	2	0	183	1	0	0	198	233	119	0	0	0	0	0	0	0	0	0	0	0	0	734	2752
9	CTRL	2	14	3	0	0	133	0	198	2	0	0	0	0	0	0	0	113	250	250	250	234	250	88	1768	2752
9	CTRL	3	1	1	0	0	0	0	0	48	250	152	0	0	0	13	250	250	233	138	0	0	0	0	1334	4264
9	CTRL	3	1	2	49	234	250	51	182	85	0	0	0	0	0	0	0	0	0	46	233	250	250	250	1880	4264
9	CTRL	3	1	3	0	0	0	132	18	0	0	0	214	250	250	186	0	0	0	0	0	0	0	0	1050	4264
9	CTRL	3	2	1	0	0	0	0	0	0	0	0	0	0	0	0	0	0	0	0	0	0	0	0	0	4416
9	CTRL	3	2	2	0	166	134	0	0	15	250	250	250	36	0	0	0	0	0	0	0	0	0	195	1296	4416
9	CTRL	3	2	3	0	0	49	234	250	185	0	0	0	148	250	250	250	250	250	250	250	250	250	4	3120	4416
9	CTRL	3	3	1	0	0	116	250	1	233	250	233	119	0	0	231	250	250	250	103	0	13	250	250	2799	4001
9	CTRL	3	3	2	0	0	0	0	0	0	0	0	0	0	0	0	0	0	0	80	250	171	0	0	501	4001
9	CTRL	3	3	3	0	0	0	0	150	0	0	0	82	250	219	0	0	0	0	0	0	0	0	0	701	4001
9	CTRL	3	4	1	17	167	0	0	0	0	0	0	0	0	0	0	0	0	0	0	0	0	0	0	184	4484
9	CTRL	3	4	2	0	16	184	0	49	250	250	102	0	0	0	0	0	0	0	0	0	0	0	0	851	4484
9	CTRL	3	4	3	0	0	16	234	151	0	0	98	200	250	250	250	250	250	250	250	250	250	250	250	3449	4484
9	CTRL	3	5	1	16	250	234	250	250	250	202	0	181	250	250	250	250	250	233	250	250	250	250	250	4366	4600
9	CTRL	3	5	2	0	0	0	0	0	0	0	0	0	0	0	0	0	0	0	0	0	0	0	0	0	4600
9	CTRL	3	5	3	0	0	0	0	0	0	0	231	3	0	0	0	0	0	0	0	0	0	0	0	234	4600
9	CTRL	3	6	1	33	250	201	0	0	0	0	0	0	0	0	0	0	0	0	0	0	0	0	0	484	4734
9	CTRL	3	6	2	0	0	0	250	250	250	250	250	250	250	250	250	250	250	250	250	250	250	250	250	4250	4734
9	CTRL	3	6	3	0	0	0	0	0	0	0	0	0	0	0	0	0	0	0	0	0	0	0	0	0	4734
9	CTRL	3	7	1	0	0	0	0	0	0	0	231	53	0	0	0	0	0	0	0	0	0	0	0	284	4217
9	CTRL	3	7	2	0	216	18	0	0	0	0	0	147	167	250	187	80	250	250	250	250	250	250	250	2815	4217
9	CTRL	3	7	3	0	0	166	250	250	250	202	0	0	0	0	0	0	0	0	0	0	0	0	0	1118	4217
9	CTRL	3	8	1	0	0	0	0	0	0	0	0	0	0	0	0	0	0	0	0	0	0	0	0	0	4382
9	CTRL	3	8	2	0	199	250	250	234	118	0	0	0	30	250	250	250	250	250	250	188	129	250	250	3398	4382
9	CTRL	3	8	3	0	0	0	0	0	65	250	250	250	169	0	0	0	0	0	0	0	0	0	0	984	4382
9	CTRL	3	9	1	0	0	0	0	0	0	98	250	86	0	0	0	0	0	0	0	0	0	0	0	434	4300
9	CTRL	3	9	2	0	233	250	250	118	0	0	0	0	214	250	250	250	250	250	234	250	233	138	0	3170	4300
9	CTRL	3	9	3	0	0	0	0	66	250	84	0	0	0	0	0	0	0	0	0	0	0	62	234	696	4300
9	CTRL	3	10	1	0	0	16	250	250	250	218	0	0	0	0	0	0	0	234	0	0	0	229	250	1697	3948
9	CTRL	3	10	2	0	0	0	0	0	0	0	215	250	250	250	233	3	0	0	0	0	0	0	0	1201	3948
9	CTRL	3	10	3	0	217	166	0	0	0	0	0	0	0	0	0	0	0	0	213	250	204	0	0	1050	3948
9	CTRL	3	11	1	0	0	0	0	0	0	0	0	0	0	0	0	0	0	0	0	0	96	216	172	484	4554
9	CTRL	3	11	2	150	0	16	250	250	250	250	52	0	0	0	0	0	0	0	0	0	0	0	0	1218	4554
9	CTRL	3	11	3	0	216	184	0	0	0	0	131	233	250	250	250	250	250	250	250	250	88	0	0	2852	4554
9	CTRL	3	12	1	0	200	0	0	0	49	233	250	250	250	250	250	250	250	234	187	0	0	0	0	2653	4367
9	CTRL	3	12	2	0	0	200	250	250	84	0	0	0	0	0	0	0	0	0	0	0	0	0	0	784	4367
9	CTRL	3	12	3	0	0	0	0	0	0	0	0	0	0	0	0	0	0	0	0	196	234	250	250	930	4367
9	CTRL	3	13	1	0	0	0	0	0	0	0	0	0	0	0	0	0	0	0	0	0	0	0	0	0	3081
9	CTRL	3	13	2	0	0	167	0	0	0	0	165	233	19	0	0	0	0	0	0	79	250	38	128	1079	3081
9	CTRL	3	13	3	0	167	0	233	250	250	250	18	0	0	0	0	0	13	250	250	121	0	162	38	2002	3081
9	CTRL	3	14	1	183	184	0	0	100	0	0	0	0	0	0	0	0	0	0	0	0	0	0	0	467	4287
9	CTRL	3	14	2	0	0	249	218	65	250	233	250	234	86	131	2	30	250	250	250	233	233	250	222	3436	4287
9	CTRL	3	14	3	0	0	0	0	0	0	0	0	0	114	70	180	20	0	0	0	0	0	0	0	384	4287
10	CTRL	1	1	1	0	100	184	0	0	0	0	0	0	98	233	250	250	234	250	250	250	250	250	250	2849	4468
10	CTRL	1	1	2	116	68	0	217	0	165	250	250	250	86	0	0	0	0	0	0	0	0	0	0	1402	4468
10	CTRL	1	1	3	0	0	0	0	199	18	0	0	0	0	0	0	0	0	0	0	0	0	0	0	217	4468
10	CTRL	1	2	1	0	0	0	133	233	34	0	0	0	0	0	0	0	230	250	234	234	250	250	104	1952	4255
10	CTRL	1	2	2	0	200	0	0	0	149	250	250	250	250	250	234	186	0	0	0	0	0	0	0	2019	4255
10	CTRL	1	2	3	0	0	216	68	0	0	0	0	0	0	0	0	0	0	0	0	0	0	0	0	284	4255
10	CTRL	1	3	1	0	0	0	166	233	250	250	233	250	250	250	53	0	0	130	250	250	250	121	0	2936	4199
10	CTRL	1	3	2	0	0	0	0	0	0	0	0	0	0	0	0	0	0	0	0	0	0	29	250	279	4199
10	CTRL	1	3	3	0	66	234	17	0	0	0	0	0	0	0	130	234	250	53	0	0	0	0	0	984	4199
10	CTRL	1	4	1	0	0	0	0	49	250	151	0	0	148	102	114	170	0	0	0	0	212	234	188	1618	3652
10	CTRL	1	4	2	50	166	117	0	0	0	32	250	250	35	0	0	0	0	0	29	221	0	0	0	1150	3652
10	CTRL	1	4	3	0	0	83	250	51	0	0	0	0	0	0	0	0	196	233	71	0	0	0	0	884	3652
10	CTRL	1	5	1	0	0	0	0	0	0	0	0	0	0	0	0	0	14	250	233	104	0	0	0	601	3867
10	CTRL	1	5	2	0	184	200	134	0	0	0	0	15	250	250	52	0	0	0	0	0	0	0	129	1214	3867
10	CTRL	1	5	3	0	0	0	49	218	165	217	216	169	0	0	131	219	167	0	0	0	213	233	55	2052	3867
10	CTRL	1	6	1	16	233	151	0	115	250	233	250	236	0	0	0	0	0	0	79	238	0	0	0	1801	4198
10	CTRL	1	6	2	0	0	32	233	68	0	0	0	0	0	0	0	0	0	0	0	0	0	0	0	333	4198
10	CTRL	1	6	3	0	0	0	0	0	0	0	0	0	197	250	200	250	250	250	121	0	184	112	250	2064	4198
10	CTRL	1	7	1	0	167	183	0	0	0	0	0	0	0	0	0	117	0	0	0	0	0	0	0	467	3915
10	CTRL	1	7	2	0	0	0	0	0	0	165	152	0	231	250	250	53	0	0	0	0	0	179	250	1530	3915
10	CTRL	1	7	3	0	0	0	233	233	250	1	0	0	0	0	0	0	214	250	250	250	237	0	0	1918	3915
10	CTRL	1	8	1	0	0	0	165	233	250	234	2	0	0	0	0	0	0	79	250	234	250	222	228	2147	4164
10	CTRL	1	8	2	0	0	0	0	0	0	0	0	0	64	233	37	0	0	0	0	0	0	0	0	334	4164
10	CTRL	1	8	3	0	216	233	1	0	0	0	181	250	102	0	147	233	216	104	0	0	0	0	0	1683	4164
10	CTRL	1	9	1	0	0	0	99	234	234	135	48	250	233	219	0	0	180	234	250	154	0	0	0	2270	4167
10	CTRL	1	9	2	0	100	0	0	0	0	0	0	0	0	0	0	0	0	0	0	0	184	0	0	284	4167
10	CTRL	1	9	3	0	83	250	84	0	0	49	151	0	0	0	214	250	3	0	0	0	29	250	250	1613	4167
10	CTRL	1	10	1	0	0	0	149	250	250	135	0	148	233	136	0	0	147	250	250	20	0	0	162	2130	4082
10	CTRL	1	10	2	0	0	0	0	0	0	49	250	35	0	48	250	250	36	0	0	0	0	0	0	918	4082
10	CTRL	1	10	3	0	100	233	17	0	0	0	0	0	0	0	0	0	0	0	0	163	250	250	21	1034	4082
10	CTRL	1	11	1	0	0	0	0	166	234	134	0	0	0	0	0	0	0	0	0	0	0	0	0	534	3749
10	CTRL	1	11	2	0	184	150	0	0	0	0	32	250	250	2	0	97	250	103	0	0	0	0	0	1318	3749
10	CTRL	1	11	3	0	0	33	201	0	0	32	151	0	0	198	250	86	0	80	250	67	250	49	250	1897	3749
10	CTRL	1	12	1	0	0	0	0	148	250	69	0	0	0	80	250	171	0	0	0	0	0	0	0	968	3531
10	CTRL	1	12	2	0	0	0	0	0	0	115	2	0	47	103	0	13	250	4	0	0	0	0	0	534	3531
10	CTRL	1	12	3	0	233	233	233	34	0	0	181	153	0	0	0	0	0	167	100	196	104	145	250	2029	3531
10	CTRL	1	13	1	0	150	217	0	0	0	0	0	0	131	86	0	0	0	0	0	0	0	12	250	846	3882
10	CTRL	1	13	2	0	0	0	0	0	0	0	165	250	52	0	0	0	0	0	0	0	0	133	0	600	3882
10	CTRL	1	13	3	0	0	0	183	234	216	185	0	0	0	98	216	250	250	233	187	146	238	0	0	2436	3882
10	CTRL	1	14	1	0	200	84	0	0	0	148	52	81	186	0	0	0	0	0	0	163	121	0	0	1035	3820
10	CTRL	1	14	2	0	0	33	100	49	233	35	0	0	0	248	233	233	250	233	237	0	62	233	5	2184	3820
10	CTRL	1	14	3	0	0	0	66	134	0	0	132	102	0	0	0	0	0	0	0	0	0	0	167	601	3820
10	CTRL	2	1	1	0	184	0	0	0	0	0	0	0	0	0	0	0	0	0	0	179	105	246	250	964	3650
10	CTRL	2	1	2	0	16	167	250	234	67	82	250	250	250	250	250	250	250	120	0	0	0	0	0	2686	3650
10	CTRL	2	1	3	0	0	0	0	0	0	0	0	0	0	0	0	0	0	0	0	0	0	0	0	0	3650
10	CTRL	2	2	1	0	0	0	167	0	0	0	0	100	47	250	37	0	0	0	0	0	0	145	222	968	3854
10	CTRL	2	2	2	0	0	100	0	0	0	0	0	0	0	0	147	103	0	0	0	0	0	0	0	350	3854
10	CTRL	2	2	3	0	184	0	0	232	234	216	250	52	117	0	0	97	250	250	250	233	171	0	0	2536	3854
10	CTRL	2	3	1	0	0	0	0	249	1	215	102	0	0	0	0	0	197	250	250	54	46	171	0	1535	4022
10	CTRL	2	3	2	0	0	166	168	0	150	0	65	250	250	234	250	200	3	0	0	113	154	29	221	2253	4022
10	CTRL	2	3	3	0	217	17	0	0	0	0	0	0	0	0	0	0	0	0	0	0	0	0	0	234	4022
10	CTRL	2	4	1	0	0	32	250	234	250	250	216	250	200	250	3	113	100	250	234	187	162	234	238	3453	4104
10	CTRL	2	4	2	0	0	0	0	0	0	0	0	0	0	0	197	70	0	0	0	0	0	0	0	267	4104
10	CTRL	2	4	3	0	233	151	0	0	0	0	0	0	0	0	0	0	0	0	0	0	0	0	0	384	4104
10	CTRL	2	5	1	0	117	233	250	150	0	249	168	0	0	0	0	0	0	0	0	0	0	162	250	1579	4099
10	CTRL	2	5	2	50	67	0	0	0	0	0	0	0	0	0	0	0	0	0	0	0	0	0	0	117	4099
10	CTRL	2	5	3	0	0	0	0	32	202	0	32	132	250	250	250	250	250	221	130	250	154	0	0	2403	4099
10	CTRL	2	6	1	0	0	199	233	234	233	250	236	64	233	84	220	96	21	0	0	0	0	0	0	2103	3649
10	CTRL	2	6	2	0	0	0	0	0	0	0	0	0	0	0	0	0	0	0	0	0	0	0	0	0	3649
10	CTRL	2	6	3	0	200	0	0	0	0	0	0	0	0	0	0	0	213	221	100	162	183	217	250	1546	3649
10	CTRL	2	7	1	17	232	68	0	0	0	0	182	250	233	233	119	0	0	0	0	13	233	250	55	1885	4233
10	CTRL	2	7	2	0	0	0	0	166	250	250	1	0	0	0	0	0	0	0	0	0	0	0	0	667	4233
10	CTRL	2	7	3	0	0	116	234	17	0	0	0	0	0	0	64	234	250	250	233	154	0	0	129	1681	4233
10	CTRL	2	8	1	0	0	82	218	0	0	48	250	2	0	0	247	250	250	37	0	0	0	0	0	1384	4171
10	CTRL	2	8	2	16	233	118	0	199	233	136	0	181	233	186	0	0	0	83	0	0	0	245	239	2102	4171
10	CTRL	2	8	3	0	0	0	0	0	0	0	0	0	0	0	0	0	0	13	233	250	189	0	0	685	4171
10	CTRL	2	9	1	0	0	0	117	0	0	0	0	0	0	0	0	0	113	250	100	250	250	250	250	1580	4266
10	CTRL	2	9	2	50	233	250	66	250	250	250	183	86	0	0	0	0	0	0	0	0	0	0	0	1618	4266
10	CTRL	2	9	3	0	0	0	0	0	0	0	0	14	250	250	250	250	54	0	0	0	0	0	0	1068	4266
10	CTRL	2	10	1	0	0	0	0	184	117	0	0	0	0	0	0	0	196	250	88	0	0	0	0	835	4054
10	CTRL	2	10	2	0	0	100	249	1	0	0	0	147	250	250	250	137	0	0	0	0	0	0	0	1384	4054
10	CTRL	2	10	3	0	166	84	0	0	65	250	250	52	0	0	0	0	0	0	129	250	250	250	89	1835	4054
10	CTRL	2	11	1	49	183	135	0	232	234	200	219	167	0	80	250	171	0	0	229	155	0	0	0	2304	3955
10	CTRL	2	11	2	0	0	49	201	0	0	0	0	0	0	0	0	0	246	221	0	0	0	0	0	717	3955
10	CTRL	2	11	3	0	0	0	0	0	0	0	0	14	250	103	0	0	0	0	0	0	162	250	155	934	3955
10	CTRL	2	12	1	117	0	0	0	100	0	0	248	150	86	64	250	220	130	250	250	37	0	0	0	1902	3967
10	CTRL	2	12	2	0	0	167	217	0	0	0	0	0	0	0	0	0	0	0	0	0	0	0	0	384	3967
10	CTRL	2	12	3	0	233	1	0	49	250	185	0	0	47	137	0	0	0	0	0	29	250	250	250	1681	3967
10	CTRL	2	13	1	117	0	100	250	151	199	218	0	0	0	0	0	0	0	30	233	250	54	0	0	1602	4300
10	CTRL	2	13	2	0	0	0	0	0	0	0	215	250	250	233	234	200	37	0	0	0	129	250	250	2048	4300
10	CTRL	2	13	3	17	233	83	0	0	0	0	0	0	0	0	0	0	147	170	0	0	0	0	0	650	4300
10	CTRL	2	14	1	0	0	0	0	0	0	0	0	0	0	0	0	0	0	0	0	0	0	0	0	0	3872
10	CTRL	2	14	2	0	0	0	0	0	216	250	135	0	0	47	70	247	250	250	70	0	0	0	0	1535	3872
10	CTRL	2	14	3	0	233	234	216	202	0	0	48	250	250	136	0	0	0	0	129	105	196	233	105	2337	3872
10	CTRL	3	1	1	0	0	183	185	0	49	250	233	250	186	0	0	30	250	221	230	250	121	0	0	2438	3785
10	CTRL	3	1	2	0	150	0	0	0	0	0	0	0	0	0	0	0	0	0	0	0	0	0	0	150	3785
10	CTRL	3	1	3	0	0	0	0	216	51	0	0	0	0	148	250	153	0	0	0	0	0	129	250	1197	3785
10	CTRL	3	2	1	0	66	250	233	152	0	0	0	0	0	0	0	0	196	150	54	0	45	205	0	1351	3054
10	CTRL	3	2	2	216	118	0	0	0	0	0	0	0	0	0	0	0	0	0	0	0	0	0	0	334	3054
10	CTRL	3	2	3	0	0	0	0	0	98	250	186	0	230	218	250	137	0	0	0	0	0	0	0	1369	3054
10	CTRL	3	3	1	0	117	200	0	0	132	250	166	250	236	248	216	234	250	234	137	0	0	117	229	3016	4134
10	CTRL	3	3	2	167	0	0	0	99	51	0	0	0	0	0	0	0	0	0	0	96	138	0	0	551	4134
10	CTRL	3	3	3	0	0	0	200	84	0	0	0	0	0	0	0	0	0	0	46	104	63	70	0	567	4134
10	CTRL	3	4	1	0	0	0	0	0	0	0	0	0	0	0	0	0	0	0	0	0	0	0	0	0	4033
10	CTRL	3	4	2	0	0	99	18	0	0	0	0	148	250	250	103	0	0	0	0	0	0	0	0	868	4033
10	CTRL	3	4	3	0	66	101	166	233	250	219	248	86	0	0	0	230	250	250	250	154	162	250	250	3165	4033
10	CTRL	3	5	1	0	150	0	0	0	0	0	147	250	120	30	154	0	0	0	0	0	129	205	0	1185	3883
10	CTRL	3	5	2	0	0	233	233	250	250	1	0	0	0	0	30	217	234	233	234	171	0	0	228	2314	3883
10	CTRL	3	5	3	0	0	0	0	0	0	182	18	0	47	137	0	0	0	0	0	0	0	0	0	384	3883
10	CTRL	3	6	1	0	0	0	0	0	0	0	248	119	0	0	0	0	0	113	104	246	154	146	250	1380	3948
10	CTRL	3	6	2	50	233	233	234	250	250	184	0	0	214	250	234	83	250	103	0	0	0	0	0	2568	3948
10	CTRL	3	6	3	0	0	0	0	0	0	0	0	0	0	0	0	0	0	0	0	0	0	0	0	0	3948
10	CTRL	3	7	1	0	0	49	218	0	182	233	234	152	0	0	0	0	0	0	113	250	21	0	0	1452	3888
10	CTRL	3	7	2	0	200	134	0	249	1	0	0	31	250	233	233	250	233	221	0	0	179	38	0	2252	3888
10	CTRL	3	7	3	0	0	0	0	0	0	0	0	0	0	0	0	0	0	0	0	0	0	162	22	184	3888
10	CTRL	3	8	1	0	0	0	0	0	0	0	0	0	0	0	0	0	0	0	0	0	0	0	0	0	3866
10	CTRL	3	8	2	16	250	250	185	0	0	0	0	0	0	0	0	0	0	0	0	0	0	0	195	896	3866
10	CTRL	3	8	3	0	0	0	15	250	250	250	136	198	250	250	36	247	250	87	196	250	49	250	6	2970	3866
10	CTRL	3	9	1	0	100	234	67	0	0	0	0	0	0	0	114	234	250	233	234	37	0	0	0	1503	3939
10	CTRL	3	9	2	0	0	0	133	134	0	32	233	234	233	250	69	0	0	0	0	146	250	233	222	2169	3939
10	CTRL	3	9	3	0	0	0	0	0	166	101	0	0	0	0	0	0	0	0	0	0	0	0	0	267	3939
10	CTRL	3	10	1	0	233	101	0	0	99	250	233	250	103	0	0	0	63	137	0	0	0	0	0	1469	3100
10	CTRL	3	10	2	0	0	83	67	82	85	0	0	0	0	0	0	0	0	13	250	238	117	112	250	1297	3100
10	CTRL	3	10	3	0	0	0	133	34	0	0	0	0	0	0	0	30	137	0	0	0	0	0	0	334	3100
10	CTRL	3	11	1	0	0	0	99	233	234	185	0	0	0	0	0	197	200	170	0	79	121	0	0	1518	3715
10	CTRL	3	11	2	0	0	0	0	0	0	0	248	169	0	0	83	0	0	0	0	0	0	0	0	500	3715
10	CTRL	3	11	3	133	200	250	67	0	0	0	0	14	234	250	53	0	0	0	0	0	29	233	234	1697	3715
10	CTRL	3	12	1	0	184	0	0	0	182	233	35	0	0	0	0	0	0	246	233	217	5	0	0	1335	4064
10	CTRL	3	12	2	0	0	0	166	250	1	0	148	233	219	0	0	0	0	0	0	0	112	233	250	1612	4064
10	CTRL	3	12	3	0	0	232	35	0	0	0	0	0	0	197	250	233	170	0	0	0	0	0	0	1117	4064
10	CTRL	3	13	1	0	0	0	0	116	233	234	218	0	0	0	0	31	219	0	0	0	0	0	0	1051	3832
10	CTRL	3	13	2	34	250	50	0	0	0	0	0	0	0	0	0	0	0	0	0	0	0	0	0	334	3832
10	CTRL	3	13	3	0	0	66	250	68	0	0	0	215	216	216	250	153	0	214	250	70	217	133	129	2447	3832
10	CTRL	3	14	1	0	0	0	0	99	85	32	234	250	35	0	14	119	214	250	137	0	0	0	0	1469	3271
10	CTRL	3	14	2	217	234	233	0	0	99	151	0	0	148	250	186	0	0	0	0	0	0	0	0	1518	3271
10	CTRL	3	14	3	0	0	0	200	84	0	0	0	0	0	0	0	0	0	0	0	0	0	0	0	284	3271
11	CTRL	1	1	1	0	0	0	0	82	152	0	0	0	0	0	0	130	221	0	0	0	0	0	0	585	3521
11	CTRL	1	1	2	116	217	250	250	101	0	181	250	234	250	203	0	0	0	196	171	0	112	238	0	2769	3521
11	CTRL	1	1	3	0	0	0	0	0	0	0	0	0	0	0	0	0	0	0	0	167	0	0	0	167	3521
11	CTRL	1	2	1	0	0	0	0	0	0	0	0	0	0	0	0	0	0	0	0	180	104	0	0	284	3403
11	CTRL	1	2	2	0	0	0	150	250	50	0	0	0	0	0	0	131	250	136	180	20	0	162	55	1384	3403
11	CTRL	1	2	3	0	200	233	17	0	116	250	235	248	184	250	2	0	0	0	0	0	0	0	0	1735	3403
11	CTRL	1	3	1	0	0	66	250	250	101	0	0	0	0	0	130	250	234	250	250	188	0	0	0	1969	4067
11	CTRL	1	3	2	0	150	100	0	0	0	0	0	0	0	0	0	0	0	0	0	0	0	0	0	250	4067
11	CTRL	1	3	3	0	0	0	0	0	65	234	250	250	250	103	0	0	0	0	0	0	212	250	234	1848	4067
11	CTRL	1	4	1	0	0	0	0	0	0	0	0	0	0	0	0	0	0	0	0	0	0	0	0	0	3764
11	CTRL	1	4	2	166	233	250	250	52	0	167	248	233	250	69	230	250	234	53	229	238	246	4	195	3597	3764
11	CTRL	1	4	3	0	0	0	0	0	0	0	0	0	0	0	0	0	0	0	0	0	0	167	0	167	3764
11	CTRL	1	5	1	0	0	0	0	0	0	0	0	0	0	0	0	0	0	0	0	0	0	0	0	0	3684
11	CTRL	1	5	2	0	217	200	199	250	135	0	0	167	181	234	233	250	250	250	187	0	0	0	0	2753	3684
11	CTRL	1	5	3	100	0	0	0	0	32	85	0	0	0	0	0	0	0	0	0	246	38	184	246	931	3684
11	CTRL	1	6	1	0	0	0	0	0	0	0	0	0	0	0	0	0	0	163	250	21	0	0	0	434	3801
11	CTRL	1	6	2	0	0	116	234	250	250	233	250	233	69	0	0	0	214	3	0	29	250	55	246	2432	3801
11	CTRL	1	6	3	0	217	67	0	0	0	0	0	0	115	219	97	220	0	0	0	0	0	0	0	935	3801
11	CTRL	1	7	1	0	0	0	0	0	0	0	81	233	250	154	0	0	0	0	0	0	0	0	0	718	3587
11	CTRL	1	7	2	0	233	250	250	250	151	0	0	0	0	0	0	0	113	250	121	150	95	250	89	2202	3587
11	CTRL	1	7	3	0	0	0	0	0	31	236	0	0	0	13	250	50	87	0	0	0	0	0	0	667	3587
11	CTRL	1	8	1	0	150	250	234	0	0	0	0	181	250	103	0	0	0	213	54	184	0	79	250	1948	3768
11	CTRL	1	8	2	0	0	0	0	0	99	250	250	2	0	64	170	113	187	0	0	0	79	105	0	1319	3768
11	CTRL	1	8	3	200	34	0	0	199	68	0	0	0	0	0	0	0	0	0	0	0	0	0	0	501	3768
11	CTRL	1	9	1	0	0	0	0	0	0	0	15	250	35	0	0	0	0	0	0	63	121	0	95	579	3432
11	CTRL	1	9	2	0	0	0	133	233	50	250	35	0	0	248	102	214	233	250	250	121	0	179	88	2386	3432
11	CTRL	1	9	3	0	166	250	51	0	0	0	0	0	0	0	0	0	0	0	0	0	0	0	0	467	3432
11	CTRL	1	10	1	0	0	132	234	233	85	0	0	0	0	0	0	0	0	0	0	0	29	167	250	1130	3482
11	CTRL	1	10	2	16	84	0	0	0	0	0	115	202	214	250	237	80	250	120	146	121	0	0	0	1835	3482
11	CTRL	1	10	3	0	83	50	0	0	82	250	52	0	0	0	0	0	0	0	0	0	0	0	0	517	3482
11	CTRL	1	11	1	0	66	250	233	52	0	0	114	234	153	150	0	0	96	54	0	0	0	0	211	1613	3314
11	CTRL	1	11	2	116	1	0	0	0	0	0	0	0	0	0	180	250	54	0	0	0	0	0	0	601	3314
11	CTRL	1	11	3	0	0	0	0	32	166	250	69	0	0	0	0	0	0	63	70	62	250	138	0	1100	3314
11	CTRL	1	12	1	0	0	0	0	215	119	0	0	0	0	0	0	0	0	0	0	0	179	183	122	818	3437
11	CTRL	1	12	2	0	133	250	67	0	0	0	0	0	0	47	183	87	180	250	49	250	5	0	0	1501	3437
11	CTRL	1	12	3	33	84	0	0	0	48	250	233	250	220	0	0	0	0	0	0	0	0	0	0	1118	3437
11	CTRL	1	13	1	17	250	233	84	0	0	0	0	0	0	114	250	187	0	133	247	53	212	250	5	2035	2836
11	CTRL	1	13	2	0	0	0	0	0	0	0	117	198	152	0	0	0	0	0	0	0	0	0	0	467	2836
11	CTRL	1	13	3	0	0	0	0	66	250	18	0	0	0	0	0	0	0	0	0	0	0	0	0	334	2836
11	CTRL	1	14	1	0	0	116	250	250	233	52	0	0	0	0	14	250	53	0	0	0	79	250	172	1719	3754
11	CTRL	1	14	2	83	67	0	0	0	0	0	31	250	250	3	0	0	0	0	0	0	0	0	0	684	3754
11	CTRL	1	14	3	0	100	67	0	0	0	115	135	0	0	0	0	0	113	234	233	250	104	0	0	1351	3754
11	CTRL	2	1	1	0	0	0	0	0	0	0	0	150	0	0	0	0	0	0	0	0	0	0	0	150	3016
11	CTRL	2	1	2	183	234	17	0	0	0	0	0	0	0	0	0	0	0	97	250	87	0	0	0	868	3016
11	CTRL	2	1	3	0	0	66	250	233	52	232	2	0	131	219	31	219	47	120	0	0	163	4	229	1998	3016
11	CTRL	2	2	1	0	0	0	0	0	0	0	0	0	0	0	0	0	0	0	0	0	0	0	0	0	3747
11	CTRL	2	2	2	0	233	166	233	18	0	198	234	233	203	131	250	233	250	136	0	0	184	0	245	2947	3747
11	CTRL	2	2	3	150	0	0	0	149	235	0	0	0	0	0	0	0	0	30	103	133	0	0	0	800	3747
11	CTRL	2	3	1	0	0	0	0	0	0	0	0	0	0	0	0	0	0	0	0	0	0	0	0	0	3269
11	CTRL	2	3	2	0	0	0	0	0	0	249	201	65	250	250	119	0	0	180	170	79	250	250	155	2218	3269
11	CTRL	2	3	3	0	150	250	84	0	133	0	0	0	0	0	0	147	250	37	0	0	0	0	0	1051	3269
11	CTRL	2	4	1	0	0	0	66	250	201	0	0	0	0	0	0	0	0	0	0	0	0	0	0	517	2552
11	CTRL	2	4	2	116	101	83	0	0	0	232	102	198	169	0	0	113	250	37	0	229	55	0	200	1885	2552
11	CTRL	2	4	3	0	0	0	0	0	0	0	0	0	0	0	0	0	0	0	0	0	0	150	0	150	2552
11	CTRL	2	5	1	0	0	0	0	0	0	0	0	0	0	0	0	0	0	0	0	0	0	0	0	0	3888
11	CTRL	2	5	2	134	233	183	0	0	32	234	250	250	169	131	233	250	237	0	0	0	0	0	0	2336	3888
11	CTRL	2	5	3	0	0	0	233	250	151	0	0	0	0	0	0	0	0	197	233	171	79	238	0	1552	3888
11	CTRL	2	6	1	0	0	0	0	0	0	0	0	0	0	0	0	0	0	0	0	0	0	0	0	0	3637
11	CTRL	2	6	2	0	217	233	167	17	0	0	0	0	148	234	250	168	0	0	0	0	0	184	0	1618	3637
11	CTRL	2	6	3	217	0	0	0	149	234	233	250	135	0	0	0	0	231	233	250	87	0	0	0	2019	3637
11	CTRL	2	7	1	0	234	233	184	0	0	0	0	0	0	231	3	0	64	250	170	63	250	183	234	2099	3300
11	CTRL	2	7	2	0	0	0	0	0	0	132	202	82	185	0	31	250	119	0	0	0	0	0	0	1001	3300
11	CTRL	2	7	3	0	0	0	0	116	84	0	0	0	0	0	0	0	0	0	0	0	0	0	0	200	3300
11	CTRL	2	8	1	0	200	50	0	0	0	0	0	0	0	0	0	0	0	30	250	233	221	0	0	984	3320
11	CTRL	2	8	2	0	0	0	0	16	250	84	215	250	152	0	0	0	0	0	0	0	0	0	0	967	3320
11	CTRL	2	8	3	0	0	116	250	168	0	0	0	0	0	198	186	47	70	100	0	0	0	12	222	1369	3320
11	CTRL	2	9	1	0	0	0	66	250	234	250	68	0	48	250	199	53	0	0	0	0	229	121	179	1947	3748
11	CTRL	2	9	2	0	0	0	0	0	0	0	0	0	0	0	0	0	0	0	0	0	0	0	0	0	3748
11	CTRL	2	9	3	0	233	233	101	0	0	0	31	234	102	0	0	0	197	233	250	187	0	0	0	1801	3748
11	CTRL	2	10	1	0	0	0	0	0	165	250	35	200	215	233	19	0	0	0	0	0	0	0	0	1117	3363
11	CTRL	2	10	2	33	250	233	233	250	1	0	0	0	0	0	0	0	0	30	220	46	204	79	250	1829	3363
11	CTRL	2	10	3	0	0	0	0	0	0	0	0	0	0	0	164	170	83	0	0	0	0	0	0	417	3363
11	CTRL	2	11	1	0	49	250	250	218	98	250	234	49	250	203	0	0	0	0	0	0	0	0	0	1851	3752
11	CTRL	2	11	2	0	0	0	0	0	0	0	0	0	0	0	13	250	250	250	233	233	250	250	172	1901	3752
11	CTRL	2	11	3	0	0	0	0	0	0	0	0	0	0	0	0	0	0	0	0	0	0	0	0	0	3752
11	CTRL	2	12	1	0	0	0	0	0	0	0	114	250	237	247	237	80	250	233	233	234	38	0	0	2153	3699
11	CTRL	2	12	2	0	0	0	0	48	250	219	0	0	0	0	0	0	0	0	0	0	145	183	234	1079	3699
11	CTRL	2	12	3	0	0	216	233	18	0	0	0	0	0	0	0	0	0	0	0	0	0	0	0	467	3699
11	CTRL	2	13	1	0	0	183	250	184	0	0	0	0	0	0	0	0	0	0	0	0	0	0	179	796	3416
11	CTRL	2	13	2	150	234	0	0	0	232	233	52	0	0	0	0	0	0	146	138	146	250	88	0	1669	3416
11	CTRL	2	13	3	0	0	0	0	0	0	0	0	215	135	81	233	154	80	53	0	0	0	0	0	951	3416
11	CTRL	2	14	1	0	0	0	0	0	0	0	0	0	0	0	0	114	153	0	0	0	0	0	0	267	3003
11	CTRL	2	14	2	0	200	233	250	51	0	0	15	250	85	100	0	0	0	0	130	204	0	0	0	1518	3003
11	CTRL	2	14	3	133	0	0	0	116	250	185	0	0	0	0	0	0	0	0	0	0	229	250	55	1218	3003
11	CTRL	3	1	1	0	0	217	233	250	201	0	0	0	0	0	0	131	250	3	0	0	0	0	0	1285	3336
11	CTRL	3	1	2	150	133	0	0	0	0	0	0	148	250	233	234	19	0	0	0	0	0	79	171	1417	3336
11	CTRL	3	1	3	0	0	0	0	0	0	49	233	18	0	0	0	0	0	0	0	130	204	0	0	634	3336
11	CTRL	3	2	1	0	0	0	0	0	0	0	0	0	0	0	0	0	0	0	0	0	0	0	0	0	2136
11	CTRL	3	2	2	0	0	0	0	0	0	0	81	250	250	70	0	0	0	0	0	0	0	228	39	918	2136
11	CTRL	3	2	3	0	99	250	166	250	19	15	102	0	0	0	0	0	0	0	179	138	0	0	0	1218	2136
11	CTRL	3	3	1	0	117	250	117	0	0	0	0	0	0	0	0	0	0	0	0	0	0	0	0	484	3037
11	CTRL	3	3	2	0	0	0	0	0	0	0	132	185	0	31	250	250	200	250	3	113	250	250	188	2102	3037
11	CTRL	3	3	3	0	0	0	0	133	250	68	0	0	0	0	0	0	0	0	0	0	0	0	0	451	3037
11	CTRL	3	4	1	0	166	234	250	85	0	0	65	250	233	69	214	250	70	179	154	0	0	0	0	2219	3482
11	CTRL	3	4	2	0	0	0	0	99	68	0	0	0	0	0	0	0	0	0	0	62	238	229	250	946	3482
11	CTRL	3	4	3	0	0	0	0	0	115	202	0	0	0	0	0	0	0	0	0	0	0	0	0	317	3482
11	CTRL	3	5	1	0	200	151	0	0	0	0	0	0	0	0	0	0	230	233	250	122	0	0	0	1186	3332
11	CTRL	3	5	2	0	0	0	0	0	15	250	250	119	0	0	130	170	0	0	0	0	179	233	250	1596	3332
11	CTRL	3	5	3	0	0	0	0	0	0	0	0	64	233	250	3	0	0	0	0	0	0	0	0	550	3332
11	CTRL	3	6	1	133	250	250	184	0	0	0	0	0	0	80	250	201	120	113	233	250	250	250	72	2636	3520
11	CTRL	3	6	2	0	0	0	0	15	250	219	14	234	152	0	0	0	0	0	0	0	0	0	0	884	3520
11	CTRL	3	6	3	0	0	0	0	0	0	0	0	0	0	0	0	0	0	0	0	0	0	0	0	0	3520
11	CTRL	3	7	1	0	150	184	0	0	0	0	0	0	0	0	0	0	0	0	0	0	0	0	0	334	3570
11	CTRL	3	7	2	0	0	0	0	82	234	250	250	233	250	250	219	47	250	250	250	221	0	0	133	2919	3570
11	CTRL	3	7	3	0	0	16	168	0	0	0	0	0	0	0	0	0	0	0	0	0	0	112	21	317	3570
11	CTRL	3	8	1	0	0	0	0	0	182	234	151	0	0	0	0	0	47	86	0	0	196	250	121	1267	2936
11	CTRL	3	8	2	0	0	0	0	0	0	0	0	0	0	0	0	0	0	0	0	0	0	0	0	0	2936
11	CTRL	3	8	3	0	234	33	0	183	1	0	15	250	202	0	117	97	120	80	250	87	0	0	0	1669	2936
11	CTRL	3	9	1	0	0	0	133	250	117	0	0	0	0	0	0	0	0	0	0	0	0	0	0	500	3519
11	CTRL	3	9	2	100	0	0	0	0	0	0	0	0	0	0	0	0	130	233	250	250	200	221	0	1384	3519
11	CTRL	3	9	3	0	233	250	51	0	0	15	250	217	250	169	97	103	0	0	0	0	0	0	0	1635	3519
11	CTRL	3	10	1	0	117	234	250	232	51	133	0	0	0	0	214	250	234	153	130	70	0	0	0	2068	3603
11	CTRL	3	10	2	167	0	0	0	0	0	32	233	234	152	0	0	0	0	0	0	96	221	62	188	1385	3603
11	CTRL	3	10	3	0	0	0	0	0	0	0	0	0	31	119	0	0	0	0	0	0	0	0	0	150	3603
11	CTRL	3	11	1	0	0	0	0	0	0	0	0	0	147	234	250	154	0	0	0	0	0	0	0	785	3933
11	CTRL	3	11	2	33	233	234	0	65	250	250	250	19	0	0	0	0	0	0	146	250	233	250	234	2447	3933
11	CTRL	3	11	3	0	0	0	199	18	0	0	0	0	0	0	0	80	217	187	0	0	0	0	0	701	3933
11	CTRL	3	12	1	0	0	0	0	199	185	132	35	0	0	0	0	0	0	0	0	0	0	0	0	551	3255
11	CTRL	3	12	2	150	250	233	218	0	0	0	115	185	0	0	31	217	250	237	0	0	146	217	138	2387	3255
11	CTRL	3	12	3	0	0	0	0	0	0	0	0	0	0	148	169	0	0	0	0	0	0	0	0	317	3255
11	CTRL	3	13	1	0	0	0	0	0	0	0	0	0	148	250	36	0	0	0	0	0	0	0	0	434	3771
11	CTRL	3	13	2	100	250	250	201	0	0	0	165	233	19	0	30	250	234	250	250	250	234	121	0	2837	3771
11	CTRL	3	13	3	0	0	0	0	216	233	51	0	0	0	0	0	0	0	0	0	0	0	0	0	500	3771
11	CTRL	3	14	1	0	0	0	0	0	0	0	0	132	250	35	0	131	250	220	0	0	0	0	0	1018	3553
11	CTRL	3	14	2	0	117	250	250	167	0	0	0	0	0	148	152	0	0	0	197	170	0	0	0	1451	3553
11	CTRL	3	14	3	0	83	0	0	0	82	250	250	35	0	0	0	0	0	0	0	13	250	121	0	1084	3553
12	CTRL	1	1	1	0	0	0	0	0	149	235	0	0	14	86	114	86	0	0	0	0	0	246	4	934	3036
12	CTRL	1	1	2	0	0	0	0	99	51	0	0	0	100	114	70	0	0	0	163	234	187	0	83	1101	3036
12	CTRL	1	1	3	0	183	250	84	0	0	0	100	0	0	0	0	97	250	37	0	0	0	0	0	1001	3036
12	CTRL	1	2	1	0	0	0	0	0	0	0	0	0	0	0	0	0	197	204	0	0	0	0	0	401	3803
12	CTRL	1	2	2	0	0	166	233	168	0	198	186	0	0	247	233	237	0	0	213	199	205	167	0	2452	3803
12	CTRL	1	2	3	0	216	34	0	15	118	0	0	231	186	0	0	0	0	0	0	0	0	12	138	950	3803
12	CTRL	1	3	1	0	0	249	135	0	0	0	0	0	0	0	0	0	0	0	0	0	0	0	0	384	3804
12	CTRL	1	3	2	0	0	0	49	250	250	250	250	85	98	250	250	250	203	133	0	29	233	172	0	2752	3804
12	CTRL	1	3	3	33	184	0	0	0	0	0	0	98	86	0	0	0	0	0	117	0	0	29	121	668	3804
12	CTRL	1	4	1	0	100	233	18	0	0	0	0	0	0	231	36	0	0	0	0	0	0	0	0	618	4088
12	CTRL	1	4	2	0	0	0	183	134	0	199	233	250	169	0	131	250	233	250	250	217	250	250	171	3170	4088
12	CTRL	1	4	3	0	0	0	0	66	234	0	0	0	0	0	0	0	0	0	0	0	0	0	0	300	4088
12	CTRL	1	5	1	0	216	234	17	0	0	0	0	231	219	0	0	0	133	167	0	0	0	128	250	1595	3763
12	CTRL	1	5	2	0	0	0	149	168	0	0	83	0	0	214	250	220	0	0	179	71	162	38	0	1534	3763
12	CTRL	1	5	3	0	0	0	0	15	235	217	0	0	0	0	0	0	0	0	0	129	38	0	0	634	3763
12	CTRL	1	6	1	0	17	116	116	250	250	151	0	0	115	185	0	0	164	233	250	233	250	71	0	2401	3619
12	CTRL	1	6	2	0	184	0	0	0	0	0	0	0	0	14	234	169	0	0	0	0	0	0	0	601	3619
12	CTRL	1	6	3	0	0	66	84	0	0	32	250	102	0	0	0	0	0	0	0	0	0	83	0	617	3619
12	CTRL	1	7	1	0	0	150	67	0	0	0	48	202	0	0	0	0	230	250	250	250	71	0	0	1518	4033
12	CTRL	1	7	2	33	200	34	0	0	232	167	135	0	0	0	0	0	0	0	0	0	96	250	88	1235	4033
12	CTRL	1	7	3	0	0	0	116	185	0	0	0	0	215	235	248	186	0	0	0	0	0	0	95	1280	4033
12	CTRL	1	8	1	0	0	0	0	0	232	218	0	0	0	0	248	250	69	0	0	0	0	0	0	1017	2582
12	CTRL	1	8	2	0	0	0	0	0	0	0	0	0	215	186	0	0	0	0	0	0	0	62	234	697	2582
12	CTRL	1	8	3	0	183	34	0	0	0	0	199	68	0	0	0	0	0	0	0	13	250	121	0	868	2582
12	CTRL	1	9	1	0	0	0	0	0	167	0	0	148	250	250	36	0	0	0	0	0	0	0	0	851	3487
12	CTRL	1	9	2	0	0	149	201	0	0	232	35	0	0	0	147	250	234	250	233	250	21	0	0	2002	3487
12	CTRL	1	9	3	0	0	0	0	0	0	0	131	36	0	0	0	0	0	0	0	0	146	233	88	634	3487
12	CTRL	1	10	1	0	0	167	0	0	0	132	250	169	0	0	0	0	0	0	0	0	0	0	0	718	4084
12	CTRL	1	10	2	0	117	0	0	99	250	35	0	0	248	250	53	0	0	130	137	0	0	96	250	1665	4084
12	CTRL	1	10	3	133	0	0	232	68	0	0	0	0	0	0	131	233	250	37	46	233	250	88	0	1701	4084
12	CTRL	1	11	1	0	166	184	0	0	0	0	0	0	167	0	0	0	0	0	117	133	212	105	0	1084	3698
12	CTRL	1	11	2	0	0	0	232	135	0	0	0	0	0	150	180	37	0	0	0	0	0	0	0	734	3698
12	CTRL	1	11	3	66	34	0	0	65	234	250	250	19	0	0	0	147	233	216	54	0	0	78	234	1880	3698
12	CTRL	1	12	1	0	0	0	0	0	215	152	0	0	0	0	0	0	0	0	0	0	0	0	0	367	3948
12	CTRL	1	12	2	0	0	0	0	0	0	0	231	136	0	0	13	237	246	121	0	0	195	233	250	1662	3948
12	CTRL	1	12	3	0	133	233	233	185	0	0	0	48	250	233	170	0	0	79	234	121	0	0	0	1919	3948
12	CTRL	1	13	1	0	0	33	250	250	233	68	0	82	250	118	0	0	80	250	137	80	204	0	0	2035	3419
12	CTRL	1	13	2	0	50	150	0	0	0	115	169	0	0	64	116	70	0	0	30	103	0	0	0	867	3419
12	CTRL	1	13	3	17	150	0	0	0	0	0	15	102	0	0	0	131	102	0	0	0	0	0	0	517	3419
12	CTRL	1	14	1	0	0	0	233	134	0	0	184	117	0	0	14	233	250	21	0	0	0	0	0	1186	3855
12	CTRL	1	14	2	0	183	51	0	65	234	235	0	0	0	197	170	0	0	163	233	250	100	233	88	2202	3855
12	CTRL	1	14	3	0	0	133	0	0	0	0	0	81	250	3	0	0	0	0	0	0	0	0	0	467	3855
12	CTRL	2	1	1	217	117	0	0	0	232	250	19	0	0	0	0	0	0	0	0	0	0	0	0	835	4105
12	CTRL	2	1	2	0	32	250	168	0	0	0	0	0	181	250	250	187	0	0	79	234	250	250	155	2286	4105
12	CTRL	2	1	3	0	0	0	0	150	0	0	214	153	0	0	0	0	113	250	104	0	0	0	0	984	4105
12	CTRL	2	2	1	0	0	0	166	51	0	0	0	0	0	0	80	250	233	54	0	112	55	78	233	1312	3780
12	CTRL	2	2	2	0	0	149	18	149	135	0	48	250	233	233	103	0	0	100	129	71	129	121	0	1868	3780
12	CTRL	2	2	3	0	216	34	0	0	32	250	68	0	0	0	0	0	0	0	0	0	0	0	0	600	3780
12	CTRL	2	3	1	0	0	250	250	51	0	115	250	250	250	250	36	0	0	0	0	0	0	0	0	1702	3448
12	CTRL	2	3	2	0	0	0	0	16	183	68	0	0	0	0	0	0	0	0	100	246	138	112	250	1113	3448
12	CTRL	2	3	3	133	100	0	0	0	0	0	0	0	0	0	0	0	231	36	0	0	63	70	0	633	3448
12	CTRL	2	4	1	0	0	82	250	118	0	0	0	0	0	0	0	0	113	221	0	95	239	245	239	1602	4023
12	CTRL	2	4	2	167	249	85	0	0	48	250	234	36	0	247	250	234	70	0	196	88	0	0	0	2154	4023
12	CTRL	2	4	3	0	0	0	0	0	0	0	0	147	120	0	0	0	0	0	0	0	0	0	0	267	4023
12	CTRL	2	5	1	0	0	233	84	0	182	250	250	69	0	0	0	0	0	0	0	0	0	0	0	1068	4072
12	CTRL	2	5	2	0	184	0	0	0	0	0	0	115	250	35	0	0	167	247	250	233	250	250	205	2186	4072
12	CTRL	2	5	3	0	0	0	0	149	18	0	0	0	0	148	250	250	3	0	0	0	0	0	0	818	4072
12	CTRL	2	6	1	116	217	84	0	0	0	0	0	0	0	0	0	0	0	0	0	0	62	250	138	867	3587
12	CTRL	2	6	2	0	0	0	0	0	31	136	0	0	0	0	0	0	0	0	0	0	0	0	0	167	3587
12	CTRL	2	6	3	0	0	0	249	218	150	48	234	250	233	250	233	67	70	0	246	250	55	0	0	2553	3587
12	CTRL	2	7	1	0	0	0	0	116	184	0	148	136	0	0	0	0	0	0	0	0	0	0	0	584	3553
12	CTRL	2	7	2	0	233	217	0	0	0	0	0	48	250	233	170	0	30	250	233	250	233	88	0	2235	3553
12	CTRL	2	7	3	117	0	0	216	34	0	249	35	0	0	0	0	0	83	0	0	0	0	0	0	734	3553
12	CTRL	2	8	1	100	100	0	0	15	250	85	0	0	0	0	0	0	0	0	0	0	0	0	0	550	4019
12	CTRL	2	8	2	0	66	250	1	0	0	98	250	102	0	0	0	247	250	234	250	233	104	0	0	2085	4019
12	CTRL	2	8	3	0	0	0	149	168	0	0	0	0	214	250	153	0	0	0	0	0	79	250	121	1384	4019
12	CTRL	2	9	1	0	200	0	0	0	0	82	250	85	0	31	250	119	0	0	0	230	250	237	0	1734	3948
12	CTRL	2	9	2	0	0	0	83	250	233	101	0	0	0	0	0	64	250	250	203	0	0	0	179	1613	3948
12	CTRL	2	9	3	0	16	250	101	0	0	0	0	0	98	136	0	0	0	0	0	0	0	0	0	601	3948
12	CTRL	2	10	1	0	0	0	0	0	0	0	0	0	0	0	113	121	163	250	250	221	0	0	0	1118	3715
12	CTRL	2	10	2	0	100	166	250	135	31	233	136	0	231	250	70	0	0	0	0	0	195	250	233	2280	3715
12	CTRL	2	10	3	167	0	0	0	0	0	0	48	102	0	0	0	0	0	0	0	0	0	0	0	317	3715
12	CTRL	2	11	1	0	0	0	0	99	118	0	0	0	0	0	0	0	0	0	0	46	250	233	38	784	3816
12	CTRL	2	11	2	0	233	101	0	0	0	0	0	0	0	0	0	0	0	0	229	88	0	0	162	813	3816
12	CTRL	2	11	3	0	0	0	167	0	65	250	233	250	250	250	250	250	50	204	0	0	0	0	0	2219	3816
12	CTRL	2	12	1	0	0	0	133	250	134	0	0	0	181	233	250	237	0	0	0	83	0	0	0	1501	3653
12	CTRL	2	12	2	0	0	0	0	0	32	250	185	0	0	0	0	0	197	250	233	88	0	0	0	1235	3653
12	CTRL	2	12	3	0	0	150	0	0	0	0	0	248	52	0	0	0	0	0	0	0	129	233	105	917	3653
12	CTRL	2	13	1	0	0	0	0	0	65	250	202	0	0	0	0	0	0	0	0	0	0	0	0	517	2570
12	CTRL	2	13	2	0	0	0	0	0	0	0	0	167	0	0	0	130	250	121	0	0	0	0	0	668	2570
12	CTRL	2	13	3	0	133	0	0	0	0	0	0	0	0	0	131	53	0	63	234	250	250	250	21	1385	2570
12	CTRL	2	14	1	0	33	250	167	51	0	0	0	0	0	0	0	0	0	0	0	0	0	0	0	501	3437
12	CTRL	2	14	2	0	0	0	0	0	0	0	0	0	198	233	103	0	0	0	0	0	0	0	0	534	3437
12	CTRL	2	14	3	0	133	0	0	132	234	201	31	236	0	0	80	154	97	233	250	250	238	133	0	2402	3437
12	CTRL	3	1	1	0	0	0	0	0	0	0	0	0	181	153	0	0	213	187	0	0	0	0	0	734	2737
12	CTRL	3	1	2	0	183	250	118	0	0	0	0	0	0	13	250	204	0	0	196	38	0	0	0	1252	2737
12	CTRL	3	1	3	0	0	0	0	132	118	0	0	0	0	0	0	0	0	0	0	0	229	250	22	751	2737
12	CTRL	3	2	1	0	0	50	250	84	0	0	0	0	0	0	0	0	0	30	216	187	0	0	0	817	3002
12	CTRL	3	2	2	0	250	67	0	0	49	250	250	218	0	0	0	164	153	0	0	0	83	246	104	1834	3002
12	CTRL	3	2	3	0	0	0	0	99	135	0	0	0	0	0	98	19	0	0	0	0	0	0	0	351	3002
12	CTRL	3	3	1	0	150	0	0	0	0	0	0	0	0	0	0	46	233	21	0	0	0	0	0	450	2720
12	CTRL	3	3	2	0	0	0	0	0	148	36	0	0	0	0	0	0	0	213	121	0	0	0	0	518	2720
12	CTRL	3	3	3	0	0	199	250	250	35	0	114	203	0	0	0	83	0	0	0	0	195	250	173	1752	2720
12	CTRL	3	4	1	0	149	168	32	250	18	0	0	0	0	0	0	0	0	79	88	0	179	250	5	1218	3170
12	CTRL	3	4	2	0	0	0	100	0	148	219	0	0	0	167	247	250	20	0	0	79	21	0	100	1351	3170
12	CTRL	3	4	3	0	0	0	0	0	0	0	215	119	0	0	0	0	163	104	0	0	0	0	0	601	3170
12	CTRL	3	5	1	16	234	250	50	0	249	233	152	0	181	119	97	250	250	187	13	187	12	250	72	2802	3549
12	CTRL	3	5	2	0	0	0	0	0	0	0	0	184	0	0	0	0	0	0	167	0	0	0	0	351	3549
12	CTRL	3	5	3	0	0	0	100	184	0	0	0	0	0	0	0	0	0	0	0	0	0	0	112	396	3549
12	CTRL	3	6	1	0	0	0	0	0	0	132	250	216	250	237	0	0	0	0	0	0	0	129	250	1464	3266
12	CTRL	3	6	2	0	217	0	0	0	0	0	0	0	0	0	0	150	0	0	63	250	87	0	0	767	3266
12	CTRL	3	6	3	0	0	199	234	218	0	0	0	0	0	0	0	0	230	154	0	0	0	0	0	1035	3266
12	CTRL	3	7	1	0	150	250	151	0	0	0	0	148	234	219	0	200	0	0	0	96	250	121	0	1819	3354
12	CTRL	3	7	2	0	0	0	0	0	0	165	185	0	0	0	184	0	0	0	0	0	0	62	155	751	3354
12	CTRL	3	7	3	0	0	0	0	0	132	18	0	0	0	0	0	0	97	200	250	87	0	0	0	784	3354
12	CTRL	3	8	1	0	0	49	68	0	0	0	0	0	0	0	97	250	53	0	0	0	0	0	0	517	2953
12	CTRL	3	8	2	0	0	0	0	0	0	165	202	0	0	0	0	0	113	234	4	0	0	0	0	718	2953
12	CTRL	3	8	3	133	217	134	0	117	0	0	0	81	234	233	86	0	0	0	0	212	250	21	0	1718	2953
12	CTRL	3	9	1	0	0	0	183	151	0	32	234	250	35	0	0	0	0	0	0	0	0	0	0	885	3732
12	CTRL	3	9	2	0	133	0	0	32	234	135	0	0	131	2	81	250	250	250	70	0	246	233	250	2297	3732
12	CTRL	3	9	3	0	0	250	0	0	0	0	0	0	0	198	102	0	0	0	0	0	0	0	0	550	3732
12	CTRL	3	10	1	0	0	0	0	0	0	99	250	1	0	0	97	250	120	63	234	170	0	29	188	1501	3335
12	CTRL	3	10	2	0	0	0	0	0	0	0	0	15	250	69	0	0	0	0	0	13	250	120	0	717	3335
12	CTRL	3	10	3	0	233	250	250	250	1	0	0	133	0	0	0	0	0	0	0	0	0	0	0	1117	3335
12	CTRL	3	11	1	0	100	250	250	17	0	0	0	31	250	233	136	0	47	250	250	250	187	12	121	2384	2984
12	CTRL	3	11	2	0	0	0	0	166	184	0	0	0	0	0	0	0	0	0	0	0	0	0	0	350	2984
12	CTRL	3	11	3	16	84	0	0	0	0	0	150	0	0	0	0	0	0	0	0	0	0	0	0	250	2984
12	CTRL	3	12	1	83	0	182	250	219	0	98	152	0	0	0	0	13	234	250	233	104	162	205	0	2185	3765
12	CTRL	3	12	2	0	0	0	0	0	199	85	0	0	0	114	234	170	0	0	0	0	0	0	228	1030	3765
12	CTRL	3	12	3	16	217	0	0	0	0	0	0	14	233	70	0	0	0	0	0	0	0	0	0	550	3765
12	CTRL	3	13	1	0	0	0	199	68	82	233	2	0	197	237	0	0	0	0	0	0	0	0	0	1018	3738
12	CTRL	3	13	2	0	0	0	0	0	0	0	0	0	0	0	113	204	0	0	213	233	250	250	5	1268	3738
12	CTRL	3	13	3	183	217	1	0	117	100	0	148	236	0	0	0	0	230	220	0	0	0	0	0	1452	3738
12	CTRL	3	14	1	0	0	0	99	68	0	215	202	0	0	0	0	0	0	0	0	0	0	45	55	684	2819
12	CTRL	3	14	2	0	150	0	0	0	0	0	0	0	0	64	233	250	170	0	0	129	250	138	0	1384	2819
12	CTRL	3	14	3	150	0	0	0	99	135	0	0	164	203	0	0	0	0	0	0	0	0	0	0	751	2819
13	CTRL	1	1	1	0	0	0	0	0	0	0	0	0	0	0	0	0	0	0	0	0	0	0	0	0	3866
13	CTRL	1	1	2	0	0	100	0	0	0	0	0	65	219	131	203	247	220	230	250	104	196	250	250	2465	3866
13	CTRL	1	1	3	0	167	0	249	234	134	199	250	168	0	0	0	0	0	0	0	0	0	0	0	1401	3866
13	CTRL	1	2	1	0	0	0	0	0	0	0	0	0	0	0	80	250	4	0	0	0	0	0	0	334	4282
13	CTRL	1	2	2	0	249	201	0	0	15	250	233	250	233	250	87	0	0	0	0	0	0	0	0	1768	4282
13	CTRL	1	2	3	0	0	0	215	250	169	0	0	0	0	0	0	0	63	250	233	250	250	250	250	2180	4282
13	CTRL	1	3	1	0	233	250	250	101	0	0	48	234	250	250	250	250	250	250	250	233	233	250	250	3832	4449
13	CTRL	1	3	2	0	0	0	0	66	250	134	0	0	0	0	0	0	0	0	0	0	0	0	0	450	4449
13	CTRL	1	3	3	0	0	0	0	0	0	49	118	0	0	0	0	0	0	0	0	0	0	0	0	167	4449
13	CTRL	1	4	1	0	0	0	0	0	0	0	0	0	0	0	0	0	0	0	0	0	0	0	0	0	3715
13	CTRL	1	4	2	33	233	134	0	0	0	232	250	217	250	233	136	0	47	216	4	0	117	179	250	2531	3715
13	CTRL	1	4	3	0	0	50	250	232	218	0	0	0	0	0	0	0	0	0	180	250	4	0	0	1184	3715
13	CTRL	1	5	1	0	249	68	0	0	0	0	0	0	0	0	0	0	0	0	0	0	0	0	0	317	3954
13	CTRL	1	5	2	0	0	0	0	0	0	0	0	0	131	86	0	63	234	237	0	0	0	0	0	751	3954
13	CTRL	1	5	3	0	0	116	250	250	250	216	250	250	53	97	250	120	0	0	196	250	205	133	0	2886	3954
13	CTRL	1	6	1	0	49	185	166	234	185	0	200	150	0	0	0	0	0	246	250	233	234	104	0	2236	4021
13	CTRL	1	6	2	184	133	0	0	0	0	133	0	0	248	233	250	70	0	0	0	0	0	0	0	1251	4021
13	CTRL	1	6	3	0	0	0	0	0	0	0	0	0	0	0	0	113	187	0	0	0	0	79	155	534	4021
13	CTRL	1	7	1	0	0	0	0	0	0	0	0	64	236	0	0	0	0	0	0	0	0	0	0	300	4203
13	CTRL	1	7	2	0	0	0	0	215	234	250	250	102	0	180	137	180	216	250	234	250	250	250	171	3169	4203
13	CTRL	1	7	3	16	250	250	218	0	0	0	0	0	0	0	0	0	0	0	0	0	0	0	0	734	4203
13	CTRL	1	8	1	0	0	0	0	0	0	0	0	0	0	0	0	0	0	0	0	0	0	0	0	0	4482
13	CTRL	1	8	2	0	0	0	183	233	250	250	235	150	0	0	0	14	250	233	250	250	233	250	233	3014	4482
13	CTRL	1	8	3	17	250	250	0	0	0	0	0	48	250	250	250	153	0	0	0	0	0	0	0	1468	4482
13	CTRL	1	9	1	0	17	217	250	250	201	0	0	0	0	0	14	250	70	0	0	0	0	0	112	1381	4084
13	CTRL	1	9	2	0	0	0	0	0	0	0	0	0	81	250	136	0	97	237	247	233	250	233	71	1835	4084
13	CTRL	1	9	3	184	133	0	0	0	0	0	199	250	102	0	0	0	0	0	0	0	0	0	0	868	4084
13	CTRL	1	10	1	0	0	16	234	250	134	0	0	0	0	0	0	64	153	0	163	234	250	250	233	1981	4216
13	CTRL	1	10	2	0	0	0	0	0	32	234	250	51	0	0	0	0	0	0	0	0	0	0	0	567	4216
13	CTRL	1	10	3	34	250	183	0	0	0	0	0	115	250	250	250	119	30	187	0	0	0	0	0	1668	4216
13	CTRL	1	11	1	0	0	133	250	233	250	250	135	215	250	217	203	180	250	234	53	0	246	250	233	3582	4183
13	CTRL	1	11	2	0	0	0	0	0	0	0	0	0	0	0	0	0	0	0	0	0	0	0	0	0	4183
13	CTRL	1	11	3	0	250	67	0	0	0	0	0	0	0	0	0	0	0	0	79	205	0	0	0	601	4183
13	CTRL	1	12	1	0	0	0	0	0	0	0	0	148	233	250	234	233	217	250	250	250	233	234	105	2637	4439
13	CTRL	1	12	2	0	0	0	0	32	250	35	0	0	0	0	0	0	0	0	0	0	0	0	0	317	4439
13	CTRL	1	12	3	167	250	250	250	134	0	148	250	36	0	0	0	0	0	0	0	0	0	0	0	1485	4439
13	CTRL	1	13	1	0	49	250	233	202	0	0	0	0	0	0	0	0	0	0	0	0	0	112	250	1096	4266
13	CTRL	1	13	2	0	0	0	0	0	232	250	52	0	0	0	0	0	0	0	0	0	0	0	0	534	4266
13	CTRL	1	13	3	117	100	0	0	0	0	0	114	250	250	250	201	236	213	250	250	250	34	121	0	2636	4266
13	CTRL	1	14	1	0	0	0	0	49	233	250	68	0	0	0	0	0	0	0	0	0	0	0	0	600	4104
13	CTRL	1	14	2	0	16	250	250	135	0	0	115	235	248	250	220	0	30	250	233	250	234	171	0	2887	4104
13	CTRL	1	14	3	83	167	0	0	0	0	0	0	0	0	0	0	197	170	0	0	0	0	0	0	617	4104
13	CTRL	2	1	1	0	0	0	0	0	0	0	0	231	250	233	37	0	0	129	250	238	0	212	250	1830	4031
13	CTRL	2	1	2	0	0	99	168	0	0	0	0	0	0	0	130	217	250	37	0	0	0	0	0	901	4031
13	CTRL	2	1	3	133	233	67	15	250	250	233	119	0	0	0	0	0	0	0	0	0	0	0	0	1300	4031
13	CTRL	2	2	1	0	0	0	183	250	233	235	248	169	0	0	0	0	0	0	117	196	250	250	250	2381	4300
13	CTRL	2	2	2	0	0	0	0	0	0	0	0	0	0	131	250	250	250	137	0	0	0	0	0	1018	4300
13	CTRL	2	2	3	33	250	250	1	0	0	0	0	48	250	69	0	0	0	0	0	0	0	0	0	901	4300
13	CTRL	2	3	1	0	0	0	0	0	0	0	0	0	0	0	0	0	0	0	163	171	0	0	0	334	4267
13	CTRL	2	3	2	0	0	233	51	0	0	0	0	0	0	0	0	0	0	0	0	0	0	0	0	284	4267
13	CTRL	2	3	3	0	0	0	149	250	233	234	250	250	250	250	250	232	250	250	38	29	250	234	250	3649	4267
13	CTRL	2	4	1	0	0	200	249	101	83	0	0	0	0	0	0	0	0	0	0	0	0	0	0	633	3814
13	CTRL	2	4	2	0	0	0	0	0	0	0	0	0	0	0	0	0	0	0	0	0	0	0	0	0	3814
13	CTRL	2	4	3	0	0	0	0	0	0	115	250	250	250	119	230	250	250	250	250	250	250	222	245	3181	3814
13	CTRL	2	5	1	0	0	0	0	149	250	233	36	0	0	0	0	63	250	233	54	0	0	0	0	1268	3933
13	CTRL	2	5	2	0	0	0	0	0	0	0	0	0	0	30	250	104	0	0	0	0	0	0	0	384	3933
13	CTRL	2	5	3	0	216	250	250	35	0	0	148	250	36	0	0	0	0	0	129	217	250	250	250	2281	3933
13	CTRL	2	6	1	50	234	200	0	0	82	234	250	250	250	119	0	0	0	0	0	130	233	250	250	2532	4400
13	CTRL	2	6	2	0	0	0	0	0	0	0	0	0	0	48	233	250	250	234	250	53	0	0	0	1318	4400
13	CTRL	2	6	3	0	0	0	233	233	84	0	0	0	0	0	0	0	0	0	0	0	0	0	0	550	4400
13	CTRL	2	7	1	0	233	250	17	0	0	0	0	0	0	0	0	0	0	0	0	96	104	229	250	1179	3798
13	CTRL	2	7	2	0	0	0	0	82	250	250	135	115	169	0	0	0	247	233	250	87	0	0	0	1818	3798
13	CTRL	2	7	3	0	0	0	0	0	0	0	31	86	14	250	233	187	0	0	0	0	0	0	0	801	3798
13	CTRL	2	8	1	0	0	233	250	118	0	0	0	0	0	0	0	0	0	0	0	246	250	138	0	1235	4222
13	CTRL	2	8	2	0	0	0	0	32	250	250	102	0	0	0	0	0	0	0	0	0	0	0	0	634	4222
13	CTRL	2	8	3	16	218	0	0	0	0	0	81	250	216	250	237	97	250	250	204	0	0	62	222	2353	4222
13	CTRL	2	9	1	0	0	0	0	132	234	250	250	250	233	70	0	0	0	0	129	250	250	217	217	2482	4401
13	CTRL	2	9	2	50	250	234	0	0	0	0	0	0	0	0	0	0	0	180	54	0	0	0	0	768	4401
13	CTRL	2	9	3	0	0	0	199	51	0	0	0	0	0	130	250	250	250	21	0	0	0	0	0	1151	4401
13	CTRL	2	10	1	0	0	0	0	0	0	0	0	0	0	0	0	0	0	0	0	0	79	250	250	579	3898
13	CTRL	2	10	2	67	250	233	250	117	132	250	219	0	183	0	47	250	233	250	200	233	88	0	0	3002	3898
13	CTRL	2	10	3	0	0	0	0	0	0	0	0	0	0	198	119	0	0	0	0	0	0	0	0	317	3898
13	CTRL	2	11	1	0	0	0	0	0	0	0	0	0	0	0	0	0	0	0	0	0	0	213	237	450	4386
13	CTRL	2	11	2	0	0	0	133	216	250	235	249	250	118	215	232	250	234	233	250	250	187	0	0	3302	4386
13	CTRL	2	11	3	100	233	234	67	0	0	0	0	0	0	0	0	0	0	0	0	0	0	0	0	634	4386
13	CTRL	2	12	1	166	234	250	250	18	0	48	250	250	233	250	250	250	250	250	250	250	250	155	0	3854	4616
13	CTRL	2	12	2	0	0	0	0	0	82	135	0	0	0	0	0	0	0	0	0	0	0	28	250	495	4616
13	CTRL	2	12	3	0	0	0	0	165	102	0	0	0	0	0	0	0	0	0	0	0	0	0	0	267	4616
13	CTRL	2	13	1	0	0	0	0	0	0	0	0	0	0	0	0	0	0	163	250	250	171	0	0	834	4232
13	CTRL	2	13	2	33	250	134	0	0	165	233	250	250	234	216	250	250	54	0	0	0	0	145	217	2681	4232
13	CTRL	2	13	3	0	0	49	250	250	18	0	0	0	0	0	0	0	130	20	0	0	0	0	0	717	4232
13	CTRL	2	14	1	0	0	166	151	0	0	0	31	233	234	236	230	104	180	233	233	217	150	233	206	2837	3888
13	CTRL	2	14	2	50	250	17	32	250	250	202	0	0	0	0	0	0	0	0	0	0	0	0	0	1051	3888
13	CTRL	2	14	3	0	0	0	0	0	0	0	0	0	0	0	0	0	0	0	0	0	0	0	0	0	3888
13	CTRL	3	1	1	0	0	0	0	0	0	0	0	97	234	250	203	0	180	233	188	0	195	72	0	1652	3732
13	CTRL	3	1	2	0	0	32	233	233	250	236	81	86	0	0	0	247	3	0	0	0	0	0	0	1401	3732
13	CTRL	3	1	3	0	166	151	0	0	0	0	0	0	0	0	0	0	0	0	0	0	0	112	250	679	3732
13	CTRL	3	2	1	0	0	0	0	182	250	235	248	36	0	0	0	0	180	250	250	250	250	234	250	2615	4384
13	CTRL	3	2	2	50	250	233	235	0	0	0	0	148	250	250	103	0	0	0	0	0	0	0	0	1519	4384
13	CTRL	3	2	3	0	0	0	0	0	0	0	0	0	0	0	97	153	0	0	0	0	0	0	0	250	4384
13	CTRL	3	3	1	0	0	0	0	0	0	0	0	0	0	0	0	0	0	0	63	250	250	204	0	767	4283
13	CTRL	3	3	2	50	250	84	0	0	232	2	0	0	0	114	234	183	250	250	104	0	0	0	212	1965	4283
13	CTRL	3	3	3	0	0	100	250	217	0	182	250	250	217	85	0	0	0	0	0	0	0	0	0	1551	4283
13	CTRL	3	4	1	33	233	168	0	0	0	232	233	250	86	0	0	0	0	0	0	0	0	0	0	1235	4038
13	CTRL	3	4	2	0	0	0	249	233	118	0	0	0	81	250	233	234	221	0	0	146	233	250	188	2436	4038
13	CTRL	3	4	3	0	0	0	0	0	0	0	0	0	0	0	0	0	0	179	188	0	0	0	0	367	4038
13	CTRL	3	5	1	0	250	250	167	116	250	233	250	186	0	0	131	233	250	233	20	0	217	234	0	3020	3954
13	CTRL	3	5	2	0	0	0	0	0	0	0	0	0	0	0	0	0	0	0	0	0	0	0	0	0	3954
13	CTRL	3	5	3	0	0	0	0	0	0	0	0	0	181	250	86	0	0	0	180	237	0	0	0	934	3954
13	CTRL	3	6	1	67	233	250	250	34	0	232	135	0	0	0	0	197	234	220	0	0	0	96	234	2182	3650
13	CTRL	3	6	2	0	0	0	0	133	184	0	48	236	248	233	119	0	0	0	0	0	0	0	0	1201	3650
13	CTRL	3	6	3	0	0	0	0	0	0	0	0	0	0	0	0	0	0	0	213	54	0	0	0	267	3650
13	CTRL	3	7	1	0	0	50	250	233	250	84	0	0	0	0	0	0	197	233	237	217	213	200	250	2414	4249
13	CTRL	3	7	2	0	0	0	0	0	0	0	215	250	250	250	250	220	0	0	0	0	0	0	0	1435	4249
13	CTRL	3	7	3	17	250	133	0	0	0	0	0	0	0	0	0	0	0	0	0	0	0	0	0	400	4249
13	CTRL	3	8	1	0	0	0	0	0	0	0	0	0	0	0	0	0	0	0	0	0	0	0	0	0	4205
13	CTRL	3	8	2	0	0	116	250	234	183	233	119	0	0	0	147	217	233	237	0	0	0	0	0	1969	4205
13	CTRL	3	8	3	67	250	0	0	0	0	0	65	250	250	234	19	0	0	0	196	250	250	250	155	2236	4205
13	CTRL	3	9	1	0	0	0	0	0	0	0	0	0	0	0	47	234	250	250	199	200	250	233	250	1913	4482
13	CTRL	3	9	2	166	250	234	0	0	0	0	0	0	0	0	0	0	0	0	0	0	0	0	0	650	4482
13	CTRL	3	9	3	0	0	0	199	234	250	235	248	233	250	250	20	0	0	0	0	0	0	0	0	1919	4482
13	CTRL	3	10	1	0	0	0	0	115	234	250	35	0	0	0	30	250	204	0	0	0	0	0	0	1118	3753
13	CTRL	3	10	2	66	250	233	250	18	0	0	0	0	0	0	0	0	0	0	0	0	0	0	0	817	3753
13	CTRL	3	10	3	0	0	0	0	0	0	0	131	250	236	200	0	0	0	213	233	250	250	55	0	1818	3753
13	CTRL	3	11	1	33	67	0	0	0	0	0	0	0	0	0	0	0	0	163	250	121	196	250	250	1330	4166
13	CTRL	3	11	2	0	116	250	233	68	0	0	0	65	250	19	0	230	250	4	0	0	0	0	0	1485	4166
13	CTRL	3	11	3	0	0	0	0	116	250	233	233	119	0	181	219	0	0	0	0	0	0	0	0	1351	4166
13	CTRL	3	12	1	0	0	0	0	0	0	148	233	234	186	0	0	0	0	0	0	0	0	0	0	801	4205
13	CTRL	3	12	2	0	0	0	0	165	202	0	0	0	0	0	0	0	0	0	0	0	0	0	0	367	4205
13	CTRL	3	12	3	33	250	250	218	0	0	0	0	0	0	231	250	250	250	250	250	233	250	250	72	3037	4205
13	CTRL	3	13	1	0	233	234	234	216	68	0	217	48	234	250	152	0	0	0	0	0	0	0	0	1886	4067
13	CTRL	3	13	2	0	0	0	0	0	82	185	0	0	0	0	0	0	0	0	0	0	0	0	0	267	4067
13	CTRL	3	13	3	0	0	0	0	0	0	0	0	0	0	0	0	247	250	250	250	250	250	167	250	1914	4067
13	CTRL	3	14	1	0	0	0	0	0	0	149	183	217	2	98	250	102	0	0	0	0	0	0	0	1001	3437
13	CTRL	3	14	2	0	250	233	233	250	217	35	0	0	181	69	0	0	0	0	0	0	0	112	138	1718	3437
13	CTRL	3	14	3	0	0	0	0	0	0	0	0	0	0	0	0	0	0	0	163	234	250	71	0	718	3437
14	CTRL	1	1	1	0	233	233	1	150	165	234	219	0	48	250	69	0	0	0	0	0	0	0	0	1602	3882
14	CTRL	1	1	2	0	0	0	0	0	0	0	0	0	0	0	97	103	230	250	250	233	250	250	250	1913	3882
14	CTRL	1	1	3	0	0	0	0	0	0	0	0	215	152	0	0	0	0	0	0	0	0	0	0	367	3882
14	CTRL	1	2	1	0	133	51	0	0	0	0	0	198	202	0	0	0	0	0	0	0	0	0	0	584	3632
14	CTRL	1	2	2	0	0	100	250	50	0	0	0	0	0	231	250	250	103	0	213	250	21	0	0	1718	3632
14	CTRL	1	2	3	0	0	0	0	133	250	168	0	0	0	0	0	0	0	217	0	0	79	233	250	1330	3632
14	CTRL	1	3	1	183	234	250	17	0	0	0	0	0	0	0	0	0	0	0	96	88	229	121	0	1218	3965
14	CTRL	1	3	2	0	0	0	166	151	0	0	0	0	0	0	130	170	163	250	21	0	0	45	250	1346	3965
14	CTRL	1	3	3	0	0	0	0	32	250	250	233	186	147	250	53	0	0	0	0	0	0	0	0	1401	3965
14	CTRL	1	4	1	0	200	150	0	0	0	48	84	233	250	233	186	0	0	0	0	0	162	233	155	1934	3503
14	CTRL	1	4	2	0	0	0	82	234	250	68	0	0	0	0	0	230	237	0	0	0	0	0	0	1101	3503
14	CTRL	1	4	3	0	0	0	0	0	0	0	0	0	0	0	0	0	0	146	138	163	21	0	0	468	3503
14	CTRL	1	5	1	0	233	233	250	234	233	84	231	250	153	0	0	0	0	0	0	0	0	0	0	1901	4019
14	CTRL	1	5	2	0	0	0	0	0	0	0	0	0	14	250	250	220	0	0	0	0	0	0	0	734	4019
14	CTRL	1	5	3	0	0	0	0	0	0	0	0	0	0	0	0	0	133	97	233	250	250	250	171	1384	4019
14	CTRL	1	6	1	0	0	0	0	0	133	0	0	0	164	120	0	0	0	0	0	0	0	0	0	417	2686
14	CTRL	1	6	2	50	250	84	149	18	48	250	119	164	36	64	250	50	170	0	146	104	0	95	222	2269	2686
14	CTRL	1	6	3	0	0	0	0	0	0	0	0	0	0	0	0	0	0	0	0	0	0	0	0	0	2686
14	CTRL	1	7	1	0	166	235	83	0	0	0	0	0	0	47	250	250	250	234	250	250	250	154	0	2419	4136
14	CTRL	1	7	2	0	0	0	99	235	249	201	198	233	236	133	0	0	0	0	0	0	0	29	104	1717	4136
14	CTRL	1	7	3	0	0	0	0	0	0	0	0	0	0	0	0	0	0	0	0	0	0	0	0	0	4136
14	CTRL	1	8	1	17	250	50	0	0	0	0	0	0	0	0	0	0	0	0	0	0	0	0	0	317	3715
14	CTRL	1	8	2	0	0	0	0	0	0	48	217	233	250	136	0	0	0	0	0	0	0	129	250	1263	3715
14	CTRL	1	8	3	0	0	133	250	250	84	117	0	0	0	47	36	230	250	104	96	250	250	38	0	2135	3715
14	CTRL	1	9	1	0	0	0	150	233	250	250	250	236	0	0	0	0	0	0	0	0	0	0	234	1603	3671
14	CTRL	1	9	2	0	0	0	0	0	0	0	0	0	0	0	0	0	0	0	0	0	0	200	0	200	3671
14	CTRL	1	9	3	0	0	0	0	0	0	0	0	0	198	233	234	119	147	250	250	233	204	0	0	1868	3671
14	CTRL	1	10	1	0	0	0	0	0	0	99	101	165	250	250	186	0	0	0	0	0	0	0	0	1051	3816
14	CTRL	1	10	2	0	0	200	250	250	250	68	0	0	0	0	0	231	233	250	250	250	233	154	146	2765	3816
14	CTRL	1	10	3	0	0	0	0	0	0	0	0	0	0	0	0	0	0	0	0	0	0	0	0	0	3816
14	CTRL	1	11	1	0	217	234	34	0	0	0	0	0	0	0	0	0	0	0	0	0	0	0	0	485	3172
14	CTRL	1	11	2	0	0	0	149	250	250	102	132	217	250	250	119	147	234	233	187	0	0	167	0	2687	3172
14	CTRL	1	11	3	0	0	0	0	0	0	0	0	0	0	0	0	0	0	0	0	0	0	0	0	0	3172
14	CTRL	1	12	1	0	0	0	0	0	0	0	0	0	0	0	0	147	20	163	250	138	0	0	0	718	3439
14	CTRL	1	12	2	0	0	0	0	99	250	18	231	3	0	0	0	0	113	4	0	0	162	234	172	1286	3439
14	CTRL	1	12	3	0	83	250	250	51	0	117	0	181	250	170	80	3	0	0	0	0	0	0	0	1435	3439
14	CTRL	1	13	1	0	0	0	0	0	0	0	0	0	0	0	0	0	0	0	0	0	0	0	0	0	3764
14	CTRL	1	13	2	100	250	250	217	0	15	68	133	0	0	0	0	0	0	0	0	0	0	129	233	1395	3764
14	CTRL	1	13	3	0	0	0	0	216	151	0	48	250	233	53	163	218	233	200	200	250	154	0	0	2369	3764
14	CTRL	1	14	1	0	183	234	249	218	0	0	148	233	120	0	0	0	0	0	0	0	0	100	0	1485	3520
14	CTRL	1	14	2	0	0	0	0	0	0	0	0	0	64	186	0	0	0	0	0	0	0	0	0	250	3520
14	CTRL	1	14	3	0	0	0	0	0	117	131	36	0	0	0	247	170	29	250	250	250	234	71	0	1785	3520
14	CTRL	2	1	1	0	0	0	216	250	66	216	250	2	0	0	0	0	0	0	0	0	0	0	0	1000	3799
14	CTRL	2	1	2	0	0	0	0	0	0	0	0	150	0	0	0	247	20	63	200	121	167	229	250	1447	3799
14	CTRL	2	1	3	116	250	218	0	0	0	0	0	0	214	250	37	0	147	120	0	0	0	0	0	1352	3799
14	CTRL	2	2	1	50	166	0	0	0	0	0	0	0	0	0	0	0	133	0	0	0	0	0	0	349	4398
14	CTRL	2	2	2	0	0	234	200	116	250	250	250	250	250	250	250	250	19	230	250	250	250	250	250	4049	4398
14	CTRL	2	2	3	0	0	0	0	0	0	0	0	0	0	0	0	0	0	0	0	0	0	0	0	0	4398
14	CTRL	2	3	1	0	166	234	34	0	0	0	0	0	133	0	0	147	250	250	250	250	250	250	188	2402	3720
14	CTRL	2	3	2	0	0	0	0	0	0	0	0	181	36	0	0	0	0	0	0	0	0	0	0	217	3720
14	CTRL	2	3	3	0	0	0	149	233	67	250	250	19	0	47	86	0	0	0	0	0	0	0	0	1101	3720
14	CTRL	2	4	1	0	167	0	0	0	0	0	165	169	97	250	3	0	0	0	0	0	0	0	0	851	3997
14	CTRL	2	4	2	0	0	116	250	82	250	234	18	0	0	0	180	250	234	250	233	233	233	250	250	3063	3997
14	CTRL	2	4	3	0	16	67	0	0	0	0	0	0	0	0	0	0	0	0	0	0	0	0	0	83	3997
14	CTRL	2	5	1	0	250	84	0	0	0	0	65	250	2	0	31	216	87	0	0	0	0	0	0	985	3700
14	CTRL	2	5	2	0	0	83	101	117	32	250	135	0	181	250	153	0	0	200	247	250	233	250	233	2715	3700
14	CTRL	2	5	3	0	0	0	0	0	0	0	0	0	0	0	0	0	0	0	0	0	0	0	0	0	3700
14	CTRL	2	6	1	0	0	0	0	0	0	0	181	3	0	0	0	0	0	0	0	0	0	0	0	184	3838
14	CTRL	2	6	2	0	199	250	250	250	135	165	2	181	250	233	137	113	250	250	188	212	234	233	122	3654	3838
14	CTRL	2	6	3	0	0	0	0	0	0	0	0	0	0	0	0	0	0	0	0	0	0	0	0	0	3838
14	CTRL	2	7	1	0	0	0	0	0	232	185	0	0	0	198	202	0	0	0	230	233	234	233	5	1752	3932
14	CTRL	2	7	2	33	250	250	233	201	0	0	0	0	0	0	0	0	0	0	0	0	0	0	179	1146	3932
14	CTRL	2	7	3	0	0	0	0	0	0	0	98	250	186	0	0	214	153	133	0	0	0	0	0	1034	3932
14	CTRL	2	8	1	0	0	183	217	250	83	234	0	0	31	250	250	20	0	0	230	233	188	0	0	2169	3566
14	CTRL	2	8	2	0	0	0	0	0	0	0	199	101	0	0	0	164	250	187	0	0	0	0	0	901	3566
14	CTRL	2	8	3	0	0	0	0	0	0	0	0	81	153	0	0	0	0	0	0	0	0	29	233	496	3566
14	CTRL	2	9	1	0	0	0	0	83	0	65	183	2	0	0	0	130	217	250	250	121	0	0	0	1301	3486
14	CTRL	2	9	2	0	216	250	250	1	65	135	0	181	250	50	250	20	0	0	0	62	250	205	0	2185	3486
14	CTRL	2	9	3	0	0	0	0	0	0	0	0	0	0	0	0	0	0	0	0	0	0	0	0	0	3486
14	CTRL	2	10	1	0	0	66	250	235	82	250	18	0	0	0	0	0	0	0	0	0	0	0	0	901	3722
14	CTRL	2	10	2	0	0	0	0	0	0	0	0	0	81	49	250	104	0	0	0	0	0	0	0	484	3722
14	CTRL	2	10	3	183	217	51	0	0	0	0	148	233	103	0	0	0	180	233	233	234	250	233	39	2337	3722
14	CTRL	2	11	1	0	0	149	233	233	250	119	0	0	0	0	0	130	20	213	250	121	0	0	0	1718	3880
14	CTRL	2	11	2	16	233	34	0	0	0	0	133	0	0	214	250	53	0	0	0	45	250	250	250	1728	3880
14	CTRL	2	11	3	0	0	0	0	0	0	0	0	214	220	0	0	0	0	0	0	0	0	0	0	434	3880
14	CTRL	2	12	1	0	233	233	67	232	250	118	0	0	31	250	233	237	0	80	233	250	233	250	250	3180	3814
14	CTRL	2	12	2	0	0	0	0	0	0	82	85	0	0	0	0	0	46	104	0	0	0	0	0	317	3814
14	CTRL	2	12	3	0	0	0	0	0	0	0	0	164	153	0	0	0	0	0	0	0	0	0	0	317	3814
14	CTRL	2	13	1	0	0	0	0	232	102	0	98	49	233	234	170	0	0	0	0	0	0	0	0	1118	3770
14	CTRL	2	13	2	0	217	250	201	0	15	250	85	0	0	0	0	0	0	13	250	250	250	250	138	2169	3770
14	CTRL	2	13	3	0	0	0	0	0	0	0	0	0	0	0	13	250	220	0	0	0	0	0	0	483	3770
14	CTRL	2	14	1	0	250	250	134	0	0	0	0	0	0	0	0	0	197	233	188	163	217	138	83	1853	3572
14	CTRL	2	14	2	0	0	0	32	250	135	0	0	131	236	248	250	53	0	0	0	0	0	0	0	1335	3572
14	CTRL	2	14	3	0	0	0	0	0	49	101	182	52	0	0	0	0	0	0	0	0	0	0	0	384	3572
14	CTRL	3	1	1	0	0	0	0	0	0	0	165	69	0	0	0	0	0	0	0	0	0	0	0	234	3304
14	CTRL	3	1	2	33	250	234	250	250	100	68	0	65	169	0	0	214	250	250	220	129	250	250	88	3070	3304
14	CTRL	3	1	3	0	0	0	0	0	0	0	0	0	0	0	0	0	0	0	0	0	0	0	0	0	3304
14	CTRL	3	2	1	0	0	0	0	0	115	250	169	0	0	0	0	0	0	0	0	0	0	0	0	534	3648
14	CTRL	3	2	2	0	0	0	165	250	19	0	0	0	0	0	0	0	230	250	116	250	105	0	0	1385	3648
14	CTRL	3	2	3	0	49	184	0	0	0	0	0	164	83	237	247	220	0	0	0	0	45	250	250	1729	3648
14	CTRL	3	3	1	0	0	0	0	166	168	0	0	0	0	164	250	250	250	250	104	0	0	0	0	1602	3186
14	CTRL	3	3	2	0	0	0	0	0	0	0	0	198	250	19	0	0	0	0	80	250	87	0	0	884	3186
14	CTRL	3	3	3	0	133	216	1	0	49	183	118	0	0	0	0	0	0	0	0	0	0	0	0	700	3186
14	CTRL	3	4	1	0	117	0	0	0	117	0	0	0	0	0	0	0	0	0	0	0	0	0	95	329	2431
14	CTRL	3	4	2	0	0	0	0	0	0	181	250	103	0	0	0	13	250	171	0	146	54	0	0	1168	2431
14	CTRL	3	4	3	0	0	116	201	0	0	0	0	0	114	136	0	0	0	0	0	0	45	250	72	934	2431
14	CTRL	3	5	1	117	200	250	250	250	250	185	0	0	0	0	0	0	0	0	0	0	0	0	0	1502	4054
14	CTRL	3	5	2	0	0	0	0	0	0	0	248	183	250	86	147	250	250	237	246	154	0	0	0	2051	4054
14	CTRL	3	5	3	0	0	0	0	0	0	0	0	0	0	0	0	0	0	0	0	0	79	200	222	501	4054
14	CTRL	3	6	1	0	0	0	0	0	0	0	198	233	52	0	0	0	0	0	0	0	0	0	0	483	2697
14	CTRL	3	6	2	0	0	0	0	0	0	0	0	0	64	217	250	120	197	220	0	46	250	250	250	1864	2697
14	CTRL	3	6	3	0	0	0	0	200	0	150	0	0	0	0	0	0	0	0	0	0	0	0	0	350	2697
14	CTRL	3	7	1	0	250	117	0	0	0	0	0	0	0	114	186	0	0	0	0	0	0	0	0	667	2586
14	CTRL	3	7	2	0	0	0	0	0	0	0	182	202	131	69	0	0	0	0	0	0	0	0	0	584	2586
14	CTRL	3	7	3	0	0	49	250	250	50	250	2	0	0	0	0	0	0	0	146	250	88	0	0	1335	2586
14	CTRL	3	8	1	0	66	218	0	0	0	0	0	0	0	0	0	0	0	0	0	150	0	0	0	434	2387
14	CTRL	3	8	2	0	0	0	0	0	0	31	234	136	214	170	0	0	0	0	0	0	0	0	0	785	2387
14	CTRL	3	8	3	0	0	0	0	98	234	152	0	0	0	0	13	250	233	188	0	0	0	0	0	1168	2387
14	CTRL	3	9	1	234	200	0	0	0	0	0	0	148	85	0	0	0	0	0	0	0	0	0	0	667	3120
14	CTRL	3	9	2	0	0	0	0	16	250	250	68	0	0	0	0	0	0	0	0	0	0	0	184	768	3120
14	CTRL	3	9	3	0	0	116	250	1	0	0	0	0	0	0	0	164	70	113	250	250	250	221	0	1685	3120
14	CTRL	3	10	1	167	217	17	0	0	0	0	0	0	31	169	0	0	164	86	0	0	0	0	162	1013	2982
14	CTRL	3	10	2	0	0	0	0	0	0	0	0	0	0	0	0	0	0	0	0	0	0	196	21	217	2982
14	CTRL	3	10	3	0	0	0	0	166	250	250	18	82	152	0	98	202	0	97	234	36	146	21	0	1752	2982
14	CTRL	3	11	1	0	216	118	0	0	0	15	219	0	0	0	0	0	0	0	96	4	0	0	0	668	2632
14	CTRL	3	11	2	0	0	0	167	132	250	169	0	0	0	0	0	180	250	250	71	0	0	245	250	1964	2632
14	CTRL	3	11	3	0	0	0	0	0	0	0	0	0	0	0	0	0	0	0	0	0	0	0	0	0	2632
14	CTRL	3	12	1	49	250	250	250	2	0	0	0	0	0	164	53	0	213	233	233	234	38	0	161	2130	3799
14	CTRL	3	12	2	0	0	0	0	100	165	250	236	248	86	0	0	0	0	0	0	0	0	0	0	1085	3799
14	CTRL	3	12	3	0	0	0	0	0	0	0	0	0	0	0	47	220	0	0	0	0	145	172	0	584	3799
14	CTRL	3	13	1	83	0	0	0	0	182	250	250	250	152	0	0	0	164	250	250	250	250	250	104	2685	3368
14	CTRL	3	13	2	0	0	166	134	133	0	0	0	0	0	0	0	0	0	0	0	0	0	0	0	433	3368
14	CTRL	3	13	3	0	0	0	0	0	0	0	0	0	0	0	97	153	0	0	0	0	0	0	0	250	3368
14	CTRL	3	14	1	50	233	1	0	0	0	0	0	0	0	0	83	0	0	0	0	0	0	0	0	367	3087
14	CTRL	3	14	2	0	0	133	0	149	233	233	186	114	217	250	70	47	99	234	171	133	0	0	0	2269	3087
14	CTRL	3	14	3	0	0	0	232	35	0	0	0	0	0	0	0	0	0	0	0	12	172	0	0	451	3087
15	CTRL	1	1	1	0	0	16	201	0	99	234	250	218	248	233	250	234	233	250	234	234	233	233	233	3633	4183
15	CTRL	1	1	2	0	83	184	0	0	0	0	0	0	0	0	0	0	0	0	0	0	0	0	0	267	4183
15	CTRL	1	1	3	0	0	0	0	199	84	0	0	0	0	0	0	0	0	0	0	0	0	0	0	283	4183
15	CTRL	1	2	1	0	0	0	99	101	0	0	0	98	234	250	250	250	186	0	0	0	0	0	0	1468	4217
15	CTRL	1	2	2	17	233	250	67	82	250	152	0	0	0	0	0	0	0	247	233	250	21	0	0	1802	4217
15	CTRL	1	2	3	0	0	0	0	0	0	32	250	85	0	0	0	0	0	0	0	0	129	201	250	947	4217
15	CTRL	1	3	1	0	216	84	0	0	0	0	0	0	0	80	250	250	137	0	0	0	0	0	0	1017	4070
15	CTRL	1	3	2	0	0	0	49	250	233	202	0	0	197	103	0	0	46	234	250	233	250	88	0	2135	4070
15	CTRL	1	3	3	0	0	82	102	0	0	0	231	250	3	0	0	0	0	0	0	0	0	112	138	918	4070
15	CTRL	1	4	1	0	0	0	0	0	0	48	250	169	0	0	0	0	0	0	0	0	0	0	0	467	4288
15	CTRL	1	4	2	0	0	0	0	0	0	0	0	0	0	0	0	0	0	0	0	0	229	250	72	551	4288
15	CTRL	1	4	3	0	216	250	250	233	250	152	0	0	231	250	250	250	250	250	233	205	0	0	0	3270	4288
15	CTRL	1	5	1	0	49	234	233	234	250	52	0	0	167	0	97	234	250	233	233	233	250	217	172	3138	4205
15	CTRL	1	5	2	0	133	0	0	0	0	0	0	0	0	214	86	0	0	0	0	0	0	0	0	433	4205
15	CTRL	1	5	3	0	0	0	0	0	0	132	233	250	19	0	0	0	0	0	0	0	0	0	0	634	4205
15	CTRL	1	6	1	0	0	0	0	116	250	84	0	0	0	0	0	0	0	213	250	238	0	0	0	1151	4004
15	CTRL	1	6	2	50	250	233	233	68	0	98	234	250	233	250	103	0	0	0	0	0	0	0	0	2002	4004
15	CTRL	1	6	3	0	0	0	0	0	0	0	0	0	0	0	64	250	53	0	0	0	163	250	71	851	4004
15	CTRL	1	7	1	0	0	0	0	0	0	0	0	0	0	215	250	86	0	0	0	0	0	0	0	551	4468
15	CTRL	1	7	2	0	0	0	0	0	0	0	132	250	202	0	0	0	0	0	0	0	0	0	0	584	4468
15	CTRL	1	7	3	0	234	250	250	250	250	216	69	0	0	0	0	97	234	250	250	250	250	250	233	3333	4468
15	CTRL	1	8	1	0	233	250	250	250	250	233	152	0	0	0	80	234	250	233	250	233	250	250	105	3503	4404
15	CTRL	1	8	2	0	0	0	0	0	0	0	0	0	0	0	0	0	0	0	0	0	0	0	0	0	4404
15	CTRL	1	8	3	0	0	0	0	0	0	0	31	250	250	250	120	0	0	0	0	0	0	0	0	901	4404
15	CTRL	1	9	1	0	0	0	0	0	0	0	0	0	0	0	130	233	250	250	138	0	0	0	0	1001	4337
15	CTRL	1	9	2	33	233	201	0	0	0	0	0	0	0	0	0	0	0	0	46	204	0	0	0	717	4337
15	CTRL	1	9	3	0	0	0	232	250	234	233	217	216	234	250	69	0	0	0	0	0	246	250	188	2619	4337
15	CTRL	1	10	1	33	167	0	0	0	0	0	0	0	181	234	52	0	0	0	0	0	0	0	0	667	4120
15	CTRL	1	10	2	0	0	0	0	199	101	0	0	0	0	0	47	103	13	250	250	121	0	0	0	1084	4120
15	CTRL	1	10	3	0	16	250	234	0	82	234	250	233	2	0	0	97	187	0	0	63	233	250	238	2369	4120
15	CTRL	1	11	1	0	0	0	0	0	0	0	0	0	0	0	0	0	0	0	0	0	0	0	0	0	4355
15	CTRL	1	11	2	0	0	0	0	0	0	0	0	0	114	187	0	0	0	0	0	0	0	0	0	301	4355
15	CTRL	1	11	3	0	233	234	249	233	233	250	233	234	69	0	230	234	250	233	250	233	234	238	184	4054	4355
15	CTRL	1	12	1	100	0	0	0	0	0	0	0	0	0	215	250	186	0	0	0	29	238	0	0	1018	3503
15	CTRL	1	12	2	0	0	0	233	101	49	51	0	0	0	0	0	0	0	0	0	0	0	0	0	434	3503
15	CTRL	1	12	3	0	250	167	0	99	151	132	250	234	218	0	0	0	230	233	87	0	0	0	0	2051	3503
15	CTRL	1	13	1	0	0	232	234	250	235	231	250	217	250	233	250	250	250	250	250	4	0	0	195	3581	3781
15	CTRL	1	13	2	0	0	0	0	0	0	0	0	0	0	0	0	0	0	0	0	0	0	0	0	0	3781
15	CTRL	1	13	3	0	200	0	0	0	0	0	0	0	0	0	0	0	0	0	0	0	0	0	0	200	3781
15	CTRL	1	14	1	0	133	234	1	0	0	0	0	114	250	234	250	250	250	250	204	0	0	62	188	2420	4289
15	CTRL	1	14	2	0	0	0	182	185	0	15	250	69	0	0	0	0	0	0	0	229	234	121	0	1285	4289
15	CTRL	1	14	3	200	0	0	0	0	216	168	0	0	0	0	0	0	0	0	0	0	0	0	0	584	4289
15	CTRL	2	1	1	217	233	151	0	0	0	0	0	0	0	0	0	0	0	0	0	0	0	96	71	768	4367
15	CTRL	2	1	2	0	0	0	0	0	132	185	0	0	0	0	0	0	0	0	0	0	0	0	0	317	4367
15	CTRL	2	1	3	0	0	33	250	250	51	0	249	218	231	203	114	250	250	234	250	250	250	87	112	3282	4367
15	CTRL	2	2	1	33	217	0	166	233	219	0	0	0	131	250	250	250	217	104	0	0	0	0	0	2070	4167
15	CTRL	2	2	2	0	0	183	17	0	0	182	233	86	0	0	0	0	0	0	0	0	0	0	0	701	4167
15	CTRL	2	2	3	0	0	0	0	0	0	0	0	115	18	0	0	0	0	80	250	216	250	217	250	1396	4167
15	CTRL	2	3	1	0	0	0	0	0	0	0	0	0	0	0	0	80	234	204	0	0	0	0	0	518	3901
15	CTRL	2	3	2	0	0	0	0	0	0	0	0	0	0	114	233	103	0	0	0	0	0	0	0	450	3901
15	CTRL	2	3	3	0	216	234	250	216	234	233	234	234	250	86	0	0	0	0	196	238	184	0	128	2933	3901
15	CTRL	2	4	1	0	250	250	250	250	235	0	0	0	0	0	0	0	0	0	213	250	234	250	233	2415	4367
15	CTRL	2	4	2	0	0	0	0	0	0	0	0	0	0	0	231	153	0	0	0	0	0	0	0	384	4367
15	CTRL	2	4	3	0	0	0	0	0	0	182	233	250	234	185	0	47	233	204	0	0	0	0	0	1568	4367
15	CTRL	2	5	1	167	0	0	0	0	0	0	81	250	250	217	233	220	247	233	250	238	246	216	250	3098	4549
15	CTRL	2	5	2	0	0	233	250	233	233	234	68	0	0	0	0	0	0	0	0	0	0	0	0	1251	4549
15	CTRL	2	5	3	16	184	0	0	0	0	0	0	0	0	0	0	0	0	0	0	0	0	0	0	200	4549
15	CTRL	2	6	1	0	133	233	1	0	0	0	231	19	0	0	0	0	29	250	234	234	171	0	0	1535	4088
15	CTRL	2	6	2	16	67	0	115	234	250	186	0	150	247	234	250	20	0	0	0	0	12	250	205	2236	4088
15	CTRL	2	6	3	0	0	0	0	0	0	0	0	0	0	0	0	163	154	0	0	0	0	0	0	317	4088
15	CTRL	2	7	1	0	0	66	183	233	234	250	250	102	0	0	147	250	250	250	233	250	233	250	222	3403	4371
15	CTRL	2	7	2	0	0	0	0	0	0	0	0	65	234	250	35	0	0	0	0	0	0	0	0	584	4371
15	CTRL	2	7	3	17	250	117	0	0	0	0	0	0	0	0	0	0	0	0	0	0	0	0	0	384	4371
15	CTRL	2	8	1	0	0	0	0	0	0	32	233	250	250	250	250	153	0	0	0	0	0	0	0	1418	4501
15	CTRL	2	8	2	0	217	133	0	0	0	0	0	0	0	0	0	0	0	0	0	0	0	0	0	350	4501
15	CTRL	2	8	3	117	0	50	233	250	250	151	0	0	0	0	0	30	250	234	250	234	216	250	218	2733	4501
15	CTRL	2	9	1	0	184	0	0	0	249	233	234	234	51	0	0	0	0	0	0	0	0	0	0	1185	4285
15	CTRL	2	9	2	0	0	217	233	168	0	0	0	0	0	0	231	250	233	250	233	201	250	250	250	2766	4285
15	CTRL	2	9	3	0	0	0	0	0	0	0	0	0	131	203	0	0	0	0	0	0	0	0	0	334	4285
15	CTRL	2	10	1	0	0	33	250	134	0	165	233	202	0	0	0	0	0	0	0	0	167	0	0	1184	4115
15	CTRL	2	10	2	16	250	151	0	65	234	35	0	0	248	219	231	220	213	250	4	0	0	0	78	2214	4115
15	CTRL	2	10	3	0	0	0	0	0	0	0	0	0	0	0	0	0	0	0	163	204	12	233	105	717	4115
15	CTRL	2	11	1	33	167	0	0	0	0	0	0	0	0	0	0	0	0	0	0	0	0	0	0	200	4172
15	CTRL	2	11	2	0	16	234	216	234	250	233	102	31	250	250	250	234	237	246	238	246	233	238	0	3738	4172
15	CTRL	2	11	3	0	0	0	0	0	0	0	81	153	0	0	0	0	0	0	0	0	0	0	0	234	4172
15	CTRL	2	12	1	0	83	250	234	167	0	232	250	250	236	248	233	250	233	250	250	233	250	21	0	3670	3987
15	CTRL	2	12	2	0	0	0	0	0	0	0	0	0	0	0	0	0	0	0	0	0	0	0	0	0	3987
15	CTRL	2	12	3	0	100	0	0	16	201	0	0	0	0	0	0	0	0	0	0	0	0	0	0	317	3987
15	CTRL	2	13	1	167	0	0	0	0	0	0	0	0	0	0	0	0	0	0	0	0	46	233	72	518	4533
15	CTRL	2	13	2	17	116	0	16	250	217	67	0	0	0	0	0	0	0	0	0	0	0	0	0	683	4533
15	CTRL	2	13	3	0	83	250	168	0	0	115	250	217	250	233	250	250	250	250	250	250	154	0	112	3332	4533
15	CTRL	2	14	1	0	250	233	250	250	250	250	235	0	0	0	0	0	0	0	180	233	221	246	121	2719	4237
15	CTRL	2	14	2	0	0	0	0	0	0	0	0	115	233	250	250	203	0	0	0	0	0	0	0	1051	4237
15	CTRL	2	14	3	0	0	0	0	0	0	0	0	0	0	0	0	0	214	250	3	0	0	0	0	467	4237
15	CTRL	3	1	1	0	250	117	0	166	250	167	250	233	233	235	0	0	0	0	0	0	129	234	104	2368	3402
15	CTRL	3	1	2	0	0	83	234	0	0	0	0	0	0	0	0	0	0	0	0	0	0	0	0	317	3402
15	CTRL	3	1	3	0	0	0	0	0	0	0	0	0	0	0	181	250	250	36	0	0	0	0	0	717	3402
15	CTRL	3	2	1	0	0	0	183	250	1	0	0	0	0	198	250	67	233	36	0	0	79	105	0	1402	4050
15	CTRL	3	2	2	0	233	250	1	0	0	232	233	250	219	0	0	0	0	147	250	250	104	79	250	2498	4050
15	CTRL	3	2	3	0	0	0	0	0	150	0	0	0	0	0	0	0	0	0	0	0	0	0	0	150	4050
15	CTRL	3	3	1	0	0	0	0	0	0	0	215	234	233	250	52	0	30	250	250	154	0	0	0	1668	4283
15	CTRL	3	3	2	0	0	0	0	0	0	0	0	0	0	0	0	0	0	0	0	29	221	0	0	250	4283
15	CTRL	3	3	3	0	217	233	234	249	250	218	0	0	0	0	131	234	136	0	0	0	0	213	250	2365	4283
15	CTRL	3	4	1	0	0	66	167	0	0	0	0	0	0	0	0	0	46	234	88	0	0	0	0	601	4083
15	CTRL	3	4	2	0	0	0	0	0	0	131	233	250	250	187	0	0	0	0	96	4	229	250	88	1718	4083
15	CTRL	3	4	3	0	233	118	0	234	248	52	0	0	0	0	247	250	154	0	0	133	0	0	95	1764	4083
15	CTRL	3	5	1	0	0	0	0	0	0	0	0	0	0	230	250	221	0	0	0	12	250	250	139	1352	4322
15	CTRL	3	5	2	0	0	0	0	249	250	233	250	250	203	0	0	0	213	250	250	171	0	0	0	2319	4322
15	CTRL	3	5	3	0	216	250	185	0	0	0	0	0	0	0	0	0	0	0	0	0	0	0	0	651	4322
15	CTRL	3	6	1	0	0	0	0	249	250	202	0	0	0	0	0	14	233	104	0	0	0	0	0	1052	4117
15	CTRL	3	6	2	0	166	233	202	0	0	0	248	250	86	0	164	53	0	80	250	250	233	250	233	2698	4117
15	CTRL	3	6	3	0	0	0	0	0	0	0	0	0	98	250	19	0	0	0	0	0	0	0	0	367	4117
15	CTRL	3	7	1	0	0	183	250	250	250	233	250	250	233	103	0	113	234	250	250	238	0	0	0	3087	4400
15	CTRL	3	7	2	0	234	0	0	0	0	0	0	0	0	0	0	0	0	0	0	0	0	0	0	234	4400
15	CTRL	3	7	3	0	0	0	0	0	0	0	0	0	0	97	233	70	0	0	0	0	179	250	250	1079	4400
15	CTRL	3	8	1	0	133	250	250	250	233	250	85	0	0	0	0	0	0	0	0	62	250	250	250	2263	4398
15	CTRL	3	8	2	0	0	0	0	0	0	0	0	0	0	0	0	0	0	0	0	0	0	0	0	0	4398
15	CTRL	3	8	3	0	0	0	0	0	0	0	98	233	250	233	250	234	233	250	250	104	0	0	0	2135	4398
15	CTRL	3	9	1	0	0	0	0	0	0	15	250	250	250	19	0	0	113	233	250	233	233	205	0	2051	3785
15	CTRL	3	9	2	0	0	0	0	0	0	0	0	0	0	0	0	0	0	0	0	0	0	0	0	0	3785
15	CTRL	3	9	3	0	166	233	118	165	200	185	0	0	0	147	250	250	20	0	0	0	0	0	0	1734	3785
15	CTRL	3	10	1	17	232	84	0	0	165	250	233	233	250	233	234	250	233	20	196	250	221	79	250	3430	4181
15	CTRL	3	10	2	0	0	0	0	0	0	0	0	0	0	0	0	0	0	150	0	0	0	0	0	150	4181
15	CTRL	3	10	3	0	0	83	250	250	18	0	0	0	0	0	0	0	0	0	0	0	0	0	0	601	4181
15	CTRL	3	11	1	0	0	0	0	0	0	0	0	0	131	250	120	0	0	0	0	0	0	0	0	501	4467
15	CTRL	3	11	2	33	84	216	250	250	118	0	0	181	53	0	64	250	203	0	0	0	0	0	0	1702	4467
15	CTRL	3	11	3	167	100	0	0	0	65	250	250	2	0	0	0	0	0	213	234	250	250	250	233	2264	4467
15	CTRL	3	12	1	0	0	0	82	233	233	250	86	0	0	0	0	0	0	213	233	233	250	233	234	2280	4182
15	CTRL	3	12	2	0	233	250	85	0	0	0	0	0	0	214	233	233	187	0	0	0	0	0	0	1435	4182
15	CTRL	3	12	3	0	0	0	0	0	0	0	98	250	119	0	0	0	0	0	0	0	0	0	0	467	4182
15	CTRL	3	13	1	0	0	0	0	0	0	0	0	0	0	0	0	0	0	0	0	146	188	0	0	334	4367
15	CTRL	3	13	2	0	199	250	101	0	15	202	0	0	0	0	0	0	0	0	0	0	0	0	0	767	4367
15	CTRL	3	13	3	200	0	0	82	250	169	0	231	234	250	170	163	234	250	250	250	21	12	250	250	3266	4367
15	CTRL	3	14	1	0	0	0	0	166	218	0	0	0	114	250	250	250	204	0	0	0	0	0	0	1452	4254
15	CTRL	3	14	2	0	0	0	0	0	0	215	250	2	0	0	0	0	0	217	200	0	0	0	0	884	4254
15	CTRL	3	14	3	0	233	234	250	17	0	0	0	181	69	0	0	0	0	0	0	246	250	233	205	1918	4254
16	CTRL	1	1	1	0	183	67	0	0	149	233	250	233	250	250	53	0	80	217	37	0	0	0	0	2002	4115
16	CTRL	1	1	2	0	0	0	0	0	0	0	0	0	0	0	0	14	103	0	0	163	250	233	233	996	4115
16	CTRL	1	1	3	234	16	33	233	250	18	0	0	0	0	0	131	202	0	0	0	0	0	0	0	1117	4115
16	CTRL	1	2	1	0	0	0	0	0	0	100	0	15	233	236	0	0	0	0	0	0	0	0	0	584	3935
16	CTRL	1	2	2	0	0	0	0	149	185	0	0	0	0	0	0	0	0	0	0	0	0	0	0	334	3935
16	CTRL	1	2	3	0	133	250	234	34	0	65	234	169	0	0	197	234	233	250	233	34	250	233	234	3017	3935
16	CTRL	1	3	1	0	216	18	0	32	250	233	250	52	0	0	0	0	80	99	121	96	232	217	71	1967	3913
16	CTRL	1	3	2	0	0	149	68	0	0	0	0	114	250	234	250	250	86	0	79	105	0	0	95	1680	3913
16	CTRL	1	3	3	0	0	0	115	151	0	0	0	0	0	0	0	0	0	0	0	0	0	0	0	266	3913
16	CTRL	1	4	1	0	0	0	0	0	0	65	200	36	97	87	0	0	0	0	0	0	145	5	0	635	3684
16	CTRL	1	4	2	0	0	166	250	234	101	0	0	148	86	0	0	0	0	146	233	222	0	0	0	1586	3684
16	CTRL	1	4	3	0	149	18	0	0	0	0	0	0	0	97	234	233	250	37	0	0	0	195	250	1463	3684
16	CTRL	1	5	1	0	0	32	233	250	250	234	250	169	0	0	0	0	0	0	146	104	0	0	0	1668	4253
16	CTRL	1	5	2	49	234	134	0	0	0	0	0	31	250	233	153	0	0	0	0	62	250	233	205	1834	4253
16	CTRL	1	5	3	0	0	0	0	0	0	0	0	0	0	0	30	234	250	233	4	0	0	0	0	751	4253
16	CTRL	1	6	1	0	234	0	0	0	0	0	217	234	117	0	0	0	96	200	234	4	0	100	150	1586	3888
16	CTRL	1	6	2	0	0	0	0	0	165	185	0	0	0	0	0	0	0	0	0	179	250	55	0	834	3888
16	CTRL	1	6	3	0	0	182	234	250	18	0	0	0	31	233	250	250	20	0	0	0	0	0	0	1468	3888
16	CTRL	1	7	1	150	233	151	0	0	0	0	0	0	0	0	0	0	0	0	0	0	0	0	0	534	3972
16	CTRL	1	7	2	0	0	33	234	0	0	82	233	250	219	0	0	0	0	0	113	233	234	250	5	1886	3972
16	CTRL	1	7	3	0	0	0	0	167	249	85	0	0	0	214	250	83	137	197	70	0	0	0	100	1552	3972
16	CTRL	1	8	1	0	233	234	100	0	0	0	0	0	0	0	0	0	0	0	0	0	0	0	0	567	4150
16	CTRL	1	8	2	0	0	0	0	0	0	0	0	115	233	250	70	0	0	147	120	0	0	0	0	935	4150
16	CTRL	1	8	3	0	0	0	66	250	233	250	250	85	0	0	0	247	250	37	0	230	250	250	250	2648	4150
16	CTRL	1	9	1	0	0	0	0	82	233	116	86	0	0	147	250	53	0	0	0	0	0	0	200	1167	3069
16	CTRL	1	9	2	0	0	0	0	0	0	0	98	169	0	0	0	0	63	250	233	234	250	55	0	1352	3069
16	CTRL	1	9	3	0	0	0	0	0	0	0	0	14	250	36	0	130	120	0	0	0	0	0	0	550	3069
16	CTRL	1	10	1	0	250	134	0	0	0	0	0	0	0	0	0	0	0	231	250	204	0	0	0	1069	4165
16	CTRL	1	10	2	0	0	0	0	0	0	0	0	0	0	0	0	0	0	0	0	0	0	0	0	0	4165
16	CTRL	1	10	3	0	0	33	250	250	250	250	250	183	250	102	197	250	153	0	0	0	213	220	245	3096	4165
16	CTRL	1	11	1	0	116	167	0	0	0	0	0	131	250	234	36	0	0	196	250	38	162	250	250	2080	3897
16	CTRL	1	11	2	0	0	0	233	67	0	232	250	52	0	0	0	0	0	0	0	146	21	0	0	1001	3897
16	CTRL	1	11	3	0	0	0	0	116	84	0	0	0	0	0	147	250	219	0	0	0	0	0	0	816	3897
16	CTRL	1	12	1	0	0	0	133	250	67	0	0	0	215	202	0	0	117	0	0	0	0	12	250	1246	4199
16	CTRL	1	12	2	0	250	234	50	0	116	250	233	218	0	0	0	0	14	250	250	250	250	171	0	2536	4199
16	CTRL	1	12	3	0	0	0	0	0	0	0	0	0	0	0	164	250	3	0	0	0	0	0	0	417	4199
16	CTRL	1	13	1	0	0	0	0	0	0	0	0	0	0	0	0	0	0	0	0	0	0	0	0	0	4086
16	CTRL	1	13	2	133	0	0	0	199	250	250	35	0	0	0	0	0	0	0	29	233	233	138	0	1500	4086
16	CTRL	1	13	3	0	0	182	184	0	0	0	148	233	250	250	250	250	250	250	155	0	0	28	156	2586	4086
16	CTRL	1	14	1	0	0	32	250	250	219	248	233	203	0	0	0	0	0	113	233	250	4	0	0	2035	3487
16	CTRL	1	14	2	0	0	0	0	0	0	0	0	0	147	250	234	170	0	0	0	0	0	0	0	801	3487
16	CTRL	1	14	3	0	216	118	0	0	0	0	0	0	0	0	0	13	233	71	0	0	0	0	0	651	3487
16	CTRL	2	1	1	0	0	0	199	135	48	119	0	0	0	0	0	0	0	0	179	21	0	0	0	701	3866
16	CTRL	2	1	2	0	0	0	0	0	0	0	0	0	0	0	130	37	0	0	0	0	0	0	0	167	3866
16	CTRL	2	1	3	0	166	234	0	32	135	65	233	250	250	250	53	0	130	250	4	196	250	250	250	2998	3866
16	CTRL	2	2	1	0	216	250	250	233	250	250	2	0	0	0	0	0	0	0	146	234	233	250	234	2548	4350
16	CTRL	2	2	2	0	0	0	0	0	0	0	165	85	0	14	250	250	237	246	21	0	0	0	0	1268	4350
16	CTRL	2	2	3	0	0	0	0	0	0	0	0	114	234	186	0	0	0	0	0	0	0	0	0	534	4350
16	CTRL	2	3	1	83	250	34	0	0	0	0	0	98	233	233	36	0	0	113	234	250	250	250	71	2135	4287
16	CTRL	2	3	2	0	0	0	0	0	0	0	149	68	0	0	0	0	0	0	0	0	0	0	83	300	4287
16	CTRL	2	3	3	0	0	133	234	250	250	250	34	0	0	0	131	250	250	70	0	0	0	0	0	1852	4287
16	CTRL	2	4	1	0	0	0	0	0	149	250	102	0	0	114	250	217	120	0	0	0	0	0	128	1330	3966
16	CTRL	2	4	2	16	250	68	0	0	0	0	0	0	0	0	0	0	0	0	0	0	196	250	38	818	3966
16	CTRL	2	4	3	0	0	116	233	250	1	0	65	250	186	0	0	0	80	233	250	154	0	0	0	1818	3966
16	CTRL	2	5	1	0	0	116	233	118	0	0	0	0	31	233	186	0	0	0	0	0	179	250	55	1401	4116
16	CTRL	2	5	2	0	0	0	0	66	250	250	233	250	136	0	0	147	250	233	250	221	0	0	129	2415	4116
16	CTRL	2	5	3	0	233	67	0	0	0	0	0	0	0	0	0	0	0	0	0	0	0	0	0	300	4116
16	CTRL	2	6	1	0	133	234	0	0	0	0	82	250	52	0	0	0	13	234	250	37	0	112	234	1631	4165
16	CTRL	2	6	2	33	50	0	0	0	115	250	85	0	0	0	0	47	153	0	0	146	250	54	0	1183	4165
16	CTRL	2	6	3	0	0	0	199	250	118	0	0	0	148	250	250	136	0	0	0	0	0	0	0	1351	4165
16	CTRL	2	7	1	0	0	0	0	0	0	0	0	0	0	0	0	0	0	0	0	129	200	238	0	567	4382
16	CTRL	2	7	2	0	0	0	66	250	232	250	250	250	250	220	0	0	113	250	234	54	0	0	178	2597	4382
16	CTRL	2	7	3	33	250	250	134	0	0	0	0	0	0	0	230	250	71	0	0	0	0	0	0	1218	4382
16	CTRL	2	8	1	0	217	216	0	0	0	0	0	0	0	0	0	0	184	117	0	0	0	0	0	734	4300
16	CTRL	2	8	2	0	0	0	199	135	0	0	0	248	250	250	236	200	0	0	0	0	0	0	0	1518	4300
16	CTRL	2	8	3	0	0	0	0	49	234	250	185	0	0	0	0	0	0	80	250	250	250	250	250	2048	4300
16	CTRL	2	9	1	50	184	0	0	0	0	0	0	31	250	250	233	234	3	0	0	0	0	0	228	1463	3949
16	CTRL	2	9	2	0	0	0	0	0	0	0	64	153	0	0	0	0	163	100	171	0	0	0	0	651	3949
16	CTRL	2	9	3	0	0	233	232	250	250	250	103	0	0	0	0	0	0	0	0	96	232	189	0	1835	3949
16	CTRL	2	10	1	0	0	0	0	0	0	0	0	0	0	0	0	147	87	0	0	0	46	216	217	713	4117
16	CTRL	2	10	2	33	250	51	0	0	165	250	250	169	0	0	0	0	113	250	250	233	155	0	0	2169	4117
16	CTRL	2	10	3	0	0	116	250	185	0	0	0	0	181	234	233	36	0	0	0	0	0	0	0	1235	4117
16	CTRL	2	11	1	0	0	66	250	250	250	35	0	0	0	0	0	0	0	0	0	0	0	0	0	851	4348
16	CTRL	2	11	2	0	200	100	0	0	0	0	0	0	0	0	0	0	229	250	250	250	105	0	0	1384	4348
16	CTRL	2	11	3	0	0	0	0	0	0	148	250	250	236	247	250	170	0	0	0	0	79	233	250	2113	4348
16	CTRL	2	12	1	0	0	0	0	198	52	0	0	0	0	0	0	0	0	0	0	0	95	234	222	801	3837
16	CTRL	2	12	2	33	250	250	218	0	0	0	48	233	233	233	250	250	250	250	233	234	71	0	0	3036	3837
16	CTRL	2	12	3	0	0	0	0	0	0	0	0	0	0	0	0	0	0	0	0	0	0	0	0	0	3837
16	CTRL	2	13	1	0	0	0	0	83	0	0	0	0	48	216	250	137	0	0	0	63	233	234	250	1514	3750
16	CTRL	2	13	2	0	0	0	0	66	250	134	0	0	0	0	0	47	250	120	0	0	0	0	0	867	3750
16	CTRL	2	13	3	217	100	0	0	0	0	49	250	233	119	0	0	0	0	63	234	104	0	0	0	1369	3750
16	CTRL	2	14	1	183	234	83	0	0	0	0	0	0	0	0	0	0	0	13	250	200	183	72	0	1218	3521
16	CTRL	2	14	2	0	0	0	0	249	250	233	250	150	136	230	250	201	87	0	0	0	0	0	0	2036	3521
16	CTRL	2	14	3	0	0	99	168	0	0	0	0	0	0	0	0	0	0	0	0	0	0	0	0	267	3521
16	CTRL	3	1	1	0	183	101	0	0	0	132	250	18	0	0	0	0	0	0	0	0	0	0	0	684	4367
16	CTRL	3	1	2	0	0	0	0	216	250	35	0	148	250	233	250	250	250	250	250	250	250	250	250	3382	4367
16	CTRL	3	1	3	0	0	83	218	0	0	0	0	0	0	0	0	0	0	0	0	0	0	0	0	301	4367
16	CTRL	3	2	1	0	0	216	234	134	0	0	15	250	219	0	0	0	0	0	0	0	112	122	100	1402	3721
16	CTRL	3	2	2	0	0	0	0	0	0	165	152	0	0	198	250	250	250	250	250	233	71	0	0	2069	3721
16	CTRL	3	2	3	0	0	0	0	49	201	0	0	0	0	0	0	0	0	0	0	0	0	0	0	250	3721
16	CTRL	3	3	1	0	0	0	0	217	232	101	0	0	0	0	0	214	220	0	0	0	0	0	0	984	3981
16	CTRL	3	3	2	0	216	250	168	0	0	0	0	0	47	250	220	0	0	0	0	196	250	4	0	1601	3981
16	CTRL	3	3	3	0	0	0	0	0	0	82	233	250	136	0	0	0	0	80	220	0	0	167	228	1396	3981
16	CTRL	3	4	1	0	0	133	0	0	0	0	0	0	0	0	0	0	0	0	0	196	250	138	0	717	4215
16	CTRL	3	4	2	66	234	34	166	68	0	0	0	148	250	233	233	20	0	0	0	0	0	45	233	1730	4215
16	CTRL	3	4	3	0	0	0	0	132	234	250	233	35	0	0	0	164	236	246	238	0	0	0	0	1768	4215
16	CTRL	3	5	1	0	0	0	115	250	2	0	0	0	0	30	234	103	0	0	0	0	0	0	0	734	4049
16	CTRL	3	5	2	0	0	166	51	0	0	0	0	147	187	0	0	0	0	0	0	0	0	0	0	551	4049
16	CTRL	3	5	3	0	217	0	0	0	198	250	233	53	47	203	0	0	63	250	250	250	250	250	250	2764	4049
16	CTRL	3	6	1	0	0	216	184	0	0	0	0	0	0	0	0	0	0	0	0	63	250	87	0	800	4214
16	CTRL	3	6	2	0	200	0	0	0	0	0	0	81	250	250	250	53	0	46	250	104	0	0	0	1484	4214
16	CTRL	3	6	3	0	0	0	0	216	250	250	233	102	0	0	0	147	250	137	0	0	0	112	233	1930	4214
16	CTRL	3	7	1	17	250	117	0	0	232	233	250	85	0	0	0	130	234	53	0	0	0	0	0	1601	4115
16	CTRL	3	7	2	0	0	66	234	184	0	0	0	81	250	250	250	53	0	0	0	0	0	0	0	1368	4115
16	CTRL	3	7	3	0	0	0	0	0	0	0	0	0	0	0	0	0	0	46	234	250	250	133	233	1146	4115
16	CTRL	3	8	1	17	250	0	0	0	0	0	0	0	0	0	0	0	0	0	0	0	0	12	172	451	4189
16	CTRL	3	8	2	0	0	166	134	0	0	0	0	0	65	102	0	0	0	0	0	0	0	0	0	467	4189
16	CTRL	3	8	3	0	0	0	49	250	234	250	217	234	135	81	250	250	250	250	234	250	250	87	0	3271	4189
16	CTRL	3	9	1	16	234	200	0	0	0	0	0	81	233	250	170	0	0	197	250	233	154	0	0	2018	4232
[truncated: 2,915 more rows]

## Sheet: Post-Test
Subject	Group	Run	Trial	Position	RSP	RT				KEY
1	CTRL	1	1	2	2	2795				Position = position of the scene that was presented in the subliminal masking sequence
1	CTRL	1	2	2	1	2740				RSP = button press response (1 for left, 2 for right)
1	CTRL	1	3	2	2	2729
1	CTRL	1	4	1	2	2538
1	CTRL	1	5	2	2	3441
1	CTRL	1	6	1	1	1804
1	CTRL	1	7	1	2	1955
1	CTRL	1	8	2	1	1925
1	CTRL	1	9	1	2	2458
1	CTRL	1	10	1	NR	NR
1	CTRL	1	11	2	1	4583
1	CTRL	1	12	2	2	2143
1	CTRL	1	13	1	1	2086
1	CTRL	1	14	1	1	1948
1	CTRL	2	1	1	2	2336
1	CTRL	2	2	1	NR	NR
1	CTRL	2	3	2	1	1817
1	CTRL	2	4	2	2	1502
1	CTRL	2	5	2	2	1977
1	CTRL	2	6	1	1	2487
1	CTRL	2	7	2	NR	NR
1	CTRL	2	8	2	2	1617
1	CTRL	2	9	1	1	1695
1	CTRL	2	10	1	1	3933
1	CTRL	2	11	1	1	1998
1	CTRL	2	12	1	2	2079
1	CTRL	2	13	2	2	2286
1	CTRL	2	14	2	2	1325
1	CTRL	3	1	1	2	2600
1	CTRL	3	2	2	1	4020
1	CTRL	3	3	1	2	1389
1	CTRL	3	4	2	1	4395
1	CTRL	3	5	1	1	1148
1	CTRL	3	6	2	1	3709
1	CTRL	3	7	2	2	1897
1	CTRL	3	8	2	2	3093
1	CTRL	3	9	1	2	3080
1	CTRL	3	10	1	1	1649
1	CTRL	3	11	2	2	2375
1	CTRL	3	12	1	1	1580
1	CTRL	3	13	2	2	1873
1	CTRL	3	14	1	1	1933
2	CTRL	1	1	2	2	2953
2	CTRL	1	2	1	1	2050
2	CTRL	1	3	2	2	2177
2	CTRL	1	4	1	1	3507
2	CTRL	1	5	1	1	2921
2	CTRL	1	6	2	2	2578
2	CTRL	1	7	2	2	2539
2	CTRL	1	8	2	1	2855
2	CTRL	1	9	1	2	1564
2	CTRL	1	10	1	2	3361
2	CTRL	1	11	2	1	2682
2	CTRL	1	12	1	2	821
2	CTRL	1	13	1	1	1557
2	CTRL	1	14	2	2	1123
2	CTRL	2	1	2	2	2243
2	CTRL	2	2	1	1	2005
2	CTRL	2	3	1	1	2122
2	CTRL	2	4	2	2	1032
2	CTRL	2	5	2	2	2335
2	CTRL	2	6	2	1	2633
2	CTRL	2	7	1	1	2086
2	CTRL	2	8	1	2	892
2	CTRL	2	9	2	1	2617
2	CTRL	2	10	1	1	2210
2	CTRL	2	11	1	1	1578
2	CTRL	2	12	2	2	2472
2	CTRL	2	13	1	2	3010
2	CTRL	2	14	2	1	2617
2	CTRL	3	1	2	2	2261
2	CTRL	3	2	1	1	3868
2	CTRL	3	3	1	1	2270
2	CTRL	3	4	1	1	1958
2	CTRL	3	5	2	1	2742
2	CTRL	3	6	1	2	2455
2	CTRL	3	7	1	1	1721
2	CTRL	3	8	2	1	3441
2	CTRL	3	9	2	2	2893
2	CTRL	3	10	1	2	2275
2	CTRL	3	11	1	1	1845
2	CTRL	3	12	2	1	2867
2	CTRL	3	13	2	1	3786
2	CTRL	3	14	2	2	2674
3	CTRL	1	1	2	2	4366
3	CTRL	1	2	1	2	3846
3	CTRL	1	3	2	1	2946
3	CTRL	1	4	1	2	2981
3	CTRL	1	5	2	2	3970
3	CTRL	1	6	1	1	1804
3	CTRL	1	7	1	2	3419
3	CTRL	1	8	2	2	3198
3	CTRL	1	9	1	1	1862
3	CTRL	1	10	1	2	3820
3	CTRL	1	11	2	2	3008
3	CTRL	1	12	1	1	1737
3	CTRL	1	13	2	2	2843
3	CTRL	1	14	2	2	1054
3	CTRL	2	1	1	1	1086
3	CTRL	2	2	2	2	3121
3	CTRL	2	3	1	2	1948
3	CTRL	2	4	1	2	1302
3	CTRL	2	5	2	1	1946
3	CTRL	2	6	1	1	2860
3	CTRL	2	7	1	1	2886
3	CTRL	2	8	2	2	2915
3	CTRL	2	9	1	1	3973
3	CTRL	2	10	2	1	3441
3	CTRL	2	11	2	1	4303
3	CTRL	2	12	2	2	2133
3	CTRL	2	13	1	1	2336
3	CTRL	2	14	2	1	1452
3	CTRL	3	1	1	2	2789
3	CTRL	3	2	1	1	1179
3	CTRL	3	3	2	2	1099
3	CTRL	3	4	1	1	3877
3	CTRL	3	5	1	2	1395
3	CTRL	3	6	2	1	3406
3	CTRL	3	7	2	2	3385
3	CTRL	3	8	1	2	2967
3	CTRL	3	9	2	1	2394
3	CTRL	3	10	2	1	2345
3	CTRL	3	11	2	2	3707
3	CTRL	3	12	1	1	2749
3	CTRL	3	13	1	2	2834
3	CTRL	3	14	2	1	3315
4	CTRL	1	1	1	2	1903
4	CTRL	1	2	2	1	3637
4	CTRL	1	3	1	2	1960
4	CTRL	1	4	1	1	1898
4	CTRL	1	5	1	1	1137
4	CTRL	1	6	2	2	3063
4	CTRL	1	7	2	2	1695
4	CTRL	1	8	2	2	2590
4	CTRL	1	9	1	2	2202
4	CTRL	1	10	2	2	2126
4	CTRL	1	11	2	1	2065
4	CTRL	1	12	2	2	1821
4	CTRL	1	13	1	1	1187
4	CTRL	1	14	1	1	2807
4	CTRL	2	1	1	1	1167
4	CTRL	2	2	2	1	1229
4	CTRL	2	3	2	1	972
4	CTRL	2	4	1	1	1668
4	CTRL	2	5	1	2	910
4	CTRL	2	6	2	2	1027
4	CTRL	2	7	2	2	1182
4	CTRL	2	8	1	1	783
4	CTRL	2	9	2	1	1070
4	CTRL	2	10	2	2	3143
4	CTRL	2	11	1	1	2228
4	CTRL	2	12	1	1	2435
4	CTRL	2	13	1	1	1182
4	CTRL	2	14	2	1	826
4	CTRL	3	1	1	1	987
4	CTRL	3	2	2	1	1181
4	CTRL	3	3	1	1	1072
4	CTRL	3	4	1	2	1869
4	CTRL	3	5	2	2	1254
4	CTRL	3	6	2	1	1172
4	CTRL	3	7	1	2	1179
4	CTRL	3	8	2	2	1363
4	CTRL	3	9	1	2	1179
4	CTRL	3	10	1	1	1283
4	CTRL	3	11	2	1	1162
4	CTRL	3	12	2	2	1155
4	CTRL	3	13	2	2	1500
4	CTRL	3	14	1	2	1335
5	CTRL	1	1	2	2	2485
5	CTRL	1	2	1	1	3279
5	CTRL	1	3	1	1	3150
5	CTRL	1	4	2	2	1875
5	CTRL	1	5	2	1	1683
5	CTRL	1	6	1	1	2398
5	CTRL	1	7	1	1	3797
5	CTRL	1	8	2	1	3143
5	CTRL	1	9	2	2	2931
5	CTRL	1	10	2	1	2838
5	CTRL	1	11	1	1	2373
5	CTRL	1	12	2	2	1892
5	CTRL	1	13	1	1	1458
5	CTRL	1	14	1	2	2508
5	CTRL	2	1	1	1	1984
5	CTRL	2	2	2	1	2629
5	CTRL	2	3	1	2	3237
5	CTRL	2	4	2	2	2874
5	CTRL	2	5	1	2	3537
5	CTRL	2	6	1	1	3558
5	CTRL	2	7	1	2	3212
5	CTRL	2	8	2	2	1872
5	CTRL	2	9	2	2	4226
5	CTRL	2	10	1	1	2260
5	CTRL	2	11	1	2	2748
5	CTRL	2	12	2	2	3846
5	CTRL	2	13	2	1	4224
5	CTRL	2	14	2	1	1874
5	CTRL	3	1	2	2	1702
5	CTRL	3	2	2	1	1770
5	CTRL	3	3	1	2	3427
5	CTRL	3	4	2	1	4228
5	CTRL	3	5	1	1	2810
5	CTRL	3	6	1	2	3784
5	CTRL	3	7	2	1	3224
5	CTRL	3	8	2	1	3973
5	CTRL	3	9	1	2	3226
5	CTRL	3	10	2	1	3018
5	CTRL	3	11	1	1	3142
5	CTRL	3	12	2	2	3446
5	CTRL	3	13	1	1	2903
5	CTRL	3	14	1	2	3544
6	CTRL	1	1	2	1	2052
6	CTRL	1	2	2	2	1468
6	CTRL	1	3	1	2	1508
6	CTRL	1	4	1	2	2408
6	CTRL	1	5	2	2	1466
6	CTRL	1	6	2	1	1145
6	CTRL	1	7	1	1	1090
6	CTRL	1	8	1	2	1181
6	CTRL	1	9	2	2	1705
6	CTRL	1	10	1	2	1684
6	CTRL	1	11	2	1	1074
6	CTRL	1	12	2	2	1955
6	CTRL	1	13	1	1	780
6	CTRL	1	14	1	2	1923
6	CTRL	2	1	2	1	868
6	CTRL	2	2	2	2	1481
6	CTRL	2	3	1	1	1222
6	CTRL	2	4	1	1	1177
6	CTRL	2	5	2	2	907
6	CTRL	2	6	BAD	BAD	BAD
6	CTRL	2	7	2	1	1478
6	CTRL	2	8	2	1	1801
6	CTRL	2	9	1	1	1097
6	CTRL	2	10	1	1	992
6	CTRL	2	11	1	1	1034
6	CTRL	2	12	1	1	1101
6	CTRL	2	13	1	2	923
6	CTRL	2	14	2	2	896
6	CTRL	3	1	1	2	4948
6	CTRL	3	2	1	1	1336
6	CTRL	3	3	1	1	986
6	CTRL	3	4	2	1	2011
6	CTRL	3	5	1	1	1578
6	CTRL	3	6	2	1	1898
6	CTRL	3	7	2	2	1559
6	CTRL	3	8	2	1	1883
6	CTRL	3	9	2	1	1761
6	CTRL	3	10	1	1	1401
6	CTRL	3	11	1	2	1752
6	CTRL	3	12	2	2	1280
6	CTRL	3	13	2	2	1249
6	CTRL	3	14	1	1	977
7	CTRL	1	1	2	2	2818
7	CTRL	1	2	1	1	2432
7	CTRL	1	3	1	2	2111
7	CTRL	1	4	1	1	2540
7	CTRL	1	5	2	2	2153
7	CTRL	1	6	2	2	2754
7	CTRL	1	7	2	2	1430
7	CTRL	1	8	2	2	2184
7	CTRL	1	9	2	1	1577
7	CTRL	1	10	1	1	1618
7	CTRL	1	11	2	2	1429
7	CTRL	1	12	1	2	1650
7	CTRL	1	13	1	1	1204
7	CTRL	1	14	1	2	2207
7	CTRL	2	1	1	1	2144
7	CTRL	2	2	1	1	2489
7	CTRL	2	3	1	1	1930
7	CTRL	2	4	2	1	1373
7	CTRL	2	5	1	2	1136
7	CTRL	2	6	1	1	2024
7	CTRL	2	7	2	1	2151
7	CTRL	2	8	2	1	2498
7	CTRL	2	9	2	1	1634
7	CTRL	2	10	2	2	1914
7	CTRL	2	11	1	2	1519
7	CTRL	2	12	1	1	993
7	CTRL	2	13	2	2	2115
7	CTRL	2	14	2	1	1200
7	CTRL	3	1	2	2	2057
7	CTRL	3	2	1	1	1156
7	CTRL	3	3	1	1	1686
7	CTRL	3	4	2	1	1878
7	CTRL	3	5	1	2	1203
7	CTRL	3	6	1	1	2205
7	CTRL	3	7	2	2	1511
7	CTRL	3	8	1	1	2289
7	CTRL	3	9	2	2	1240
7	CTRL	3	10	1	1	1921
7	CTRL	3	11	2	1	1631
7	CTRL	3	12	1	1	1166
7	CTRL	3	13	2	1	2561
7	CTRL	3	14	2	2	2418
8	CTRL	1	1	2	1	2986
8	CTRL	1	2	1	1	2720
8	CTRL	1	3	2	1	3774
8	CTRL	1	4	2	1	1393
8	CTRL	1	5	1	2	2342
8	CTRL	1	6	2	1	2270
8	CTRL	1	7	1	2	2633
8	CTRL	1	8	1	1	3567
8	CTRL	1	9	2	1	4008
8	CTRL	1	10	1	2	3653
8	CTRL	1	11	2	1	938
8	CTRL	1	12	1	2	2558
8	CTRL	1	13	2	2	3539
8	CTRL	1	14	1	2	1609
8	CTRL	2	1	2	1	1315
8	CTRL	2	2	1	1	2208
8	CTRL	2	3	2	1	1845
8	CTRL	2	4	1	1	1542
8	CTRL	2	5	2	1	1317
8	CTRL	2	6	2	1	1595
8	CTRL	2	7	1	1	1720
8	CTRL	2	8	1	2	1737
8	CTRL	2	9	1	1	1635
8	CTRL	2	10	2	1	1281
8	CTRL	2	11	1	1	1481
8	CTRL	2	12	2	2	1759
8	CTRL	2	13	1	1	3330
8	CTRL	2	14	2	1	1630
8	CTRL	3	1	2	2	2688
8	CTRL	3	2	2	1	1111
8	CTRL	3	3	1	1	1497
8	CTRL	3	4	1	1	923
8	CTRL	3	5	1	1	1650
8	CTRL	3	6	1	1	830
8	CTRL	3	7	1	1	1097
8	CTRL	3	8	2	1	824
8	CTRL	3	9	2	2	3578
8	CTRL	3	10	2	2	780
8	CTRL	3	11	2	1	1074
8	CTRL	3	12	1	1	881
8	CTRL	3	13	2	1	1291
8	CTRL	3	14	1	1	1072
9	CTRL	1	1	1	1	1517
9	CTRL	1	2	2	2	1207
9	CTRL	1	3	1	2	1167
9	CTRL	1	4	1	1	738
9	CTRL	1	5	2	2	734
9	CTRL	1	6	1	1	739
9	CTRL	1	7	1	2	2684
9	CTRL	1	8	2	2	1368
9	CTRL	1	9	2	1	986
9	CTRL	1	10	2	1	1696
9	CTRL	1	11	2	2	1728
9	CTRL	1	12	1	1	1377
9	CTRL	1	13	1	1	1918
9	CTRL	1	14	2	2	1207
9	CTRL	2	1	1	1	956
9	CTRL	2	2	2	2	1611
9	CTRL	2	3	1	1	1293
9	CTRL	2	4	2	1	868
9	CTRL	2	5	2	2	851
9	CTRL	2	6	1	1	1088
9	CTRL	2	7	2	2	746
9	CTRL	2	8	1	1	572
9	CTRL	2	9	1	2	1639
9	CTRL	2	10	1	1	1233
9	CTRL	2	11	2	1	1963
9	CTRL	2	12	2	1	1049
9	CTRL	2	13	1	1	722
9	CTRL	2	14	2	2	1564
9	CTRL	3	1	2	2	1591
9	CTRL	3	2	2	1	1449
9	CTRL	3	3	1	2	1238
9	CTRL	3	4	1	2	1597
9	CTRL	3	5	1	1	911
9	CTRL	3	6	2	1	1045
9	CTRL	3	7	2	1	1974
9	CTRL	3	8	1	2	3019
9	CTRL	3	9	1	2	1627
9	CTRL	3	10	2	2	1541
9	CTRL	3	11	1	1	1718
9	CTRL	3	12	2	2	1147
9	CTRL	3	13	2	2	1085
9	CTRL	3	14	1	1	2286
10	CTRL	1	1	2	1	4379
10	CTRL	1	2	1	1	3948
10	CTRL	1	3	2	1	3351
10	CTRL	1	4	2	2	4495
10	CTRL	1	5	2	1	2693
10	CTRL	1	6	1	1	2121
10	CTRL	1	7	1	1	1031
10	CTRL	1	8	1	1	3419
10	CTRL	1	9	1	1	2566
10	CTRL	1	10	2	2	1928
10	CTRL	1	11	1	1	5311
10	CTRL	1	12	2	1	1680
10	CTRL	1	13	1	2	3608
10	CTRL	1	14	2	1	2456
10	CTRL	2	1	2	1	3589
10	CTRL	2	2	1	1	3513
10	CTRL	2	3	2	1	3555
10	CTRL	2	4	1	1	2297
10	CTRL	2	5	2	1	2884
10	CTRL	2	6	2	1	2526
10	CTRL	2	7	1	1	3215
10	CTRL	2	8	1	2	2587
10	CTRL	2	9	1	1	2558
10	CTRL	2	10	2	1	4416
10	CTRL	2	11	1	1	2754
10	CTRL	2	12	1	1	2271
10	CTRL	2	13	2	2	2796
10	CTRL	2	14	2	1	1965
10	CTRL	3	1	1	1	2946
10	CTRL	3	2	2	2	2332
10	CTRL	3	3	2	2	1903
10	CTRL	3	4	1	1	3067
10	CTRL	3	5	1	2	3773
10	CTRL	3	6	2	2	4140
10	CTRL	3	7	2	1	4472
10	CTRL	3	8	1	2	2299
10	CTRL	3	9	1	1	3338
10	CTRL	3	10	2	1	3232
10	CTRL	3	11	2	2	3176
10	CTRL	3	12	1	1	1512
10	CTRL	3	13	1	1	3404
10	CTRL	3	14	2	2	1476
11	CTRL	1	1	1	2	1448
11	CTRL	1	2	1	2	2000
11	CTRL	1	3	2	1	3305
11	CTRL	1	4	1	2	1474
11	CTRL	1	5	2	1	2724
11	CTRL	1	6	2	2	1766
11	CTRL	1	7	2	1	1473
11	CTRL	1	8	2	2	1873
11	CTRL	1	9	2	1	2534
11	CTRL	1	10	1	2	3275
11	CTRL	1	11	1	2	1448
11	CTRL	1	12	2	1	1176
11	CTRL	1	13	1	2	2946
11	CTRL	1	14	1	2	899
11	CTRL	2	1	1	1	2064
11	CTRL	2	2	1	2	1037
11	CTRL	2	3	1	2	1238
11	CTRL	2	4	2	1	1679
11	CTRL	2	5	1	2	1182
11	CTRL	2	6	2	2	1577
11	CTRL	2	7	2	1	1023
11	CTRL	2	8	2	2	961
11	CTRL	2	9	2	2	1389
11	CTRL	2	10	1	2	2050
11	CTRL	2	11	2	2	1871
11	CTRL	2	12	2	2	959
11	CTRL	2	13	1	2	1733
11	CTRL	2	14	1	1	1805
11	CTRL	3	1	2	1	1498
11	CTRL	3	2	1	1	1496
11	CTRL	3	3	2	1	1287
11	CTRL	3	4	1	1	2855
11	CTRL	3	5	1	2	1547
11	CTRL	3	6	2	2	1899
11	CTRL	3	7	1	2	1399
11	CTRL	3	8	2	1	1237
11	CTRL	3	9	1	2	1000
11	CTRL	3	10	2	2	2587
11	CTRL	3	11	2	1	2210
11	CTRL	3	12	1	1	2214
11	CTRL	3	13	2	1	1425
11	CTRL	3	14	1	2	3567
12	CTRL	1	1	2	2	1946
12	CTRL	1	2	1	2	2038
12	CTRL	1	3	2	2	1963
12	CTRL	1	4	1	1	3204
12	CTRL	1	5	1	2	1751
12	CTRL	1	6	2	1	1385
12	CTRL	1	7	1	2	1849
12	CTRL	1	8	1	1	1517
12	CTRL	1	9	2	2	2283
12	CTRL	1	10	1	2	1827
12	CTRL	1	11	2	2	1706
12	CTRL	1	12	2	1	1119
12	CTRL	1	13	1	2	1908
12	CTRL	1	14	2	2	2064
12	CTRL	2	1	2	2	1069
12	CTRL	2	2	2	2	1879
12	CTRL	2	3	2	2	2556
12	CTRL	2	4	2	2	2233
12	CTRL	2	5	1	1	1698
12	CTRL	2	6	2	2	1580
12	CTRL	2	7	2	2	878
12	CTRL	2	8	1	2	1629
12	CTRL	2	9	1	1	1212
12	CTRL	2	10	2	2	754
12	CTRL	2	11	1	1	1646
12	CTRL	2	12	1	1	2285
12	CTRL	2	13	1	2	1017
12	CTRL	2	14	1	2	1437
12	CTRL	3	1	1	2	1906
12	CTRL	3	2	1	1	1255
12	CTRL	3	3	1	1	1316
12	CTRL	3	4	1	2	1610
12	CTRL	3	5	1	2	3828
12	CTRL	3	6	2	1	1169
12	CTRL	3	7	2	2	722
12	CTRL	3	8	2	2	1455
12	CTRL	3	9	1	2	817
12	CTRL	3	10	2	2	693
12	CTRL	3	11	2	2	716
12	CTRL	3	12	2	2	1296
12	CTRL	3	13	1	2	1386
12	CTRL	3	14	2	2	1710
13	CTRL	1	1	2	2	1650
13	CTRL	1	2	1	2	3076
13	CTRL	1	3	2	1	2446
13	CTRL	1	4	1	1	2506
13	CTRL	1	5	1	1	3259
13	CTRL	1	6	1	1	3847
13	CTRL	1	7	1	1	1339
13	CTRL	1	8	2	2	2698
13	CTRL	1	9	2	2	1903
13	CTRL	1	10	2	1	2105
13	CTRL	1	11	2	2	2611
13	CTRL	1	12	1	2	3766
13	CTRL	1	13	1	1	1836
13	CTRL	1	14	2	2	1946
13	CTRL	2	1	2	1	2080
13	CTRL	2	2	1	2	2165
13	CTRL	2	3	2	1	2376
13	CTRL	2	4	2	2	1645
13	CTRL	2	5	1	1	5161
13	CTRL	2	6	2	2	2118
13	CTRL	2	7	2	2	2972
13	CTRL	2	8	2	2	3274
13	CTRL	2	9	1	2	3067
13	CTRL	2	10	1	2	1537
13	CTRL	2	11	2	1	4645
13	CTRL	2	12	1	2	2448
13	CTRL	2	13	1	2	1346
13	CTRL	2	14	1	1	4080
13	CTRL	3	1	1	2	2637
13	CTRL	3	2	2	2	2662
13	CTRL	3	3	1	1	1496
13	CTRL	3	4	1	1	1769
13	CTRL	3	5	1	1	2205
13	CTRL	3	6	2	2	3266
13	CTRL	3	7	2	2	2041
13	CTRL	3	8	2	2	2659
13	CTRL	3	9	2	2	2008
13	CTRL	3	10	1	2	2209
13	CTRL	3	11	1	1	2420
13	CTRL	3	12	1	1	2303
13	CTRL	3	13	2	1	1897
13	CTRL	3	14	2	2	1801
14	CTRL	1	1	2	1	3827
14	CTRL	1	2	1	1	2662
14	CTRL	1	3	1	1	4758
14	CTRL	1	4	2	1	3146
14	CTRL	1	5	2	2	1375
14	CTRL	1	6	1	1	4000
14	CTRL	1	7	2	1	2452
14	CTRL	1	8	2	1	1703
14	CTRL	1	9	1	1	2803
14	CTRL	1	10	1	1	4024
14	CTRL	1	11	1	1	3658
14	CTRL	1	12	2	2	3226
14	CTRL	1	13	1	1	3945
14	CTRL	1	14	2	1	1541
14	CTRL	2	1	1	2	4959
14	CTRL	2	2	2	2	1980
14	CTRL	2	3	1	2	1986
14	CTRL	2	4	2	2	2414
14	CTRL	2	5	2	1	1222
14	CTRL	2	6	2	2	3096
14	CTRL	2	7	1	2	1601
14	CTRL	2	8	1	1	2902
14	CTRL	2	9	1	2	1796
14	CTRL	2	10	2	2	1868
14	CTRL	2	11	2	1	1744
14	CTRL	2	12	2	1	3539
14	CTRL	2	13	1	1	5399
14	CTRL	2	14	1	1	1629
14	CTRL	3	1	1	1	1883
14	CTRL	3	2	2	2	2228
14	CTRL	3	3	1	1	3146
14	CTRL	3	4	2	2	2858
14	CTRL	3	5	2	2	1525
14	CTRL	3	6	2	1	1600
14	CTRL	3	7	2	2	4082
14	CTRL	3	8	2	1	2049
14	CTRL	3	9	1	2	3860
14	CTRL	3	10	1	1	2598
14	CTRL	3	11	1	1	1519
14	CTRL	3	12	2	2	1858
14	CTRL	3	13	1	1	1527
14	CTRL	3	14	1	1	2095
15	CTRL	1	1	1	1	3203
15	CTRL	1	2	1	1	2661
15	CTRL	1	3	1	2	3746
15	CTRL	1	4	2	2	3078
15	CTRL	1	5	2	2	2454
15	CTRL	1	6	2	1	2278
15	CTRL	1	7	1	1	2103
15	CTRL	1	8	1	1	4118
15	CTRL	1	9	1	1	2287
15	CTRL	1	10	1	2	3727
15	CTRL	1	11	2	2	1972
15	CTRL	1	12	2	1	2439
15	CTRL	1	13	2	2	2339
15	CTRL	1	14	2	1	1359
15	CTRL	2	1	1	1	1408
15	CTRL	2	2	2	1	1888
15	CTRL	2	3	1	2	2024
15	CTRL	2	4	1	1	2368
15	CTRL	2	5	2	2	2279
15	CTRL	2	6	1	1	2277
15	CTRL	2	7	2	2	1866
15	CTRL	2	8	1	1	1211
15	CTRL	2	9	2	1	2295
15	CTRL	2	10	2	2	2743
15	CTRL	2	11	2	1	1412
15	CTRL	2	12	1	1	2689
15	CTRL	2	13	1	2	1630
15	CTRL	2	14	2	1	1443
15	CTRL	3	1	1	1	1980
15	CTRL	3	2	2	2	1853
15	CTRL	3	3	1	1	1669
15	CTRL	3	4	2	1	1634
15	CTRL	3	5	1	1	1673
15	CTRL	3	6	1	2	1780
15	CTRL	3	7	1	2	2845
15	CTRL	3	8	2	2	2961
15	CTRL	3	9	1	1	1689
15	CTRL	3	10	2	1	1406
15	CTRL	3	11	2	2	1434
15	CTRL	3	12	2	1	2868
15	CTRL	3	13	1	2	1376
15	CTRL	3	14	2	2	1980
16	CTRL	1	1	1	1	1337
16	CTRL	1	2	1	1	2849
16	CTRL	1	3	1	1	1044
16	CTRL	1	4	2	2	2244
16	CTRL	1	5	2	1	2272
16	CTRL	1	6	1	2	2325
16	CTRL	1	7	2	2	1366
16	CTRL	1	8	2	2	1835
16	CTRL	1	9	2	2	4225
16	CTRL	1	10	1	2	1719
16	CTRL	1	11	2	2	2103
16	CTRL	1	12	1	1	2787
16	CTRL	1	13	2	2	1105
16	CTRL	1	14	1	1	3692
16	CTRL	2	1	1	1	1789
16	CTRL	2	2	2	2	2860
16	CTRL	2	3	1	1	1644
16	CTRL	2	4	1	1	2524
16	CTRL	2	5	2	2	2393
16	CTRL	2	6	1	1	1892
16	CTRL	2	7	2	1	1377
16	CTRL	2	8	1	1	2191
16	CTRL	2	9	2	2	2493
16	CTRL	2	10	2	2	3502
16	CTRL	2	11	2	2	2024
16	CTRL	2	12	1	1	2374
16	CTRL	2	13	2	2	3624
16	CTRL	2	14	1	1	2781
16	CTRL	3	1	1	1	1045
16	CTRL	3	2	1	1	2224
16	CTRL	3	3	1	2	3273
16	CTRL	3	4	1	1	811
16	CTRL	3	5	2	2	3428
16	CTRL	3	6	1	1	1113
16	CTRL	3	7	1	2	1571
16	CTRL	3	8	2	1	2133
16	CTRL	3	9	2	1	915
16	CTRL	3	10	2	1	2356
16	CTRL	3	11	2	2	2064
16	CTRL	3	12	1	1	856
16	CTRL	3	13	2	1	2274
16	CTRL	3	14	2	2	2145
17	CTRL	1	1	2	2	4575
17	CTRL	1	2	1	1	2894
17	CTRL	1	3	1	2	2318
17	CTRL	1	4	1	2	2100
17	CTRL	1	5	1	2	2120
17	CTRL	1	6	2	1	1799
17	CTRL	1	7	2	1	3758
17	CTRL	1	8	1	1	2307
17	CTRL	1	9	1	2	2807
17	CTRL	1	10	2	1	3227
17	CTRL	1	11	1	2	1856
17	CTRL	1	12	2	1	1712
17	CTRL	1	13	2	2	2608
17	CTRL	1	14	2	1	2610
17	CTRL	2	1	2	1	2138
17	CTRL	2	2	1	1	2459
17	CTRL	2	3	2	2	2892
17	CTRL	2	4	1	2	2425
17	CTRL	2	5	1	1	2274
17	CTRL	2	6	2	1	2591
17	CTRL	2	7	2	1	2336
17	CTRL	2	8	2	2	1922
17	CTRL	2	9	1	2	2757
17	CTRL	2	10	1	1	2490
17	CTRL	2	11	1	1	3149
17	CTRL	2	12	2	2	3120
17	CTRL	2	13	1	1	2533
17	CTRL	2	14	2	2	3033
17	CTRL	3	1	1	2	2000
17	CTRL	3	2	1	2	2217
17	CTRL	3	3	1	2	3084
17	CTRL	3	4	2	1	2222
17	CTRL	3	5	2	2	2157
17	CTRL	3	6	1	1	2693
17	CTRL	3	7	2	1	2448
17	CTRL	3	8	1	1	2659
17	CTRL	3	9	1	1	2799
17	CTRL	3	10	2	1	2732
17	CTRL	3	11	2	2	2866
17	CTRL	3	12	1	1	2785
17	CTRL	3	13	2	1	2237
17	CTRL	3	14	2	1	3259
18	CTRL	1	1	1	1	6447
18	CTRL	1	2	2	2	4233
18	CTRL	1	3	2	1	5186
18	CTRL	1	4	2	2	3371
18	CTRL	1	5	1	1	3643
18	CTRL	1	6	1	2	5599
18	CTRL	1	7	2	2	3761
18	CTRL	1	8	1	1	3457
18	CTRL	1	9	2	2	4210
18	CTRL	1	10	2	2	3405
18	CTRL	1	11	1	2	4725
18	CTRL	1	12	1	1	1674
18	CTRL	1	13	2	2	3650
18	CTRL	1	14	1	2	1805
18	CTRL	2	1	2	2	1799
18	CTRL	2	2	2	2	2000
18	CTRL	2	3	1	2	3474
18	CTRL	2	4	2	2	3710
18	CTRL	2	5	2	2	4774
18	CTRL	2	6	1	1	1708
18	CTRL	2	7	1	2	4954
18	CTRL	2	8	1	1	3909
18	CTRL	2	9	2	NR	NR
18	CTRL	2	10	1	2	3440
18	CTRL	2	11	2	1	3643
18	CTRL	2	12	2	2	2643
18	CTRL	2	13	1	1	3367
18	CTRL	2	14	1	1	3741
18	CTRL	3	1	2	2	2000
18	CTRL	3	2	1	1	4227
18	CTRL	3	3	2	2	1739
18	CTRL	3	4	1	1	2317
18	CTRL	3	5	1	1	2892
18	CTRL	3	6	1	2	3515
18	CTRL	3	7	2	1	2307
18	CTRL	3	8	2	2	2034
18	CTRL	3	9	1	2	155
18	CTRL	3	10	2	1	2196
18	CTRL	3	11	2	1	1945
18	CTRL	3	12	1	1	2083
18	CTRL	3	13	2	2	3071
18	CTRL	3	14	1	1	2929
19	CTRL	1	1	2	1	3107
19	CTRL	1	2	1	2	2493
19	CTRL	1	3	1	1	3820
19	CTRL	1	4	1	2	1037
19	CTRL	1	5	2	1	1423
19	CTRL	1	6	2	2	3282
19	CTRL	1	7	1	2	1054
19	CTRL	1	8	2	1	2961
19	CTRL	1	9	1	1	2840
19	CTRL	1	10	2	1	3322
19	CTRL	1	11	2	2	3630
19	CTRL	1	12	1	1	2113
19	CTRL	1	13	2	2	1999
19	CTRL	1	14	1	1	2576
19	CTRL	2	1	1	2	1356
19	CTRL	2	2	2	1	1919
19	CTRL	2	3	1	1	1617
19	CTRL	2	4	1	2	1633
19	CTRL	2	5	2	2	1873
19	CTRL	2	6	2	1	958
19	CTRL	2	7	2	1	1459
19	CTRL	2	8	1	2	2649
19	CTRL	2	9	1	1	2200
19	CTRL	2	10	2	1	1718
19	CTRL	2	11	2	1	2556
19	CTRL	2	12	1	1	1606
19	CTRL	2	13	1	2	1009
19	CTRL	2	14	2	1	1503
19	CTRL	3	1	1	1	3115
19	CTRL	3	2	2	2	1508
19	CTRL	3	3	2	1	1637
19	CTRL	3	4	2	2	1254
19	CTRL	3	5	1	1	2391
19	CTRL	3	6	1	1	2293
19	CTRL	3	7	1	2	2102
19	CTRL	3	8	2	1	2491
19	CTRL	3	9	1	2	2347
19	CTRL	3	10	1	1	2697
19	CTRL	3	11	2	1	1610
19	CTRL	3	12	2	2	3272
19	CTRL	3	13	1	2	2267
19	CTRL	3	14	2	2	1727
20	CTRL	1	1	2	1	1993
20	CTRL	1	2	2	1	1637
20	CTRL	1	3	1	1	2023
20	CTRL	1	4	2	2	1657
20	CTRL	1	5	1	1	2618
20	CTRL	1	6	1	2	1663
20	CTRL	1	7	1	2	1195
20	CTRL	1	8	2	2	2145
20	CTRL	1	9	1	2	2032
20	CTRL	1	10	1	1	1362
20	CTRL	1	11	2	1	1723
20	CTRL	1	12	2	2	1679
20	CTRL	1	13	1	2	1804
20	CTRL	1	14	2	1	2117
20	CTRL	2	1	2	2	1373
20	CTRL	2	2	2	1	1803
20	CTRL	2	3	1	2	1309
20	CTRL	2	4	1	2	1281
20	CTRL	2	5	1	1	1704
20	CTRL	2	6	2	2	1628
20	CTRL	2	7	1	1	2637
20	CTRL	2	8	2	1	1515
20	CTRL	2	9	1	2	1930
20	CTRL	2	10	2	1	1093
20	CTRL	2	11	2	2	1394
20	CTRL	2	12	1	2	1630
20	CTRL	2	13	1	1	1366
20	CTRL	2	14	2	2	1289
20	CTRL	3	1	2	2	1396
20	CTRL	3	2	1	1	1109
20	CTRL	3	3	1	2	1234
20	CTRL	3	4	2	2	1266
20	CTRL	3	5	2	1	1924
20	CTRL	3	6	1	1	1189
20	CTRL	3	7	2	2	1887
20	CTRL	3	8	2	1	1263
20	CTRL	3	9	1	2	1616
20	CTRL	3	10	1	1	1908
20	CTRL	3	11	2	1	2249
20	CTRL	3	12	1	2	1783
20	CTRL	3	13	2	1	2701
20	CTRL	3	14	1	NR	NR
1	EXPT	1	1	2	1	1913
1	EXPT	1	2	2	2	1180
1	EXPT	1	3	1	1	1753
1	EXPT	1	4	1	1	1759
1	EXPT	1	5	2	2	1367
1	EXPT	1	6	2	2	1831
1	EXPT	1	7	1	1	755
1	EXPT	1	8	1	1	1869
1	EXPT	1	9	1	1	2308
1	EXPT	1	10	2	2	2063
1	EXPT	1	11	2	1	2417
1	EXPT	1	12	1	1	2201
1	EXPT	1	13	2	1	2187
1	EXPT	1	14	1	1	1426
1	EXPT	2	1	2	2	2535
1	EXPT	2	2	2	1	1160
1	EXPT	2	3	2	1	1253
1	EXPT	2	4	1	1	1139
1	EXPT	2	5	2	1	4589
1	EXPT	2	6	1	1	1137
1	EXPT	2	7	1	2	1230
1	EXPT	2	8	1	1	4341
1	EXPT	2	9	2	1	2115
1	EXPT	2	10	1	2	1468
1	EXPT	2	11	2	1	816
1	EXPT	2	12	1	2	1295
1	EXPT	2	13	1	1	1099
1	EXPT	2	14	2	1	801
1	EXPT	3	1	2	1	1615
1	EXPT	3	2	2	1	1264
1	EXPT	3	3	1	2	1246
1	EXPT	3	4	1	2	967
1	EXPT	3	5	1	1	1600
1	EXPT	3	6	2	1	841
1	EXPT	3	7	2	1	1360
1	EXPT	3	8	2	2	780
1	EXPT	3	9	1	1	1141
1	EXPT	3	10	2	2	1079
1	EXPT	3	11	2	2	1329
1	EXPT	3	12	1	2	1313
1	EXPT	3	13	1	1	1050
1	EXPT	3	14	1	1	1144
2	EXPT	1	1	1	2	1800
2	EXPT	1	2	2	1	2484
2	EXPT	1	3	2	2	1258
2	EXPT	1	4	1	1	2030
2	EXPT	1	5	1	1	1551
2	EXPT	1	6	1	2	1071
2	EXPT	1	7	1	1	1172
2	EXPT	1	8	2	2	953
2	EXPT	1	9	1	1	1699
2	EXPT	1	10	2	2	843
2	EXPT	1	11	2	1	824
2	EXPT	1	12	2	1	757
2	EXPT	1	13	1	2	1728
2	EXPT	1	14	2	1	1364
2	EXPT	2	1	1	1	1211
2	EXPT	2	2	2	2	2057
2	EXPT	2	3	1	1	2780
2	EXPT	2	4	2	2	1350
2	EXPT	2	5	1	1	742
2	EXPT	2	6	2	1	1715
2	EXPT	2	7	1	2	1644
2	EXPT	2	8	2	1	2940
2	EXPT	2	9	1	2	1763
2	EXPT	2	10	1	1	712
2	EXPT	2	11	1	2	766
2	EXPT	2	12	2	2	882
2	EXPT	2	13	2	1	854
2	EXPT	2	14	2	1	1440
2	EXPT	3	1	2	2	1145
2	EXPT	3	2	1	1	1935
2	EXPT	3	3	2	1	2205
2	EXPT	3	4	1	2	2310
2	EXPT	3	5	2	1	1683
2	EXPT	3	6	2	1	1217
2	EXPT	3	7	1	2	1269
2	EXPT	3	8	1	1	1900
2	EXPT	3	9	1	2	1199
2	EXPT	3	10	1	1	2792
2	EXPT	3	11	1	2	1245
2	EXPT	3	12	2	2	1274
2	EXPT	3	13	2	2	1273
2	EXPT	3	14	2	2	1439
3	EXPT	1	1	2	2	2250
3	EXPT	1	2	1	2	2509
3	EXPT	1	3	2	1	1839
3	EXPT	1	4	2	2	3065
3	EXPT	1	5	1	1	1555
3	EXPT	1	6	2	1	1381
3	EXPT	1	7	1	1	4242
3	EXPT	1	8	2	1	4297
3	EXPT	1	9	1	2	3997
3	EXPT	1	10	1	2	1588
3	EXPT	1	11	2	1	1069
3	EXPT	1	12	1	2	1259
3	EXPT	1	13	1	2	3516
3	EXPT	1	14	2	1	3290
3	EXPT	2	1	2	2	1432
3	EXPT	2	2	2	2	1244
3	EXPT	2	3	1	2	2251
3	EXPT	2	4	1	2	1300
3	EXPT	2	5	2	1	2116
3	EXPT	2	6	1	NR	NR
3	EXPT	2	7	1	2	2262
3	EXPT	2	8	1	1	1057
3	EXPT	2	9	2	1	1165
3	EXPT	2	10	2	1	866
3	EXPT	2	11	1	1	1132
3	EXPT	2	12	2	2	1568
3	EXPT	2	13	1	1	2876
3	EXPT	2	14	2	2	1727
3	EXPT	3	1	2	2	1713
3	EXPT	3	2	1	1	1884
3	EXPT	3	3	1	2	956
3	EXPT	3	4	2	1	1094
3	EXPT	3	5	1	2	1612
3	EXPT	3	6	1	2	2383
3	EXPT	3	7	2	2	2206
3	EXPT	3	8	1	1	1043
3	EXPT	3	9	1	3	4816
3	EXPT	3	10	2	2	1485
3	EXPT	3	11	2	1	977
3	EXPT	3	12	2	1	844
3	EXPT	3	13	2	2	2992
3	EXPT	3	14	1	2	1294
4	EXPT	1	1	2	2	2938
4	EXPT	1	2	1	1	2355
4	EXPT	1	3	2	2	2526
4	EXPT	1	4	1	2	2639
4	EXPT	1	5	2	2	3020
4	EXPT	1	6	2	2	2505
4	EXPT	1	7	2	1	1876
4	EXPT	1	8	1	1	2048
4	EXPT	1	9	1	2	1809
4	EXPT	1	10	1	1	1303
4	EXPT	1	11	2	1	1339
4	EXPT	1	12	1	2	1429
4	EXPT	1	13	2	1	1799
4	EXPT	1	14	1	1	1403
4	EXPT	2	1	1	1	1122
4	EXPT	2	2	2	1	1874
4	EXPT	2	3	1	2	1884
4	EXPT	2	4	1	2	1732
4	EXPT	2	5	1	1	2213
4	EXPT	2	6	2	2	834
4	EXPT	2	7	1	1	1310
4	EXPT	2	8	2	1	1238
4	EXPT	2	9	2	2	2565
4	EXPT	2	10	2	1	1862
4	EXPT	2	11	1	1	1528
4	EXPT	2	12	1	1	1204
4	EXPT	2	13	2	1	1271
4	EXPT	2	14	2	1	901
4	EXPT	3	1	1	1	1757
4	EXPT	3	2	2	2	2241
4	EXPT	3	3	2	1	1535
4	EXPT	3	4	1	2	2074
4	EXPT	3	5	1	1	1687
4	EXPT	3	6	1	1	1689
4	EXPT	3	7	1	2	1967
4	EXPT	3	8	1	1	1985
4	EXPT	3	9	2	1	2029
4	EXPT	3	10	2	1	1041
4	EXPT	3	11	2	2	1915
4	EXPT	3	12	2	1	1400
4	EXPT	3	13	1	2	1805
4	EXPT	3	14	2	1	2516
5	EXPT	1	1	1	2	1973
5	EXPT	1	2	1	1	1880
5	EXPT	1	3	2	2	2515
5	EXPT	1	4	1	1	3766
5	EXPT	1	5	2	1	3522
5	EXPT	1	6	2	2	2853
5	EXPT	1	7	1	2	2502
5	EXPT	1	8	1	1	2189
5	EXPT	1	9	2	2	2477
5	EXPT	1	10	2	1	3053
5	EXPT	1	11	2	2	2907
5	EXPT	1	12	2	1	3055
5	EXPT	1	13	1	1	1349
5	EXPT	1	14	1	2	2730
5	EXPT	2	1	2	2	2614
5	EXPT	2	2	1	1	2051
5	EXPT	2	3	1	1	1929
5	EXPT	2	4	2	2	2751
5	EXPT	2	5	1	1	2434
5	EXPT	2	6	2	2	1904
5	EXPT	2	7	2	1	2012
5	EXPT	2	8	1	2	2444
5	EXPT	2	9	2	2	2497
5	EXPT	2	10	2	1	3393
5	EXPT	2	11	1	2	3055
5	EXPT	2	12	1	1	3031
5	EXPT	2	13	1	2	1403
5	EXPT	2	14	2	2	2642
5	EXPT	3	1	2	1	1965
5	EXPT	3	2	1	2	3445
5	EXPT	3	3	2	1	2701
5	EXPT	3	4	1	1	2436
5	EXPT	3	5	1	2	2735
5	EXPT	3	6	1	1	2840
5	EXPT	3	7	2	2	2617
5	EXPT	3	8	1	1	1295
5	EXPT	3	9	1	2	3202
5	EXPT	3	10	2	1	2638
5	EXPT	3	11	2	2	1942
5	EXPT	3	12	1	2	3351
5	EXPT	3	13	2	2	2980
5	EXPT	3	14	2	1	3119
6	EXPT	1	1	2	2	2939
6	EXPT	1	2	2	1	2525
6	EXPT	1	3	1	1	3609
6	EXPT	1	4	1	2	1859
6	EXPT	1	5	1	2	2419
6	EXPT	1	6	1	1	3259
6	EXPT	1	7	1	2	2115
6	EXPT	1	8	2	1	1553
6	EXPT	1	9	2	2	2569
6	EXPT	1	10	2	1	2353
6	EXPT	1	11	1	2	1630
6	EXPT	1	12	1	2	1710
6	EXPT	1	13	2	2	1754
6	EXPT	1	14	2	1	1490
6	EXPT	2	1	1	2	2761
6	EXPT	2	2	1	1	1048
6	EXPT	2	3	1	1	1655
6	EXPT	2	4	2	2	1561
6	EXPT	2	5	2	1	1689
6	EXPT	2	6	1	2	1638
6	EXPT	2	7	2	1	1600
6	EXPT	2	8	BAD	BAD	BAD
6	EXPT	2	9	1	2	1499
6	EXPT	2	10	1	2	2216
6	EXPT	2	11	2	1	1625
6	EXPT	2	12	1	1	1230
6	EXPT	2	13	2	2	1698
6	EXPT	2	14	2	1	2039
6	EXPT	3	1	2	2	1956
6	EXPT	3	2	2	2	1429
6	EXPT	3	3	1	1	2081
6	EXPT	3	4	1	1	1705
6	EXPT	3	5	1	1	2902
6	EXPT	3	6	1	2	1327
6	EXPT	3	7	2	1	1506
6	EXPT	3	8	1	1	1434
6	EXPT	3	9	2	2	1517
6	EXPT	3	10	1	1	2386
6	EXPT	3	11	2	2	3613
6	EXPT	3	12	1	2	2164
6	EXPT	3	13	2	1	2486
6	EXPT	3	14	2	2	1428
7	EXPT	1	1	1	1	1852
7	EXPT	1	2	2	2	1914
7	EXPT	1	3	1	1	2414
7	EXPT	1	4	2	2	2758
7	EXPT	1	5	2	2	1755
7	EXPT	1	6	1	1	3429
7	EXPT	1	7	1	1	1341
7	EXPT	1	8	2	2	1887
7	EXPT	1	9	1	1	1612
7	EXPT	1	10	1	1	976
7	EXPT	1	11	1	2	1876
7	EXPT	1	12	2	1	1556
7	EXPT	1	13	2	1	2781
7	EXPT	1	14	2	1	4008
7	EXPT	2	1	2	2	2457
7	EXPT	2	2	2	1	3214
7	EXPT	2	3	2	1	1763
7	EXPT	2	4	1	1	1164
7	EXPT	2	5	2	2	1480
7	EXPT	2	6	2	2	1643
7	EXPT	2	7	1	2	2552
7	EXPT	2	8	2	2	2017
7	EXPT	2	9	2	2	1908
7	EXPT	2	10	1	2	1430
7	EXPT	2	11	1	1	1488
7	EXPT	2	12	1	2	3272
7	EXPT	2	13	1	2	2162
7	EXPT	2	14	1	2	1055
7	EXPT	3	1	1	1	1177
7	EXPT	3	2	2	1	1190
7	EXPT	3	3	2	1	2951
7	EXPT	3	4	1	1	2046
7	EXPT	3	5	2	2	1812
7	EXPT	3	6	2	2	967
7	EXPT	3	7	1	1	1628
7	EXPT	3	8	2	2	1731
7	EXPT	3	9	2	1	2204
7	EXPT	3	10	1	1	1503
7	EXPT	3	11	1	1	1446
7	EXPT	3	12	1	1	1897
7	EXPT	3	13	1	2	1892
7	EXPT	3	14	2	2	1894
8	EXPT	1	1	1	1	2717
8	EXPT	1	2	1	1	2590
8	EXPT	1	3	1	1	1977
8	EXPT	1	4	2	2	2167
8	EXPT	1	5	2	1	1906
8	EXPT	1	6	2	2	2309
8	EXPT	1	7	1	1	1156
8	EXPT	1	8	1	2	1571
8	EXPT	1	9	2	1	1367
8	EXPT	1	10	1	2	1467
8	EXPT	1	11	1	1	1251
8	EXPT	1	12	2	2	1412
8	EXPT	1	13	2	1	1397
8	EXPT	1	14	2	2	1443
8	EXPT	2	1	1	1	1941
8	EXPT	2	2	2	1	1633
8	EXPT	2	3	2	2	914
8	EXPT	2	4	2	2	1382
8	EXPT	2	5	1	1	1623
8	EXPT	2	6	2	2	1348
8	EXPT	2	7	1	1	1425
8	EXPT	2	8	2	2	871
8	EXPT	2	9	2	2	1003
8	EXPT	2	10	2	1	1416
8	EXPT	2	11	1	2	803
8	EXPT	2	12	1	1	847
8	EXPT	2	13	1	2	1375
8	EXPT	2	14	1	1	1311
8	EXPT	3	1	2	1	3381
8	EXPT	3	2	1	2	2369
8	EXPT	3	3	1	2	2096
8	EXPT	3	4	2	1	2705
8	EXPT	3	5	1	2	2150
8	EXPT	3	6	2	1	2623
8	EXPT	3	7	2	1	2321
8	EXPT	3	8	2	1	2678
8	EXPT	3	9	1	1	2273
8	EXPT	3	10	1	1	2051
8	EXPT	3	11	2	1	1984
8	EXPT	3	12	2	2	2563
8	EXPT	3	13	1	1	2092
8	EXPT	3	14	1	2	2697
9	EXPT	1	1	1	2	2353
9	EXPT	1	2	1	1	2665
9	EXPT	1	3	2	1	2191
9	EXPT	1	4	2	2	1732
9	EXPT	1	5	1	1	2744
9	EXPT	1	6	2	2	1666
9	EXPT	1	7	2	2	1606
9	EXPT	1	8	1	1	2476
9	EXPT	1	9	2	2	2348
9	EXPT	1	10	1	2	2248
9	EXPT	1	11	1	2	2883
9	EXPT	1	12	2	2	2217
9	EXPT	1	13	2	1	2119
9	EXPT	1	14	1	1	2152
9	EXPT	2	1	2	2	1676
9	EXPT	2	2	1	2	2373
9	EXPT	2	3	1	1	1478
9	EXPT	2	4	2	1	2368
9	EXPT	2	5	2	2	1630
9	EXPT	2	6	1	1	1669
9	EXPT	2	7	1	2	1723
9	EXPT	2	8	1	1	1308
9	EXPT	2	9	2	1	1884
9	EXPT	2	10	2	2	1413
9	EXPT	2	11	2	1	1933
9	EXPT	2	12	2	2	4342
9	EXPT	2	13	1	2	920
9	EXPT	2	14	1	1	1078
9	EXPT	3	1	2	2	891
9	EXPT	3	2	2	2	1702
9	EXPT	3	3	2	1	1770
9	EXPT	3	4	1	1	1581
9	EXPT	3	5	1	1	2240
9	EXPT	3	6	1	2	1574
9	EXPT	3	7	1	2	2303
9	EXPT	3	8	2	2	1637
9	EXPT	3	9	2	1	1800
9	EXPT	3	10	2	2	1867
9	EXPT	3	11	1	1	1821
9	EXPT	3	12	1	1	1679
9	EXPT	3	13	2	1	2730
9	EXPT	3	14	1	2	1764
10	EXPT	1	1	1	2	2233
10	EXPT	1	2	2	2	2605
10	EXPT	1	3	2	1	2458
10	EXPT	1	4	2	2	1930
10	EXPT	1	5	1	2	2878
10	EXPT	1	6	1	1	1375
10	EXPT	1	7	1	1	2028
10	EXPT	1	8	1	2	2997
10	EXPT	1	9	2	2	2524
10	EXPT	1	10	2	1	1364
10	EXPT	1	11	2	2	1900
10	EXPT	1	12	1	2	2509
10	EXPT	1	13	2	1	1865
10	EXPT	1	14	1	1	2999
10	EXPT	2	1	1	2	3406
10	EXPT	2	2	2	2	2104
10	EXPT	2	3	1	1	1460
10	EXPT	2	4	1	1	2649
10	EXPT	2	5	2	2	2130
10	EXPT	2	6	2	2	2258
10	EXPT	2	7	2	2	1659
10	EXPT	2	8	2	1	2485
10	EXPT	2	9	1	1	2070
10	EXPT	2	10	1	1	1790
10	EXPT	2	11	1	1	1747
10	EXPT	2	12	2	2	1557
10	EXPT	2	13	2	1	3590
10	EXPT	2	14	1	2	3084
10	EXPT	3	1	2	2	1433
10	EXPT	3	2	2	1	2458
10	EXPT	3	3	1	2	1048
10	EXPT	3	4	2	2	1226
10	EXPT	3	5	1	2	2963
10	EXPT	3	6	2	1	3582
10	EXPT	3	7	1	2	2053
10	EXPT	3	8	1	2	1230
10	EXPT	3	9	1	1	2272
10	EXPT	3	10	1	2	1198
10	EXPT	3	11	1	2	3612
10	EXPT	3	12	2	1	1313
10	EXPT	3	13	2	1	1833
10	EXPT	3	14	2	1	1904
11	EXPT	1	1	1	NR	NR
11	EXPT	1	2	2	1	1174
11	EXPT	1	3	2	1	1245
11	EXPT	1	4	1	2	2336
11	EXPT	1	5	2	2	1233
11	EXPT	1	6	2	1	853
11	EXPT	1	7	1	1	1228
11	EXPT	1	8	1	1	787
11	EXPT	1	9	2	2	949
11	EXPT	1	10	1	1	974
11	EXPT	1	11	1	2	1352
11	EXPT	1	12	2	1	1098
11	EXPT	1	13	1	1	1087
11	EXPT	1	14	2	1	1620
11	EXPT	2	1	1	1	1209
11	EXPT	2	2	2	1	826
11	EXPT	2	3	2	1	1512
11	EXPT	2	4	2	1	779
11	EXPT	2	5	1	1	762
11	EXPT	2	6	2	2	1194
11	EXPT	2	7	1	2	2563
11	EXPT	2	8	1	1	1024
11	EXPT	2	9	2	2	2063
11	EXPT	2	10	2	1	1182
11	EXPT	2	11	2	2	915
11	EXPT	2	12	1	1	1219
11	EXPT	2	13	1	2	1860
11	EXPT	2	14	1	1	789
11	EXPT	3	1	2	1	688
11	EXPT	3	2	1	2	2491
11	EXPT	3	3	2	2	1188
11	EXPT	3	4	1	1	856
11	EXPT	3	5	2	1	1369
11	EXPT	3	6	1	1	786
11	EXPT	3	7	1	2	1944
11	EXPT	3	8	1	2	1051
11	EXPT	3	9	2	1	887
11	EXPT	3	10	2	1	1584
11	EXPT	3	11	2	1	789
11	EXPT	3	12	1	1	929
11	EXPT	3	13	2	1	1539
11	EXPT	3	14	1	1	1518
12	EXPT	1	1	2	1	1875
12	EXPT	1	2	2	2	1997
12	EXPT	1	3	1	2	2594
12	EXPT	1	4	1	2	2530
12	EXPT	1	5	1	1	1352
12	EXPT	1	6	1	1	1965
12	EXPT	1	7	2	1	2827
12	EXPT	1	8	1	2	2037
12	EXPT	1	9	1	2	2904
12	EXPT	1	10	2	1	1629
12	EXPT	1	11	1	1	1269
12	EXPT	1	12	2	1	3719
12	EXPT	1	13	2	1	1799
12	EXPT	1	14	2	1	2254
12	EXPT	2	1	2	1	1359
12	EXPT	2	2	1	2	1030
12	EXPT	2	3	2	2	2159
12	EXPT	2	4	1	1	1458
12	EXPT	2	5	2	2	736
12	EXPT	2	6	2	2	1455
12	EXPT	2	7	1	2	1296
12	EXPT	2	8	2	1	1690
12	EXPT	2	9	1	1	1121
12	EXPT	2	10	2	1	2220
12	EXPT	2	11	1	2	907
12	EXPT	2	12	2	2	462
12	EXPT	2	13	1	1	1516
12	EXPT	2	14	1	2	1020
12	EXPT	3	1	1	1	729
12	EXPT	3	2	2	1	919
12	EXPT	3	3	2	2	1075
12	EXPT	3	4	2	1	321
12	EXPT	3	5	1	2	526
12	EXPT	3	6	1	1	1375
12	EXPT	3	7	2	2	1049
12	EXPT	3	8	2	2	1085
12	EXPT	3	9	2	1	1041
12	EXPT	3	10	2	1	1821
12	EXPT	3	11	1	2	880
12	EXPT	3	12	1	1	470
12	EXPT	3	13	1	1	572
12	EXPT	3	14	1	1	607
13	EXPT	1	1	1	1	4319
13	EXPT	1	2	1	2	1629
13	EXPT	1	3	1	1	3586
13	EXPT	1	4	2	2	2127
13	EXPT	1	5	2	2	1647
13	EXPT	1	6	2	2	3137
13	EXPT	1	7	1	2	1826
13	EXPT	1	8	1	1	2993
13	EXPT	1	9	1	1	3243
13	EXPT	1	10	2	2	2412
13	EXPT	1	11	1	2	4266
13	EXPT	1	12	2	1	3546
13	EXPT	1	13	2	2	2975
13	EXPT	1	14	2	1	4001
13	EXPT	2	1	2	2	3131
13	EXPT	2	2	1	2	2339
13	EXPT	2	3	1	2	2567
13	EXPT	2	4	2	1	4556
13	EXPT	2	5	2	1	2633
13	EXPT	2	6	2	1	3984
13	EXPT	2	7	1	1	2597
13	EXPT	2	8	2	2	2276
13	EXPT	2	9	1	1	2847
13	EXPT	2	10	1	1	1994
13	EXPT	2	11	1	2	2260
13	EXPT	2	12	1	1	1892
13	EXPT	2	13	2	2	973
13	EXPT	2	14	2	2	4310
13	EXPT	3	1	2	2	1894
13	EXPT	3	2	2	2	902
13	EXPT	3	3	2	2	2340
13	EXPT	3	4	1	2	999
13	EXPT	3	5	2	2	1249
13	EXPT	3	6	1	2	1515
13	EXPT	3	7	1	2	2107
13	EXPT	3	8	2	1	1241
13	EXPT	3	9	1	1	1220
13	EXPT	3	10	1	2	2302
13	EXPT	3	11	1	2	3049
13	EXPT	3	12	2	2	978
13	EXPT	3	13	2	2	2139
13	EXPT	3	14	1	1	3461
14	EXPT	1	1	1	1	1987
14	EXPT	1	2	2	1	2564
14	EXPT	1	3	1	1	1713
14	EXPT	1	4	2	2	4739
14	EXPT	1	5	2	1	1466
14	EXPT	1	6	2	1	1708
14	EXPT	1	7	1	2	3567
14	EXPT	1	8	2	1	2760
14	EXPT	1	9	2	2	2254
14	EXPT	1	10	2	2	3074
14	EXPT	1	11	1	2	1461
14	EXPT	1	12	1	2	1876
14	EXPT	1	13	1	2	1877
14	EXPT	1	14	1	2	2870
14	EXPT	2	1	2	2	3196
14	EXPT	2	2	2	2	1634
14	EXPT	2	3	1	1	1816
14	EXPT	2	4	1	1	1563
14	EXPT	2	5	2	2	1736
14	EXPT	2	6	2	1	3240
14	EXPT	2	7	1	2	1588
14	EXPT	2	8	1	2	4510
14	EXPT	2	9	1	1	2897
14	EXPT	2	10	2	1	2172
14	EXPT	2	11	1	2	1825
14	EXPT	2	12	2	1	2054
14	EXPT	2	13	1	1	2392
14	EXPT	2	14	2	2	2095
14	EXPT	3	1	1	1	1711
14	EXPT	3	2	1	1	3409
14	EXPT	3	3	2	1	1870
14	EXPT	3	4	2	2	2485
14	EXPT	3	5	2	1	2043
14	EXPT	3	6	2	2	1933
14	EXPT	3	7	1	2	3528
14	EXPT	3	8	1	1	2496
14	EXPT	3	9	2	2	2185
14	EXPT	3	10	2	2	1884
14	EXPT	3	11	2	1	1992
14	EXPT	3	12	1	1	2277
14	EXPT	3	13	1	2	2395
14	EXPT	3	14	1	2	2165
15	EXPT	1	1	1	1	2130
15	EXPT	1	2	2	1	1230
15	EXPT	1	3	2	1	1596
15	EXPT	1	4	2	1	781
15	EXPT	1	5	2	1	5359
15	EXPT	1	6	2	1	767
15	EXPT	1	7	1	1	671
15	EXPT	1	8	1	1	1003
15	EXPT	1	9	2	1	661
15	EXPT	1	10	1	1	734
15	EXPT	1	11	1	1	1555
15	EXPT	1	12	1	1	1295
15	EXPT	1	13	2	1	672
15	EXPT	1	14	1	1	1140
15	EXPT	2	1	1	1	448
15	EXPT	2	2	1	1	2995
15	EXPT	2	3	1	1	1055
15	EXPT	2	4	2	1	423
15	EXPT	2	5	1	1	1423
15	EXPT	2	6	1	1	704
15	EXPT	2	7	2	1	2181
15	EXPT	2	8	1	1	1453
15	EXPT	2	9	2	1	778
15	EXPT	2	10	2	1	592
15	EXPT	2	11	2	1	574
15	EXPT	2	12	2	1	760
15	EXPT	2	13	1	1	1225
15	EXPT	2	14	2	1	455
15	EXPT	3	1	1	1	561
15	EXPT	3	2	2	1	429
15	EXPT	3	3	1	1	979
15	EXPT	3	4	1	1	526
15	EXPT	3	5	1	1	608
15	EXPT	3	6	1	1	591
15	EXPT	3	7	2	1	695
15	EXPT	3	8	1	1	542
15	EXPT	3	9	1	1	1344
15	EXPT	3	10	2	1	552
15	EXPT	3	11	2	1	469
15	EXPT	3	12	2	1	997
15	EXPT	3	13	2	1	400
15	EXPT	3	14	2	1	587
17	EXPT	1	1	1	1	5492
17	EXPT	1	2	1	2	2093
17	EXPT	1	3	1	2	2610
17	EXPT	1	4	2	1	2783
17	EXPT	1	5	2	2	3167
17	EXPT	1	6	2	2	3089
17	EXPT	1	7	1	1	2448
17	EXPT	1	8	1	2	3641
17	EXPT	1	9	2	1	3171
17	EXPT	1	10	2	1	3377
17	EXPT	1	11	2	2	3440
17	EXPT	1	12	1	2	4522
17	EXPT	1	13	1	1	3860
17	EXPT	1	14	2	2	4143
17	EXPT	2	1	1	1	2512
17	EXPT	2	2	1	2	4807
17	EXPT	2	3	1	1	3743
17	EXPT	2	4	2	2	3529
17	EXPT	2	5	2	1	4618
17	EXPT	2	6	2	1	5416
17	EXPT	2	7	1	1	2250
17	EXPT	2	8	1	1	2595
17	EXPT	2	9	2	2	3250
17	EXPT	2	10	1	1	3582
17	EXPT	2	11	2	2	1749
17	EXPT	2	12	1	1	2825
17	EXPT	2	13	2	1	3877
17	EXPT	2	14	2	1	3737
17	EXPT	3	1	2	1	2569
17	EXPT	3	2	1	2	2831
17	EXPT	3	3	1	2	2942
17	EXPT	3	4	2	1	2868
17	EXPT	3	5	2	1	3361
17	EXPT	3	6	1	2	3820
17	EXPT	3	7	1	1	4016
17	EXPT	3	8	2	2	3183
17	EXPT	3	9	2	2	4059
17	EXPT	3	10	1	2	4561
17	EXPT	3	11	1	1	3471
17	EXPT	3	12	2	1	4823
17	EXPT	3	13	1	2	3423
17	EXPT	3	14	2	2	4830
18	EXPT	1	1	2	1	2254
18	EXPT	1	2	1	1	2425
18	EXPT	1	3	1	2	905
18	EXPT	1	4	2	1	1383
18	EXPT	1	5	2	2	3609
18	EXPT	1	6	2	2	1679
18	EXPT	1	7	1	2	1292
18	EXPT	1	8	2	2	2144
18	EXPT	1	9	2	2	1256
18	EXPT	1	10	1	2	1990
18	EXPT	1	11	1	2	3019
18	EXPT	1	12	2	2	2299
18	EXPT	1	13	1	2	4056
18	EXPT	1	14	1	1	2208
18	EXPT	2	1	2	1	990
18	EXPT	2	2	1	2	3173
18	EXPT	2	3	1	1	2584
18	EXPT	2	4	1	2	3879
18	EXPT	2	5	2	1	2098
18	EXPT	2	6	1	2	3290
18	EXPT	2	7	1	2	2848
18	EXPT	2	8	1	2	2433
18	EXPT	2	9	2	1	3648
18	EXPT	2	10	2	1	2113
18	EXPT	2	11	1	1	1017
18	EXPT	2	12	2	2	3599
18	EXPT	2	13	2	1	1688
18	EXPT	2	14	2	1	3409
18	EXPT	3	1	2	2	2604
18	EXPT	3	2	2	1	1726
18	EXPT	3	3	1	1	1935
18	EXPT	3	4	1	1	2294
18	EXPT	3	5	1	1	3425
18	EXPT	3	6	2	1	2699
18	EXPT	3	7	1	1	1616
18	EXPT	3	8	1	1	1375
18	EXPT	3	9	2	2	2581
18	EXPT	3	10	1	2	1728
18	EXPT	3	11	2	1	3016
18	EXPT	3	12	2	1	1181
18	EXPT	3	13	1	1	1850
18	EXPT	3	14	2	1	2754
19	EXPT	1	1	1	1	1581
19	EXPT	1	2	2	2	3944
19	EXPT	1	3	1	1	2524
19	EXPT	1	4	2	1	1064
19	EXPT	1	5	1	1	1740
19	EXPT	1	6	1	2	1965
19	EXPT	1	7	2	2	2560
19	EXPT	1	8	2	2	1849
19	EXPT	1	9	1	2	1959
19	EXPT	1	10	1	1	1708
19	EXPT	1	11	2	1	1076
19	EXPT	1	12	2	1	3089
19	EXPT	1	13	2	2	3451
19	EXPT	1	14	1	1	1915
19	EXPT	2	1	2	2	1534
19	EXPT	2	2	2	2	3666
19	EXPT	2	3	1	2	1818
19	EXPT	2	4	1	2	1176
19	EXPT	2	5	2	1	929
19	EXPT	2	6	2	2	3127
19	EXPT	2	7	1	2	1628
19	EXPT	2	8	2	2	2532
19	EXPT	2	9	2	1	1629
19	EXPT	2	10	1	1	3022
19	EXPT	2	11	2	2	4559
19	EXPT	2	12	1	1	1774
19	EXPT	2	13	1	1	4266
19	EXPT	2	14	1	1	3970
19	EXPT	3	1	1	1	4058
19	EXPT	3	2	2	1	1868
19	EXPT	3	3	1	2	2227
19	EXPT	3	4	2	2	2363
19	EXPT	3	5	2	2	2833
19	EXPT	3	6	2	1	889
19	EXPT	3	7	1	1	892
19	EXPT	3	8	1	1	1687
19	EXPT	3	9	2	2	1216
19	EXPT	3	10	1	1	1680
19	EXPT	3	11	1	2	2804
19	EXPT	3	12	2	2	1057
19	EXPT	3	13	1	1	3570
19	EXPT	3	14	2	2	1028
20	EXPT	1	1	1	2	2716
20	EXPT	1	2	2	2	3248
20	EXPT	1	3	1	1	3401
20	EXPT	1	4	1	1	3054
20	EXPT	1	5	2	2	2774
20	EXPT	1	6	1	1	3403
20	EXPT	1	7	2	1	2730
20	EXPT	1	8	1	1	2162
20	EXPT	1	9	1	2	2838
20	EXPT	1	10	2	1	3159
20	EXPT	1	11	2	2	2680
20	EXPT	1	12	2	1	2614
20	EXPT	1	13	1	2	5032
20	EXPT	1	14	2	2	3134
20	EXPT	2	1	1	2	2366
20	EXPT	2	2	1	1	3198
20	EXPT	2	3	2	2	2236
20	EXPT	2	4	2	2	2531
20	EXPT	2	5	1	2	2304
20	EXPT	2	6	1	2	2976
20	EXPT	2	7	2	2	3020
20	EXPT	2	8	2	1	3144
20	EXPT	2	9	1	2	3117
20	EXPT	2	10	1	1	3181
20	EXPT	2	11	2	1	4265
20	EXPT	2	12	2	1	2761
20	EXPT	2	13	1	2	3241
20	EXPT	2	14	2	1	2705
20	EXPT	3	1	1	1	2297
20	EXPT	3	2	2	2	2289
20	EXPT	3	3	2	1	2899
20	EXPT	3	4	2	2	2530
20	EXPT	3	5	1	2	3667
20	EXPT	3	6	1	2	2627
20	EXPT	3	7	1	2	2017
20	EXPT	3	8	2	1	2671
20	EXPT	3	9	1	2	2681
20	EXPT	3	10	2	1	3272
20	EXPT	3	11	1	1	3509
20	EXPT	3	12	2	2	3586
20	EXPT	3	13	2	2	3079
20	EXPT	3	14	1	1	3493
